# Supplementary material for: Proteomic Analysis of the Low Molecular Mass Fraction of Newly Diagnosed and Recurrent Glioblastoma CUSA Fluid: A Pilot Investigation of the Peptidomic Profile
Source: Int J Mol Sci. 2025 Jun 24;26(13):6055. doi: 10.3390/ijms26136055 (PMC12249807; doi:10.3390/ijms26136055)
Supplement: Supplementary file 1 [file ijms-26-06055-s001.zip]

Archive with 4 entries (4 files):
- FileS1.xlsx
- TableS1.xlsx
- TableS2.xlsx
- TableS3.pdf
