# Supplementary material for: Proteomic Analysis of the Low Molecular Mass Fraction of Newly Diagnosed and Recurrent Glioblastoma CUSA Fluid: A Pilot Investigation of the Peptidomic Profile
Source: Int J Mol Sci. 2025 Jun 24;26(13):6055. doi: 10.3390/ijms26136055 (PMC12249807; doi:10.3390/ijms26136055)
Supplement: Supplementary file 1 [file ijms-26-06055-s001.zip › FileS1.xlsx]

## Sheet: a) Table1
Proteomic analysis of the low molecular mass fraction of newly diagnosed and recurrent glioblastoma CUSA fluid: a pilot investigation of the peptidomic profile
Accession 32	Description	ΣCoverage	Σ# Proteins	Σ# Unique Peptides	Σ# Peptides	Σ# PSMs	A5: Area	B5: Area	C5: Area	Score A2	Coverage A2	# Peptides A2	# PSM A2	Score B2	Coverage B2	# Peptides B2	# PSM B2	Score C2	Coverage C2	# Peptides C2	# PSM C2	# AAs	MW [kDa]	calc. pI
P11277	Spectrin beta chain, erythrocytic OS=Homo sapiens OX=9606 GN=SPTB PE=1 SV=5 - [SPTB1_HUMAN]	2.53	1	3	3	5	911911	1.0681e+06	823451	5.88387	1.17	1	1	10.9541	2.53	3	3	5.52379	1.17	1	1	2137	246.316	5.2749
	Sequence	# PSMs	# Proteins	# Protein Groups	Protein Group Accessions	Modifications	MH+ [Da]	A5: Area	B5: Area	C5: Area	q-Value	PEP	A2	XCorr A2	B2	XCorr B2	C2	XCorr C2	# Missed Cleavages
	AERPAEETGPQEEEGETAGEAPVSH	3	1	1	P11277		2607.16	911911	721608	823451	0	1.368e-06	High	5.88387	High	4.76124	High	5.52379	0
P01024	Complement C3 OS=Homo sapiens OX=9606 GN=C3 PE=1 SV=2 - [CO3_HUMAN]	2.41	1	4	4	9	1.70142e+07	7.91708e+06	3.24727e+06	9.98536	1.02	1	2	13.1735	1.56	3	4	10.4477	2.41	3	3	1663	187.03	6.40479
	Sequence	# PSMs	# Proteins	# Protein Groups	Protein Group Accessions	Modifications	MH+ [Da]	A5: Area	B5: Area	C5: Area	q-Value	PEP	A2	XCorr A2	B2	XCorr B2	C2	XCorr C2	# Missed Cleavages
	SSKITHRIHWESASLLR	5	1	1	P01024		2021.11	1.70142e+07	14821094	8.2785e+06	0	3.727e-07	High	5.82403	High	4.73925	High	5.22306	0
P16070	CD44 antigen OS=Homo sapiens OX=9606 GN=CD44 PE=1 SV=3 - [CD44_HUMAN]	3.1	1	8	8	12	0	1.65074e+06	1.06316e+06	7.22766	2.29	2	2	12.882	2.7	4	4	18.5827	3.1	6	6	742	81.4874	5.32568
	Sequence	# PSMs	# Proteins	# Protein Groups	Protein Group Accessions	Modifications	MH+ [Da]	A5: Area	B5: Area	C5: Area	q-Value	PEP	A2	XCorr A2	B2	XCorr B2	C2	XCorr C2	# Missed Cleavages
	SETPDQFMTADETRNLQ	3	1	1	P16070		1982.88	0	2.20569e+06	0	0	1.009e-05	High	5.56374	High	5.08294	High	4.9077	0
P00751	Complement factor B OS=Homo sapiens OX=9606 GN=CFB PE=1 SV=2 - [CFAB_HUMAN]	2.09	1	1	1	3	0	0	0	5.52953	2.09	1	1	4.92632	2.09	1	1	3.06226	2.09	1	1	764	85.4785	7.06396
	Sequence	# PSMs	# Proteins	# Protein Groups	Protein Group Accessions	Modifications	MH+ [Da]	A5: Area	B5: Area	C5: Area	q-Value	PEP	A2	XCorr A2	B2	XCorr B2	C2	XCorr C2	# Missed Cleavages
	IEGVDAEDGHGPGEQQ	3	1	1	P00751		1637.71	0	0	0	0	2.556e-05	High	5.52953	High	4.92632	High	3.06226	0
P02511	Alpha-crystallin B chain OS=Homo sapiens OX=9606 GN=CRYAB PE=1 SV=2 - [CRYAB_HUMAN]	13.71	1	2	2	6	492735	440439	278592	7.55793	13.71	2	2	7.58956	13.71	2	2	7.05044	13.71	2	2	175	20.1464	7.32764
	Sequence	# PSMs	# Proteins	# Protein Groups	Protein Group Accessions	Modifications	MH+ [Da]	A5: Area	B5: Area	C5: Area	q-Value	PEP	A2	XCorr A2	B2	XCorr B2	C2	XCorr C2	# Missed Cleavages
	ITREEKPAVTAAPKK	3	1	1	P02511		1638.95	605974	582149	0	0	0.03346	High	4.442	High	4.90907	High	4.12863	0
	FDQFFGEHL	3	1	1	P02511		1139.52	379497	298729	278592	0	0.005545	High	3.11593	High	2.68049	High	2.92181	0
P02768	Albumin OS=Homo sapiens OX=9606 GN=ALB PE=1 SV=2 - [ALBU_HUMAN]	9.2	1	7	7	18	8.0135e+06	1.21098e+07	2.10293e+07	13.3038	8.05	3	4	17.1247	8.05	6	7	16.4546	9.2	5	7	609	69.3215	6.27783
	Sequence	# PSMs	# Proteins	# Protein Groups	Protein Group Accessions	Modifications	MH+ [Da]	A5: Area	B5: Area	C5: Area	q-Value	PEP	A2	XCorr A2	B2	XCorr B2	C2	XCorr C2	# Missed Cleavages
	DAHKSEVAHRFKDLGEENFKALVL	3	1	1	P02768		2753.44	2.83235e+06	1.75138e+06	1.59792e+06	0	0.003041	High	4.38408	High	2.74074	High	2.58404	0
	LVRYTKKVPQVSTPTL	7	1	1	P02768		1830.09	1.74307e+07	1.07315e+07	1.95488e+07	0	0.001772	High	3.21689	High	3.07059	High	2.81	0
	GEYKFQNALL	3	1	1	P02768		1182.62	3.77743e+06	3.25703e+06	3.08082e+06	0.003	0.04407	High	3.12165	High	3.30533	High	2.83945	0
P50914	60S ribosomal protein L14 OS=Homo sapiens OX=9606 GN=RPL14 PE=1 SV=4 - [RL14_HUMAN]	10.7	1	1	1	5	2.47119e+06	1.99947e+06	1.52905e+06	7.72645	10.7	1	2	5.26857	10.7	1	1	7.79931	10.7	1	2	215	23.417	10.9312
	Sequence	# PSMs	# Proteins	# Protein Groups	Protein Group Accessions	Modifications	MH+ [Da]	A5: Area	B5: Area	C5: Area	q-Value	PEP	A2	XCorr A2	B2	XCorr B2	C2	XCorr C2	# Missed Cleavages
	KAPAQKVPAQKATGQKAAPAPKA	5	1	1	P50914		2257.32	2.47119e+06	1.99947e+06	1.52905e+06	0	0.05678	High	4.2575	High	5.26857	High	4.74333	0
P17677	Neuromodulin OS=Homo sapiens OX=9606 GN=GAP43 PE=1 SV=1 - [NEUM_HUMAN]	15.13	1	3	3	7	912095	1.52362e+06	1.29912e+06	9.00194	15.13	3	3	4.14787	8.4	2	2	3.51911	8.4	2	2	238	24.7879	4.71631
	Sequence	# PSMs	# Proteins	# Protein Groups	Protein Group Accessions	Modifications	MH+ [Da]	A5: Area	B5: Area	C5: Area	q-Value	PEP	A2	XCorr A2	B2	XCorr B2	C2	XCorr C2	# Missed Cleavages
	SARQDEGKEEEPEADQEHA	3	1	1	P17677		2154.92	1.19359e+06	1.83903e+06	1.42743e+06	0	0.02213	High	4.13757	High	4.14787	High	3.51911	0
	ESARQDEGKEEEPEADQEHA	3	1	1	P17677		2283.96	1.0052e+06	1.20821e+06	1170822	0	0.005532	High	2.63572	High	2.37976	High	2.31776	0
P52272	Heterogeneous nuclear ribonucleoprotein M OS=Homo sapiens OX=9606 GN=HNRNPM PE=1 SV=3 - [HNRPM_HUMAN]	2.19	1	1	1	3	245263	303686	287777	4.06732	2.19	1	1	4.66936	2.19	1	1	3.55246	2.19	1	1	730	77.4643	8.70459
	Sequence	# PSMs	# Proteins	# Protein Groups	Protein Group Accessions	Modifications	MH+ [Da]	A5: Area	B5: Area	C5: Area	q-Value	PEP	A2	XCorr A2	B2	XCorr B2	C2	XCorr C2	# Missed Cleavages
	AAGVEAAAEVAATEIK	3	1	1	P52272	N-Term(Acetyl)	1542.81	245263	303686	287777	0	0.03484	High	4.06732	High	4.66936	High	3.55246	0
O14602	Eukaryotic translation initiation factor 1A, Y-chromosomal OS=Homo sapiens OX=9606 GN=EIF1AY PE=1 SV=4 - [IF1AY_HUMAN]	9.03	2	1	1	3	950796	1.25693e+06	1.57209e+06	3.95387	9.03	1	1	3.96236	9.03	1	1	3.87264	9.03	1	1	144	16.4323	5.23682
	Sequence	# PSMs	# Proteins	# Protein Groups	Protein Group Accessions	Modifications	MH+ [Da]	A5: Area	B5: Area	C5: Area	q-Value	PEP	A2	XCorr A2	B2	XCorr B2	C2	XCorr C2	# Missed Cleavages
	DDIGDDDEDIDDI	3	2	1	O14602		1464.55	950796	1.25693e+06	1.57209e+06	0	0.04223	High	3.95387	High	3.96236	High	3.87264	0
P07197	Neurofilament medium polypeptide OS=Homo sapiens OX=9606 GN=NEFM PE=1 SV=3 - [NFM_HUMAN]	1.31	1	1	1	3	727229	730147	582478	3.73926	1.31	1	1	3.97311	1.31	1	1	3.26064	1.31	1	1	916	102.411	4.90674
	Sequence	# PSMs	# Proteins	# Protein Groups	Protein Group Accessions	Modifications	MH+ [Da]	A5: Area	B5: Area	C5: Area	q-Value	PEP	A2	XCorr A2	B2	XCorr B2	C2	XCorr C2	# Missed Cleavages
	SYTLDSLGNPSA	3	1	1	P07197	N-Term(Acetyl)	1266.59	727229	730147	582478	0	0.09258	High	3.73926	High	3.97311	High	3.26064	0
P00558	Phosphoglycerate kinase 1 OS=Homo sapiens OX=9606 GN=PGK1 PE=1 SV=3 - [PGK1_HUMAN]	3.6	1	2	2	6	323992	284844	363769	6.15763	3.6	2	2	6.0782	3.6	2	2	5.73382	3.6	2	2	417	44.5861	8.104
	Sequence	# PSMs	# Proteins	# Protein Groups	Protein Group Accessions	Modifications	MH+ [Da]	A5: Area	B5: Area	C5: Area	q-Value	PEP	A2	XCorr A2	B2	XCorr B2	C2	XCorr C2	# Missed Cleavages
	LEGKVLPGVDALSNI	3	1	1	P00558		1524.87	0	0	327435	0	0.0005829	High	3.62762	High	3.42858	High	3.27609	0
	EGKVLPGVDALSNI	3	1	1	P00558		1411.78	323992	284844	400102	0	0.1619	High	2.53001	High	2.64962	High	2.45773	0
Q15121	Astrocytic phosphoprotein PEA-15 OS=Homo sapiens OX=9606 GN=PEA15 PE=1 SV=2 - [PEA15_HUMAN]	10	1	1	1	3	301979	344706	284343	3.53653	10	1	1	3.07189	10	1	1	2.84342	10	1	1	130	15.0308	5.021
	Sequence	# PSMs	# Proteins	# Protein Groups	Protein Group Accessions	Modifications	MH+ [Da]	A5: Area	B5: Area	C5: Area	q-Value	PEP	A2	XCorr A2	B2	XCorr B2	C2	XCorr C2	# Missed Cleavages
	AEYGTLLQDLTNN	3	1	1	Q15121	N-Term(Acetyl)	1493.72	301979	344706	284343	0	0.0003919	High	3.53653	High	3.07189	High	2.84342	0
P07737	Profilin-1 OS=Homo sapiens OX=9606 GN=PFN1 PE=1 SV=2 - [PROF1_HUMAN]	7.14	1	1	1	4	2.06747e+06	1.48892e+06	1.249e+06	3.50638	7.14	1	1	5.47178	7.14	1	2	3.19039	7.14	1	1	140	15.0446	8.26514
	Sequence	# PSMs	# Proteins	# Protein Groups	Protein Group Accessions	Modifications	MH+ [Da]	A5: Area	B5: Area	C5: Area	q-Value	PEP	A2	XCorr A2	B2	XCorr B2	C2	XCorr C2	# Missed Cleavages
	AGWNAYIDNL	4	1	1	P07737	N-Term(Acetyl)	1178.55	2.06747e+06	1.48892e+06	1.249e+06	0	0.002109	High	3.50638	High	3.02042	High	3.19039	0
P10451	Osteopontin OS=Homo sapiens OX=9606 GN=SPP1 PE=1 SV=1 - [OSTP_HUMAN]	20.38	1	6	6	14	2.8034e+06	2.62089e+06	2.36652e+06	21.0905	20.38	6	8	12.1828	17.2	4	4	6.23313	4.14	2	2	314	35.4012	4.57666
	Sequence	# PSMs	# Proteins	# Protein Groups	Protein Group Accessions	Modifications	MH+ [Da]	A5: Area	B5: Area	C5: Area	q-Value	PEP	A2	XCorr A2	B2	XCorr B2	C2	XCorr C2	# Missed Cleavages
	ISHELDSASSEVN	3	1	1	P10451		1387.64	3.15518e+06	3.19303e+06	2.63204e+06	0	0.1745	High	3.3778	High	3.54529	High	3.52298	0
P02652	Apolipoprotein A-II OS=Homo sapiens OX=9606 GN=APOA2 PE=1 SV=1 - [APOA2_HUMAN]	11	1	2	2	7	5.22406e+06	3.59544e+06	3.9679e+06	8.84355	11	2	3	6.22367	11	2	2	5.83564	11	2	2	100	11.1679	6.62451
	Sequence	# PSMs	# Proteins	# Protein Groups	Protein Group Accessions	Modifications	MH+ [Da]	A5: Area	B5: Area	C5: Area	q-Value	PEP	A2	XCorr A2	B2	XCorr B2	C2	XCorr C2	# Missed Cleavages
	FVELGTQPATQ	4	1	1	P02652		1190.61	3.36718e+06	1.56326e+06	1.8693e+06	0	0.001934	High	3.34312	High	3.28411	High	3.2188	0
	VELGTQPATQ	3	1	1	P02652		1043.54	7.08093e+06	5.62763e+06	6.06651e+06	0	0.2115	High	2.74428	High	2.93957	High	2.61683	0
P23528	Cofilin-1 OS=Homo sapiens OX=9606 GN=CFL1 PE=1 SV=3 - [COF1_HUMAN]	8.43	1	1	1	3	1.05106e+06	1.00964e+06	1.11214e+06	3.05495	8.43	1	1	2.3648	8.43	1	1	2.5377	8.43	1	1	166	18.4907	8.08936
	Sequence	# PSMs	# Proteins	# Protein Groups	Protein Group Accessions	Modifications	MH+ [Da]	A5: Area	B5: Area	C5: Area	q-Value	PEP	A2	XCorr A2	B2	XCorr B2	C2	XCorr C2	# Missed Cleavages
	ASGVAVSDGVIKVF	3	1	1	P23528	N-Term(Acetyl)	1390.76	1.05106e+06	1.00964e+06	1.11214e+06	0	0.2013	High	3.05495	High	2.3648	High	2.5377	0
P54727	UV excision repair protein RAD23 homolog B OS=Homo sapiens OX=9606 GN=RAD23B PE=1 SV=1 - [RD23B_HUMAN]	5.38	1	2	3	6	266904	0	1.78776e+06	2.9566	3.18	1	1	2.73808	3.18	2	2	7.24808	5.38	3	3	409	43.1446	4.84326
	Sequence	# PSMs	# Proteins	# Protein Groups	Protein Group Accessions	Modifications	MH+ [Da]	A5: Area	B5: Area	C5: Area	q-Value	PEP	A2	XCorr A2	B2	XCorr B2	C2	XCorr C2	# Missed Cleavages
	AANFLLQQNFDED	3	1	1	P54727		1524.7	266904	0	0	0	0.002789	High	2.9566	High	1.42529	High	3.08844	0
Q8NDC0	MAPK-interacting and spindle-stabilizing protein-like OS=Homo sapiens OX=9606 GN=MAPK1IP1L PE=1 SV=4 - [MISSL_HUMAN]	18.37	1	3	3	6	0	0	285314	2.82319	8.98	1	1	9.64814	18.37	3	4	2.90863	8.98	1	1	245	24.2535	5.61768
	Sequence	# PSMs	# Proteins	# Protein Groups	Protein Group Accessions	Modifications	MH+ [Da]	A5: Area	B5: Area	C5: Area	q-Value	PEP	A2	XCorr A2	B2	XCorr B2	C2	XCorr C2	# Missed Cleavages
	SDEFSLADALPEHSPAKTSAVS	4	1	1	Q8NDC0	N-Term(Acetyl)	2301.1	0	0	285314	0	0.1113	High	2.82319	High	2.6956	High	2.90863	0
Q9NQC3	Reticulon-4 OS=Homo sapiens OX=9606 GN=RTN4 PE=1 SV=2 - [RTN4_HUMAN]	2.1	1	2	2	4	663078	1.10047e+06	0	5.10018	2.1	2	2	3.33769	2.1	1	1	2.67792	2.1	1	1	1192	129.851	4.50049
	Sequence	# PSMs	# Proteins	# Protein Groups	Protein Group Accessions	Modifications	MH+ [Da]	A5: Area	B5: Area	C5: Area	q-Value	PEP	A2	XCorr A2	B2	XCorr B2	C2	XCorr C2	# Missed Cleavages
	MEDLDQSPLVSSSDSPPRPQPAFKY	3	1	1	Q9NQC3	N-Term(Acetyl)	2833.34	1.00621e+06	1.10047e+06	0	0	0.18	High	2.80569	High	3.33769	High	2.67792	0
Q9Y2V2	Calcium-regulated heat-stable protein 1 OS=Homo sapiens OX=9606 GN=CARHSP1 PE=1 SV=2 - [CHSP1_HUMAN]	10.2	1	1	1	12	1.24184e+07	1.24648e+07	1.16906e+07	11.0126	10.2	1	5	7.02586	10.2	1	3	8.8429	10.2	1	4	147	15.882	8.20654
	Sequence	# PSMs	# Proteins	# Protein Groups	Protein Group Accessions	Modifications	MH+ [Da]	A5: Area	B5: Area	C5: Area	q-Value	PEP	A2	XCorr A2	B2	XCorr B2	C2	XCorr C2	# Missed Cleavages
	SSEPPPPPQPPTHQA	12	1	1	Q9Y2V2	N-Term(Acetyl)	1608.77	1.24184e+07	1.24648e+07	1.16906e+07	0	0.2223	High	2.59335	High	2.48957	High	2.47103	0
P00918	Carbonic anhydrase 2 OS=Homo sapiens OX=9606 GN=CA2 PE=1 SV=2 - [CAH2_HUMAN]	8.08	1	1	1	9	1.05871e+07	9.21542e+06	6.25069e+06	0	8.08	1	4	0	8.08	1	2	0	8.08	1	3	260	29.2279	7.40088
	Sequence	# PSMs	# Proteins	# Protein Groups	Protein Group Accessions	Modifications	MH+ [Da]	A5: Area	B5: Area	C5: Area	q-Value	PEP	A2	XCorr A2	B2	XCorr B2	C2	XCorr C2	# Missed Cleavages
	MVDNWRPAQPLKNRQIKASFK	6	1	1	P00918		2527.38	1.05871e+07	9.21542e+06	6.25069e+06	0	0.002756	High	2.25718	High	2.21606	High	2.08951	0
	MVDNWRPAQPLKNRQIKASFK	3	1	1	P00918	M1(Oxidation)	2543.37	6.42614e+06	3.98847e+06	3551752	0	0.2343	High	1.38736	High	2.15906	High	1.56083	0
P04075	Fructose-bisphosphate aldolase A OS=Homo sapiens OX=9606 GN=ALDOA PE=1 SV=2 - [ALDOA_HUMAN]	1.92	1	1	1	5	2.46186e+07	2.50578e+07	1.82812e+07	4.00674	1.92	1	2	2.1343	1.92	1	1	4.23402	1.92	1	2	364	39.3953	8.08936
	Sequence	# PSMs	# Proteins	# Protein Groups	Protein Group Accessions	Modifications	MH+ [Da]	A5: Area	B5: Area	C5: Area	q-Value	PEP	A2	XCorr A2	B2	XCorr B2	C2	XCorr C2	# Missed Cleavages
	FVSNHAY	5	1	1	P04075		837.391	2.46186e+07	2.50578e+07	1.82812e+07	0	0.1775	High	2.1286	High	2.1343	High	2.22543	0
P62942	Peptidyl-prolyl cis-trans isomerase FKBP1A OS=Homo sapiens OX=9606 GN=FKBP1A PE=1 SV=2 - [FKB1A_HUMAN]	7.41	1	1	1	3	562570	0	424450	3.22953	7.41	1	1	3.08502	7.41	1	1	3.03746	7.41	1	1	108	11.9431	8.1626
	Sequence	# PSMs	# Proteins	# Protein Groups	Protein Group Accessions	Modifications	MH+ [Da]	A5: Area	B5: Area	C5: Area	q-Value	PEP	A2	XCorr A2	B2	XCorr B2	C2	XCorr C2	# Missed Cleavages
	DVELLKLE	3	1	1	P62942		958.547	562570	0	424450	0.001	0.2735	High	3.22953	High	3.08502	High	3.03746	0
P0DP25	Calmodulin-3 OS=Homo sapiens OX=9606 GN=CALM3 PE=1 SV=1 - [CALM3_HUMAN]	5.37	1	1	1	5	2.72482e+06	3.22177e+06	3.0699e+06	2.35623	5.37	1	1	7.60021	5.37	1	3	2.31522	5.37	1	1	149	16.8268	4.22119
	Sequence	# PSMs	# Proteins	# Protein Groups	Protein Group Accessions	Modifications	MH+ [Da]	A5: Area	B5: Area	C5: Area	q-Value	PEP	A2	XCorr A2	B2	XCorr B2	C2	XCorr C2	# Missed Cleavages
	FVQMMTAK	3	1	1	P0DP25		955.477	2.72482e+06	3.22177e+06	3.0699e+06	0.001	0.2627	High	2.35623	High	2.78133	High	2.31522	0
P23527	Histone H2B type 1-O OS=Homo sapiens OX=9606 GN=H2BC17 PE=1 SV=3 - [H2B1O_HUMAN]	24.6	10	1	3	8	1.75634e+06	1.84508e+06	1.45036e+06	10.1381	24.6	3	3	6.69683	20.63	2	2	8.55174	24.6	3	3	126	13.8976	10.3159
	Sequence	# PSMs	# Proteins	# Protein Groups	Protein Group Accessions	Modifications	MH+ [Da]	A5: Area	B5: Area	C5: Area	q-Value	PEP	A2	XCorr A2	B2	XCorr B2	C2	XCorr C2	# Missed Cleavages
	PDPAKSAPAP	3	3	1	P23527		950.496	2.63878e+06	3.07259e+06	2.53278e+06	0.002	0.02128	High	2.35019	High	2.22563	High	1.92884	0
Q13402	Unconventional myosin-VIIa OS=Homo sapiens OX=9606 GN=MYO7A PE=1 SV=2 - [MYO7A_HUMAN]	0.72	1	1	1	7	6.16419e+06	1.32747e+07	3.34249e+07	4.97078	0.72	1	2	4.5771	0.72	1	2	4.5868	0.72	1	3	2215	254.229	8.57275
	Sequence	# PSMs	# Proteins	# Protein Groups	Protein Group Accessions	Modifications	MH+ [Da]	A5: Area	B5: Area	C5: Area	q-Value	PEP	A2	XCorr A2	B2	XCorr B2	C2	XCorr C2	# Missed Cleavages
	EDMIRLGDLNEAGILR	4	1	1	Q13402		1814.94	6.16419e+06	5.72605e+06	3.61789e+06	0.003	0.03171	High	2.63236	High	2.4515	High	2.25755	0
Q6GMV3	Putative peptidyl-tRNA hydrolase PTRHD1 OS=Homo sapiens OX=9606 GN=PTRHD1 PE=1 SV=1 - [PTRD1_HUMAN]	9.29	1	1	1	3	375902	304696	335008	2.53174	9.29	1	1	2.50357	9.29	1	1	2.32157	9.29	1	1	140	15.7953	9.1001
	Sequence	# PSMs	# Proteins	# Protein Groups	Protein Group Accessions	Modifications	MH+ [Da]	A5: Area	B5: Area	C5: Area	q-Value	PEP	A2	XCorr A2	B2	XCorr B2	C2	XCorr C2	# Missed Cleavages
	AASGAEPQVLVQY	3	1	1	Q6GMV3	N-Term(Acetyl)	1374.7	375902	304696	335008	0.003	0.2899	High	2.53174	High	2.50357	High	2.32157	0
Q9UL12	Sarcosine dehydrogenase, mitochondrial OS=Homo sapiens OX=9606 GN=SARDH PE=1 SV=1 - [SARDH_HUMAN]	3.38	1	1	1	3	3.15656e+06	4.11169e+06	4.90478e+06	3.8712	3.38	1	1	0	3.38	1	1	3.58279	3.38	1	1	918	100.973	7.25439
	Sequence	# PSMs	# Proteins	# Protein Groups	Protein Group Accessions	Modifications	MH+ [Da]	A5: Area	B5: Area	C5: Area	q-Value	PEP	A2	XCorr A2	B2	XCorr B2	C2	XCorr C2	# Missed Cleavages
	KTIAYGYIHDPSGGPVSLDFVKSGDYALERM	3	1	1	Q9UL12	M31(Oxidation)	3402.68	3.15656e+06	4.11169e+06	4.90478e+06	0.004	0.06149	High	3.8712	High	2.78026	High	3.58279	0
P16157	Ankyrin-1 OS=Homo sapiens OX=9606 GN=ANK1 PE=1 SV=3 - [ANK1_HUMAN]	2.87	1	4	4	9	1.11048e+06	1.01143e+06	1.09837e+06	6.91822	1.12	2	2	10.3649	2.76	3	3	9.0956	2.87	4	4	1881	206.137	6.01123
	Sequence	# PSMs	# Proteins	# Protein Groups	Protein Group Accessions	Modifications	MH+ [Da]	A5: Area	B5: Area	C5: Area	q-Value	PEP	A2	XCorr A2	B2	XCorr B2	C2	XCorr C2	# Missed Cleavages
	SPTVSQVTERSQD	3	1	1	P16157		1433.69	670343	579221	654323	0	8.622e-05	High	4.17141	High	3.98886	High	2.15417	0
	VSVSEHTW	3	1	1	P16157		944.449	1.55061e+06	1.03586e+06	0	0.002	0.006931	High	2.74682	High	2.63246	High	2.83851	0
P22626	Heterogeneous nuclear ribonucleoproteins A2/B1 OS=Homo sapiens OX=9606 GN=HNRNPA2B1 PE=1 SV=2 - [ROA2_HUMAN]	13.6	1	7	7	10	1.6715e+06	1.30965e+06	746385	15.7716	10.48	6	6	11.7859	10.2	3	3	4.0407	3.4	1	1	353	37.4067	8.95361
	Sequence	# PSMs	# Proteins	# Protein Groups	Protein Group Accessions	Modifications	MH+ [Da]	A5: Area	B5: Area	C5: Area	q-Value	PEP	A2	XCorr A2	B2	XCorr B2	C2	XCorr C2	# Missed Cleavages
	GGGYDNYGGGNY	3	1	1	P22626		1193.45	1.10799e+06	694498	746385	0	0.1277	High	3.99559	High	4.07665	High	4.0407	0
P60174	Triosephosphate isomerase OS=Homo sapiens OX=9606 GN=TPI1 PE=1 SV=4 - [TPIS_HUMAN]	3.21	1	1	1	3	4.75425e+06	4.49003e+06	4.23332e+06	3.527	3.21	1	1	3.41237	3.21	1	1	3.41767	3.21	1	1	249	26.6527	6.90283
	Sequence	# PSMs	# Proteins	# Protein Groups	Protein Group Accessions	Modifications	MH+ [Da]	A5: Area	B5: Area	C5: Area	q-Value	PEP	A2	XCorr A2	B2	XCorr B2	C2	XCorr C2	# Missed Cleavages
	VDIINAKQ	3	1	1	P60174		900.518	4.75425e+06	4.49003e+06	4.23332e+06	0.002	0.01112	High	3.527	High	3.41237	High	3.41767	0

## Sheet: b) Table2
Pep. Sequences Tot.132	Accession 50	Description	ΣCoverage	Σ# Proteins	Σ# Unique Peptides	Σ# Peptides	Σ# PSMs	A5: Area	B5: Area	C5: Area	Score A2	Coverage A2	# Peptides A2	# PSM A2	Score B2	Coverage B2	# Peptides B2	# PSM B2
	P69905	Hemoglobin subunit alpha OS=Homo sapiens OX=9606 GN=HBA1 PE=1 SV=2 - [HBA_HUMAN]	70.42	1	60	60	430	1.45245e+09	1.22183e+09	6.01404e+08	493.051	70.42	45	176	432.04	69.01	45	152
		Sequence	# PSMs	# Proteins	# Protein Groups	Protein Group Accessions	Modifications	MH+ [Da]	A5: Area	B5: Area	C5: Area	q-Value	PEP	A2	XCorr A2	B2	XCorr B2	C2
1	ND_CORE_CUSA	AAHLPAEFTPAVHASLDKF	23	1	1	P69905		2022.05	2.79749e+08	2.47743e+08	2.81474e+08	0	5.104e-07	High	5.48404	High	5.33272	High
	R_CORE_CUSA	AAHLPAEFTPAVHASLDKF	12	1	1	P69905		2022.05	5.18072e+07	5.09957e+07	6.98956e+07	0	1.83962e-11	High	5.0834	High	5.52858	High
2	ND_CORE_CUSA	ASVSTVLTSKY	3	1	1	P69905		1155.63	55269096	20923905	5.28504e+07	0	0.08214	High	3.75594	High	3.77389	High
	R_CORE_CUSA	ASVSTVLTSKY	3	1	1	P69905		1155.63	15322844	1.14104e+07	5.27014e+06	0	0.07761	High	3.80764	High	3.6198	High
3	ND_CORE_CUSA	ASVSTVLTSKYR	8	1	1	P69905		1311.73	1.94819e+08	1.23744e+08	1.04106e+08	0	0.001568	High	2.64535	High	2.52677	High
	R_CORE_CUSA	ASVSTVLTSKYR	9	1	1	P69905		1311.73	8.57861e+07	7.65737e+07	1.26526e+08	0	0.002414	High	2.47861	High	3.07259	High
4	ND_CORE_CUSA	FDLSHGSAQVK	6	1	1	P69905		1188.6	1.09523e+07	7.55846e+06	7.98541e+06	0	0.001607	High	3.21938	High	2.96132	High
	R_CORE_CUSA	FDLSHGSAQVK	8	1	1	P69905		1188.61	8.13458e+06	7.51994e+06	7.91809e+06	0	0.04753	High	2.92517	High	2.8025	High
5	ND_CORE_CUSA	FLSFPTTKTY	3	1	1	P69905		1204.63	4.92602e+06	4.016e+06	4.67588e+06	0	0.08441	High	3.64638	High	3.75417	High
	R_CORE_CUSA	FLSFPTTKTY	3	1	1	P69905		1204.63	2.31191e+06	2.66909e+06	3.16195e+06	0	0.0876	High	3.50326	High	3.20895	High
6	ND_CORE_CUSA	HFDLSHGSAQVK	4	1	1	P69905		1325.66	3.34865e+06	3.44462e+06	2.64523e+06	0	0.2008	High	3.89396	High	4.00747	High
	R_CORE_CUSA	HFDLSHGSAQVK	6	1	1	P69905		1325.66	4.19222e+06	3.27952e+06	3.00036e+06	0	0.1101	High	3.84769	High	3.70296	High
7	ND_CORE_CUSA	LASVSTVLTSKY	5	1	1	P69905		1268.71	1.33986e+08	1.45097e+08	1.16937e+08	0	0.0003488	High	4.0031	High	3.85604	High
	R_CORE_CUSA	LASVSTVLTSKY	3	1	1	P69905		1268.71	3.94967e+07	2.24776e+07	2.39261e+07	0	1.425e-05	High	3.05262	High	3.36557	High
8	ND_CORE_CUSA	LASVSTVLTSKYR	14	1	1	P69905		1424.81	2435113642	2.0698e+09	7.29761e+08	0	0.002264	High	3.34447	High	3.23389	High
	R_CORE_CUSA	LASVSTVLTSKYR	8	1	1	P69905		1424.82	1.01112e+09	7.28775e+08	5.73416e+08	0	0.05927	High	2.89632	High	3.02492	High
9	ND_CORE_CUSA	PAVHASLDKF	6	1	1	P69905		1084.58	1.11322e+07	1.20955e+07	1.41682e+07	0	0.05682	High	4.62976	High	4.78825	High
	R_CORE_CUSA	PAVHASLDKF	3	1	1	P69905		1084.58	413853	353988	0	0	0.0001157	High	4.30686	High	4.94696	High
10	ND_CORE_CUSA	SVSTVLTSKYR	5	1	1	P69905		1240.69	189109990	131529880	391506	0	0.001865	High	2.04032	High	1.90358	High
	R_CORE_CUSA	SVSTVLTSKYR	8	1	1	P69905		1240.69	5.84985e+06	4.33998e+07	34335526	0.002	0.01007	High	1.82712	High	2.36106	High
11	ND_CORE_CUSA	VLSPADKTNVKAAWGKVG	5	1	1	P69905		1841.04	2.45573e+07	1.76631e+07	6.53735e+06	0	0.1944	High	3.23634	High	3.54036	High
	R_CORE_CUSA	VLSPADKTNVKAAWGKVG	5	1	1	P69905		1841.03	20438321	6.45934e+06	4.2091e+06	0	0.1948	High	3.02941	High	3.06363	High
12	ND_CORE_CUSA	VLSPADKTNVKAAWGKVGAHAGEYGAEALERM	115	1	1	P69905	M32(Oxidation)	3342.7	1.50403e+09	1.28062e+09	7.92978e+08	0	4.414e-06	High	9.11279	High	7.66144	High
	R_CORE_CUSA	VLSPADKTNVKAAWGKVGAHAGEYGAEALERM	10	1	1	P69905	M32(Oxidation)	3342.7	22716415	2.22304e+07	2.97373e+07	0	0.09561	High	4.38065	High	4.55711	High
13	ND_CORE_CUSA	VLSPADKTNVKAAWGKVGAHAGEYGAEALER	22	1	1	P69905		3195.66	4.18194e+08	3.15072e+08	1.91394e+08	0	0.0006246	High	7.02671	High	6.02346	High
	R_CORE_CUSA	VLSPADKTNVKAAWGKVGAHAGEYGAEALER	4	1	1	P69905		3195.66	1.04884e+07	9.10088e+06	1.35659e+07	0	0.0001149	High	5.02247	High	5.55389	High
14	ND_CORE_CUSA	VSTVLTSKY	3	1	1	P69905		997.559	2.77393e+06	2.05703e+06	2.64886e+06	0	0.1722	High	3.05827	High	3.01663	High
	R_CORE_CUSA	VSTVLTSKY	3	1	1	P69905		997.56	1.12882e+06	957119	1.61582e+06	0	0.2293	High	2.72367	High	3.22725	High
	P62328	Thymosin beta-4 OS=Homo sapiens OX=9606 GN=TMSB4X PE=1 SV=2 - [TYB4_HUMAN]	97.73	2	20	20	85	4.93157e+07	4.56649e+07	5.23903e+07	105.926	97.73	16	25	113.771	97.73	16	27
		Sequence	# PSMs	# Proteins	# Protein Groups	Protein Group Accessions	Modifications	MH+ [Da]	A5: Area	B5: Area	C5: Area	q-Value	PEP	A2	XCorr A2	B2	XCorr B2	C2
15	ND_CORE_CUSA	KNPLPSKETIEQEKQAGES	3	1	1	P62328		2113.08	4.61749e+06	3.80677e+06	4.63736e+06	0	0.09215	High	4.77151	High	3.36528	High
	R_CORE_CUSA	KNPLPSKETIEQEKQAGES	3	1	1	P62328		2113.09	4.14377e+06	3.96599e+06	3.96617e+06	0	0.07673	High	3.33357	High	3.29094	High
16	ND_CORE_CUSA	KTETQEKNPLPSKETIEQEKQ	4	1	1	P62328		2485.28	4.62867e+06	4.36845e+06	3.8832e+06	0	9.375e-06	High	5.67274	High	4.73361	High
	R_CORE_CUSA	KTETQEKNPLPSKETIEQEKQ	3	1	1	P62328		2485.29	6.36688e+06	5.78824e+06	6.5446e+06	0	0.03264	High	4.14163	High	3.93215	High
17	ND_CORE_CUSA	KTETQEKNPLPSKETIEQEKQAG	3	1	1	P62328		2613.36	1.66734e+06	1.79753e+06	1.65731e+06	0	0.003119	High	3.4499	High	3.40086	High
	R_CORE_CUSA	KTETQEKNPLPSKETIEQEKQAG	3	1	1	P62328		2613.33	0	1.57505e+06	1.97788e+06	0	0.0008087	High	3.30657	High	3.43384	High
18	ND_CORE_CUSA	KTETQEKNPLPSKETIEQEKQAGES	7	1	1	P62328		2829.42	2.05745e+07	2.12261e+07	2.18909e+07	0	0.01047	High	5.48923	High	5.94572	High
	R_CORE_CUSA	KTETQEKNPLPSKETIEQEKQAGES	10	1	1	P62328		2829.42	2.07866e+07	2.01142e+07	2.25098e+07	0	5.13e-06	High	5.12196	High	5.97825	High
19	ND_CORE_CUSA	LKKTETQEKNPLPSKETIEQEKQAGES	10	1	1	P62328		3070.6	3.52539e+07	2.77207e+07	2.61578e+07	0	1.135e-05	High	7.27574	High	6.79699	High
	R_CORE_CUSA	LKKTETQEKNPLPSKETIEQEKQAGES	4	1	1	P62328		3070.6	1.11105e+07	1.96443e+06	2.22323e+06	0	0.07176	High	5.51773	High	5.16387	High
20	ND_CORE_CUSA	SDKPDMAEIEKFDKS	4	1	1	P62328	N-Term(Acetyl)	1781.83	1.78137e+07	1.76144e+07	1.4552e+07	0	5.563e-08	High	5.7254	High	5.5137	High
	R_CORE_CUSA	SDKPDMAEIEKFDKS	3	1	1	P62328	N-Term(Acetyl)	1781.83	2.92704e+06	1.91214e+06	1.58977e+06	0	1.637e-05	High	4.59222	High	5.02908	High
21	ND_CORE_CUSA	SDKPDMAEIEKFDKS	6	1	1	P62328	N-Term(Acetyl); M6(Oxidation)	1797.83	7.94025e+06	7.68029e+06	1.22543e+07	0	1.936e-05	High	5.12571	High	4.99371	High
	R_CORE_CUSA	SDKPDMAEIEKFDKS	3	1	1	P62328	N-Term(Acetyl); M6(Oxidation)	1797.83	4.10451e+06	5.3247e+06	4.38873e+06	0	0.03759	High	4.80661	High	4.55429	High
22	ND_CORE_CUSA	SDKPDMAEIEKFDKSK	3	1	1	P62328	N-Term(Acetyl); M6(Oxidation)	1925.92	4.29126e+06	3.73469e+06	2.65553e+06	0	0.002894	High	4.08038	High	3.51303	High
	R_CORE_CUSA	SDKPDMAEIEKFDKSK	3	1	1	P62328	N-Term(Acetyl); M6(Oxidation)	1925.92	3.20258e+06	3.75271e+06	3.54546e+06	0	0.04504	High	3.6705	High	3.35848	High
23	ND_CORE_CUSA	SDKPDMAEIEKFDKSKL	5	1	1	P62328	N-Term(Acetyl)	2023.01	1.26444e+07	1.5919e+07	1.1518e+07	0	1.766e-06	High	5.28695	High	5.04298	High
	R_CORE_CUSA	SDKPDMAEIEKFDKSKL	3	1	1	P62328	N-Term(Acetyl)	2023.01	3.31146e+06	1.85094e+06	1.44958e+06	0	1.657e-06	High	4.17824	High	5.22682	High
24	ND_CORE_CUSA	TQEKNPLPSKETIEQEKQAGES	3	1	1	P62328		2471.24	6.62331e+06	5.44594e+06	5.54074e+06	0	0.004464	High	4.41805	High	3.66733	High
	R_CORE_CUSA	TQEKNPLPSKETIEQEKQAGES	6	1	1	P62328		2471.24	5.23698e+06	4.97452e+06	5.10286e+06	0	0.001957	High	3.4006	High	3.84771	High
	P04406	Glyceraldehyde-3-phosphate dehydrogenase OS=Homo sapiens OX=9606 GN=GAPDH PE=1 SV=3 - [G3P_HUMAN]	23.28	1	21	21	42	2.36198e+06	2.51945e+06	2.21777e+06	67.6283	23.28	17	17	47.1808	20.9	12	12
		Sequence	# PSMs	# Proteins	# Protein Groups	Protein Group Accessions	Modifications	MH+ [Da]	A5: Area	B5: Area	C5: Area	q-Value	PEP	A2	XCorr A2	B2	XCorr B2	C2
25	ND_CORE_CUSA	GKVKVGVNGFGRIG	3	1	1	P04406		1387.82	1765532	2633002	1.73399e+06	0	0.001935	High	4.58978	High	3.94497	High
	R_CORE_CUSA	GKVKVGVNGFGRIG	3	1	1	P04406		1387.82	1.64648e+06	1.29109e+06	2.72155e+06	0	0.01698	High	4.4188	High	4.13872	High
26	ND_CORE_CUSA	GYTEHQVVSSDFNSDTH	3	1	1	P04406		1922.82	0	2116844	0	0	2.825e-05	High	6.46334	High	5.56482	High
	R_CORE_CUSA	GYTEHQVVSSDFNSDTH	3	1	1	P04406		1922.82	2.27716e+06	1.99554e+06	0	0	0.07239	High	5.81378	High	5.81758	High
	P08670	Vimentin OS=Homo sapiens OX=9606 GN=VIM PE=1 SV=4 - [VIME_HUMAN]	16.09	1	31	31	88	2.55765e+07	1.97213e+07	2.72581e+07	144.213	14.16	27	41	75.9565	11.16	13	22
		Sequence	# PSMs	# Proteins	# Protein Groups	Protein Group Accessions	Modifications	MH+ [Da]	A5: Area	B5: Area	C5: Area	q-Value	PEP	A2	XCorr A2	B2	XCorr B2	C2
27	ND_CORE_CUSA	IKTVETRDGQVINETSQ	4	1	1	P08670		1917.99	2.19159e+07	1.75562e+07	2.18755e+07	0	0.001265	High	3.89366	High	3.44273	High
	R_CORE_CUSA	IKTVETRDGQVINETSQ	4	1	1	P08670		1918	1.81224e+07	2.48261e+07	2.51284e+07	0	0.03622	High	4.72531	High	3.31876	High
28	ND_CORE_CUSA	IKTVETRDGQVINETSQHHDDLE	11	1	1	P08670		2664.3	3.30153e+07	1.92373e+07	3.24478e+07	0	6.144e-05	High	5.21529	High	4.95126	High
	R_CORE_CUSA	IKTVETRDGQVINETSQHHDDLE	7	1	1	P08670		2664.3	1.86627e+07	1.15842e+07	5.36282e+06	0	0.0001738	High	3.95867	High	4.74728	High
29	ND_CORE_CUSA	LIKTVETRDGQVINETSQ	5	1	1	P08670		2031.08	1.93121e+07	2.05072e+07	27450877	0	0.126	High	2.95091	High	4.60779	High
	R_CORE_CUSA	LIKTVETRDGQVINETSQ	4	1	1	P08670		2031.08	32207201	4.41661e+07	2.95449e+07	0	0.141	High	2.89566	High	3.20869	High
30	ND_CORE_CUSA	LIKTVETRDGQVINETSQHHDDLE	11	1	1	P08670		2777.38	2.17982e+07	1.94193e+07	1.79277e+07	0	1.543e-07	High	6.69578	High	5.83468	High
	R_CORE_CUSA	LIKTVETRDGQVINETSQHHDDLE	10	1	1	P08670		2777.39	2.40966e+07	3.45306e+07	3.14132e+07	0	0.009538	High	6.53048	High	6.13319	High
31	ND_CORE_CUSA	RDGQVINETSQHHDDLE	4	1	1	P08670		1992.91	5.3032e+06	6.09327e+06	4760889	0	1.238e-07	High	6.55787	High	5.42406	High
	R_CORE_CUSA	RDGQVINETSQHHDDLE	4	1	1	P08670		1992.91	7.19862e+06	7.6714e+06	7.46597e+06	0	0.003033	High	6.83247	High	4.6994	High
32	ND_CORE_CUSA	TVETRDGQVINETS	4	1	1	P08670		1548.76	3.26841e+06	4.04932e+06	2.9879e+06	0	0.0009211	High	3.62277	High	3.58716	High
	R_CORE_CUSA	TVETRDGQVINETS	3	1	1	P08670		1548.76	4.48267e+06	3771341	4.64e+06	0	0.02919	High	3.99443	High	3.76824	High
33	ND_CORE_CUSA	TVETRDGQVINETSQ	9	1	1	P08670		1676.82	8.16124e+06	7.71145e+06	8.09337e+06	0	0.0006837	High	4.22762	High	4.19997	High
	R_CORE_CUSA	TVETRDGQVINETSQ	3	1	1	P08670		1676.82	6.86328e+06	9.00225e+06	7.53489e+06	0	0.1286	High	4.08928	High	4.15035	High
34	ND_CORE_CUSA	TVETRDGQVINETSQHHDDLE	5	1	1	P08670		2423.12	8.5182e+06	4.48232e+06	4.13075e+06	0	8.788e-07	High	5.07924	High	2.95359	High
	R_CORE_CUSA	TVETRDGQVINETSQHHDDLE	5	1	1	P08670		2423.12	3.90694e+06	4.54202e+06	0	0	0.01301	High	2.84297	High	1.63798	High
	P02766	Transthyretin OS=Homo sapiens OX=9606 GN=TTR PE=1 SV=1 - [TTHY_HUMAN]	12.93	1	2	2	11	1.91701e+06	1.67756e+06	1.90167e+06	17.2299	12.93	2	3	21.0298	12.93	2	4
		Sequence	# PSMs	# Proteins	# Protein Groups	Protein Group Accessions	Modifications	MH+ [Da]	A5: Area	B5: Area	C5: Area	q-Value	PEP	A2	XCorr A2	B2	XCorr B2	C2
35	ND_CORE_CUSA	LLSPYSYSTTAVVTNPKE	6	1	1	P02766		1970.02	2.31106e+06	1.73692e+06	2.05659e+06	0	2.157e-07	High	6.52038	High	5.809	High
	R_CORE_CUSA	LLSPYSYSTTAVVTNPKE	4	1	1	P02766		1970.02	1.75535e+06	1.90793e+06	2.23838e+06	0	1.776e-07	High	4.77025	High	5.37483	High
36	ND_CORE_CUSA	ALLSPYSYSTTAVVTNPKE	5	1	1	P02766		2041.06	1.52296e+06	1.6182e+06	1.74675e+06	0	0.01283	High	5.15458	High	5.41026	High
	R_CORE_CUSA	ALLSPYSYSTTAVVTNPKE	4	1	1	P02766		2041.05	651124	987003	1.56497e+06	0	4.954e-07	High	4.59886	High	4.72029	High
	P02671	Fibrinogen alpha chain OS=Homo sapiens OX=9606 GN=FGA PE=1 SV=2 - [FIBA_HUMAN]	9.24	1	20	20	65	7.12189e+07	7.50432e+07	1.32984e+08	109.993	9.24	16	27	74.2678	8.43	15	20
		Sequence	# PSMs	# Proteins	# Protein Groups	Protein Group Accessions	Modifications	MH+ [Da]	A5: Area	B5: Area	C5: Area	q-Value	PEP	A2	XCorr A2	B2	XCorr B2	C2
37	ND_CORE_CUSA	ADSGEGDFLAEGGGVR	14	1	1	P02671		1536.7	9.62636e+07	7.54932e+07	7.07601e+07	0	6.804e-06	High	6.44615	High	5.32118	High
	R_CORE_CUSA	ADSGEGDFLAEGGGVR	10	1	1	P02671		1536.7	6.24724e+07	5.56394e+07	6.4706e+07	0	0.005731	High	5.61259	High	5.48261	High
38	ND_CORE_CUSA	DSGEGDFLAEGGGVR	6	1	1	P02671		1465.66	6.85894e+07	6.84835e+07	6.96386e+07	0	0.0001617	High	5.97487	High	5.86769	High
	R_CORE_CUSA	DSGEGDFLAEGGGVR	6	1	1	P02671		1465.66	4.90883e+07	46242877	5.44323e+07	0	2.029e-07	High	5.17228	High	5.70201	High
39	ND_CORE_CUSA	EGDFLAEGGGVR	3	1	1	P02671		1206.58	0	6.21044e+07	2.08802e+07	0	0.0349	High	3.53079	High	4.3364	High
	R_CORE_CUSA	EGDFLAEGGGVR	3	1	1	P02671		1206.58	12162789	4.7845e+06	7.42386e+06	0	0.0389	High	4.48011	High	4.36596	High
40	ND_CORE_CUSA	FLAEGGGVR	3	1	1	P02671		905.487	3.3616e+06	3.25613e+06	2.90206e+06	0	0.000819	High	3.0871	High	2.55451	High
	R_CORE_CUSA	FLAEGGGVR	3	1	1	P02671		905.486	1.19712e+06	1.04417e+06	931066	0	0.1826	High	2.37125	High	2.43502	High
41	ND_CORE_CUSA	GDFLAEGGGVR	3	1	1	P02671		1077.54	2.231e+07	14086830	7.62895e+06	0	0.07067	High	4.20218	High	4.40186	High
	R_CORE_CUSA	GDFLAEGGGVR	3	1	1	P02671		1077.54	3.05742e+06	2.33167e+06	2.99936e+06	0	0.08929	High	4.09639	High	3.83147	High
42	ND_CORE_CUSA	GEGDFLAEGGGVR	7	1	1	P02671		1263.6	4.88038e+07	79198591	238879541	0	4.782e-06	High	4.90413	High	4.58261	High
	R_CORE_CUSA	GEGDFLAEGGGVR	3	1	1	P02671		1263.6	1.03384e+08	3.53336e+07	1.48359e+07	0	0.02709	High	4.89468	High	4.72164	High
	P14136	Glial fibrillary acidic protein OS=Homo sapiens OX=9606 GN=GFAP PE=1 SV=1 - [GFAP_HUMAN]	15.97	1	38	38	280	2.46448e+07	2.65209e+07	2.1495e+07	347.209	11.34	29	107	272.643	12.96	29	90
		Sequence	# PSMs	# Proteins	# Protein Groups	Protein Group Accessions	Modifications	MH+ [Da]	A5: Area	B5: Area	C5: Area	q-Value	PEP	A2	XCorr A2	B2	XCorr B2	C2
43	ND_CORE_CUSA	ETSLDTKSVSEGHL	3	1	1	P14136		1502.74	2.72307e+06	2.24763e+06	1.28129e+06	0	0.0004682	High	2.78446	High	2.43118	High
	R_CORE_CUSA	ETSLDTKSVSEGHL	3	1	1	P14136		1502.74	2.42126e+06	0	0	0	0.1334	High	2.79918	High	2.65972	High
44	ND_CORE_CUSA	IRETSLDTKSVSE	3	1	1	P14136		1464.76	1.36509e+06	0	1.2428e+06	0	0.1761	High	2.80438	High	3.28137	High
	R_CORE_CUSA	IRETSLDTKSVSE	3	1	1	P14136		1464.76	1.91619e+06	1.74456e+06	1.71875e+06	0	0.0002482	High	3.42983	High	3.68452	High
45	ND_CORE_CUSA	IRETSLDTKSVSEGHL	4	1	1	P14136		1771.93	0	1.38126e+06	5.29697e+06	0	0.04416	High	3.92438	High	4.16901	High
	R_CORE_CUSA	IRETSLDTKSVSEGHL	5	1	1	P14136		1771.92	9.73347e+06	1.02316e+07	2.00665e+06	0	1.091e-07	High	3.57633	High	4.47481	High
46	ND_CORE_CUSA	IRETSLDTKSVSEGHLK	6	1	1	P14136		1900.02	5.3916e+06	5.64952e+06	4.64976e+06	0	1.072e-07	High	6.28969	High	6.2079	High
	R_CORE_CUSA	IRETSLDTKSVSEGHLK	6	1	1	P14136		1900.02	2.30608e+07	1.10132e+07	2.2428e+07	0	1.632e-07	High	4.56044	High	5.03445	High
47	ND_CORE_CUSA	MRDGEVIKESKQEHKDVM	26	1	1	P14136	M18(Oxidation)	2175.05	8.11784e+06	8.13599e+06	6.76003e+06	0	1.808e-06	High	5.78953	High	5.04139	High
	R_CORE_CUSA	MRDGEVIKESKQEHKDVM	18	1	1	P14136	M18(Oxidation)	2175.06	8.56006e+06	6.86026e+06	6.01265e+06	0	1.203e-07	High	4.72807	High	5.51999	High
48	ND_CORE_CUSA	MRDGEVIKESKQEHKDVM	8	1	1	P14136		2159.06	1.31554e+07	1.16116e+07	1.01034e+07	0	0.1145	High	5.18038	High	5.01846	High
	R_CORE_CUSA	MRDGEVIKESKQEHKDVM	6	1	1	P14136		2159.06	8.60363e+06	4.89205e+06	4.21455e+06	0	0.0001412	High	4.45566	High	4.5331	High
49	ND_CORE_CUSA	MRDGEVIKESKQEHKDVM	15	1	1	P14136	M1(Oxidation); M18(Oxidation)	2191.05	2.54941e+06	1.80817e+06	1.65449e+06	0	0.08701	High	3.74868	High	3.61517	High
	R_CORE_CUSA	MRDGEVIKESKQEHKDVM	15	1	1	P14136	M1(Oxidation); M18(Oxidation)	2191.05	2.74025e+06	1.68381e+06	1.73626e+06	0	0.06595	High	4.40997	High	4.2433	High
50	ND_CORE_CUSA	QIRETSLDTKSVSEGHLK	6	1	1	P14136		2028.08	2.717e+06	1.769e+06	2.54027e+06	0	0.05551	High	4.22069	High	4.22664	High
	R_CORE_CUSA	QIRETSLDTKSVSEGHLK	6	1	1	P14136		2028.08	5.65264e+06	5.91803e+06	5.20647e+06	0	0.0004286	High	4.30712	High	5.02938	High
51	ND_CORE_CUSA	RDGEVIKESKQEHKDVM	69	1	1	P14136	M17(Oxidation)	2044.01	2.40079e+07	2.46837e+07	2.06597e+07	0	3.575e-06	High	5.63707	High	5.48107	High
	R_CORE_CUSA	RDGEVIKESKQEHKDVM	37	1	1	P14136	M17(Oxidation)	2044.02	1.29991e+07	7.61165e+06	6.24336e+06	0	0.08475	High	4.8229	High	5.14202	High
52	ND_CORE_CUSA	RDGEVIKESKQEHKDVM	22	1	1	P14136		2028.02	5.21571e+07	5.66674e+07	4.35749e+07	0	0.09346	High	5.28041	High	5.28717	High
	R_CORE_CUSA	RDGEVIKESKQEHKDVM	9	1	1	P14136		2028.02	2.01111e+07	6.08121e+06	4.36185e+06	0	0.000783	High	4.8158	High	4.90684	High
53	ND_CORE_CUSA	RETSLDTKSVSEGHL	3	1	1	P14136		1658.84	2.33082e+06	1.82134e+06	1.79809e+06	0	1.324e-05	High	3.51968	High	3.48798	High
	R_CORE_CUSA	RETSLDTKSVSEGHL	3	1	1	P14136		1658.84	3.25808e+06	3.4438e+06	3.27634e+06	0	0.08275	High	3.42119	High	2.99545	High
54	ND_CORE_CUSA	RNIVVKTVEMRDGEVIKE	7	1	1	P14136		2115.16	7.51183e+06	6.7257e+06	2.53328e+06	0	0.02472	High	5.56519	High	6.35249	High
	R_CORE_CUSA	RNIVVKTVEMRDGEVIKE	3	1	1	P14136		2115.17	1.43347e+06	732731	0	0	0.03584	High	4.66911	High	3.80105	High
55	ND_CORE_CUSA	RNIVVKTVEMRDGEVIKE	8	1	1	P14136	M10(Oxidation)	2131.16	3.62884e+06	4.2874e+06	7.10033e+06	0	0.00032	High	5.54909	High	5.06608	High
	R_CORE_CUSA	RNIVVKTVEMRDGEVIKE	4	1	1	P14136	M10(Oxidation)	2131.16	6.49051e+06	8.39581e+06	8.51504e+06	0	0.06812	High	4.67544	High	5.01922	High
56	ND_CORE_CUSA	RNIVVKTVEMRDGEVIKESKQEHKDVM	6	1	1	P14136	M10(Oxidation); M27(Oxidation)	3229.67	3.42457e+06	5.78718e+06	1.08066e+07	0	0.2047	High	3.5627	High	5.16487	High
	R_CORE_CUSA	RNIVVKTVEMRDGEVIKESKQEHKDVM	10	1	1	P14136	M10(Oxidation); M27(Oxidation)	3229.68	1.70803e+07	2.43056e+07	3.01166e+07	0	0.1048	High	4.95974	High	5.20096	High
57	ND_CORE_CUSA	SLDTKSVSEGHLK	9	1	1	P14136		1400.74	3.45844e+06	3.91736e+06	3.98381e+06	0	3.908e-07	High	3.22816	High	2.70012	High
	R_CORE_CUSA	SLDTKSVSEGHLK	6	1	1	P14136		1400.74	6.39463e+06	5.4971e+06	5.86733e+06	0	0.02248	High	3.40547	High	3.02704	High
58	ND_CORE_CUSA	SNLQIRETSLDTKSVSEGHLK	6	1	1	P14136		2342.24	8.6218e+06	1.12836e+07	8.25784e+06	0	1.821e-08	High	5.48596	High	4.97552	High
	R_CORE_CUSA	SNLQIRETSLDTKSVSEGHLK	6	1	1	P14136		2342.24	5.71794e+06	3.64591e+06	7.33281e+06	0	1.196e-06	High	5.18768	High	5.82462	High
	P14618	Pyruvate kinase PKM OS=Homo sapiens OX=9606 GN=PKM PE=1 SV=4 - [KPYM_HUMAN]	3.39	1	2	2	5	0	1.27116e+06	0	9.79436	3.39	2	2	8.71113	3.39	2	2
		Sequence	# PSMs	# Proteins	# Protein Groups	Protein Group Accessions	Modifications	MH+ [Da]	A5: Area	B5: Area	C5: Area	q-Value	PEP	A2	XCorr A2	B2	XCorr B2	C2
59	ND_CORE_CUSA	SKPHSEAGTAFIQTQQLH	3	1	1	P14618	N-Term(Acetyl)	2022.01	0	1.27116e+06	0	0	1.827e-05	High	6.27891	High	5.58072	High
	R_CORE_CUSA	SKPHSEAGTAFIQTQQLH	3	1	1	P14618	N-Term(Acetyl)	2022.01	4.63178e+06	5.6631e+06	4.41407e+06	0	2.835e-07	High	6.17434	High	6.50537	High
	P63313	Thymosin beta-10 OS=Homo sapiens OX=9606 GN=TMSB10 PE=1 SV=2 - [TYB10_HUMAN]	97.73	1	8	8	24	7.85986e+06	7.16819e+06	6.68681e+06	22.1983	97.73	4	6	27.1146	97.73	7	9
		Sequence	# PSMs	# Proteins	# Protein Groups	Protein Group Accessions	Modifications	MH+ [Da]	A5: Area	B5: Area	C5: Area	q-Value	PEP	A2	XCorr A2	B2	XCorr B2	C2
60	ND_CORE_CUSA	ADKPDMGEIASFDKAKLKKTETQEKN	4	1	1	P63313	N-Term(Acetyl); M6(Oxidation)	2980.5	3.18906e+06	4.30066e+06	3.17731e+06	0	0.0003759	High	5.42455	High	4.81707	High
	R_CORE_CUSA	ADKPDMGEIASFDKAKLKKTETQEKN	7	1	1	P63313	N-Term(Acetyl); M6(Oxidation)	2980.51	8.42506e+06	5.46692e+06	6.02221e+06	0	0.03509	High	5.30184	High	5.47201	High
61	ND_CORE_CUSA	TLPTKETIEQEKRSEIS	3	1	1	P63313		1989.06	1.05084e+07	9.19489e+06	8.72746e+06	0	0.2245	High	1.84908	High	1.86029	High
	R_CORE_CUSA	TLPTKETIEQEKRSEIS	3	1	1	P63313		1989.06	1.18525e+07	1.18325e+07	1.4354e+07	0	0.1537	High	2.39024	High	1.93732	High
	Q16555	Dihydropyrimidinase-related protein 2 OS=Homo sapiens OX=9606 GN=DPYSL2 PE=1 SV=1 - [DPYL2_HUMAN]	9.62	1	7	7	19	4.38624e+06	3.80672e+06	5.56588e+06	16.3007	9.27	4	6	15.5284	9.27	6	6
		Sequence	# PSMs	# Proteins	# Protein Groups	Protein Group Accessions	Modifications	MH+ [Da]	A5: Area	B5: Area	C5: Area	q-Value	PEP	A2	XCorr A2	B2	XCorr B2	C2
62	ND_CORE_CUSA	APPGGRANITSLG	4	1	1	Q16555		1210.66	8.87309e+06	7.25532e+06	7.05023e+06	0.002	0.01098	High	2.34927	High	2.49417	High
	R_CORE_CUSA	APPGGRANITSLG	4	1	1	Q16555		1210.66	3.72899e+07	3.31067e+07	3.42759e+07	0	0.1984	High	2.52667	High	2.29036	High
63	ND_CORE_CUSA	SAKTSPAKQQAPPVRNLH	5	1	1	Q16555		1930.07	3.02468e+06	1.95256e+06	2.47319e+06	0	4.796e-06	High	6.01153	High	3.35008	High
	R_CORE_CUSA	SAKTSPAKQQAPPVRNLH	6	1	1	Q16555		1930.07	2.39766e+06	1.5028e+06	1.22936e+06	0	0.02411	High	4.53054	High	4.48107	High
	P27816	Microtubule-associated protein 4 OS=Homo sapiens OX=9606 GN=MAP4 PE=1 SV=3 - [MAP4_HUMAN]	1.65	1	4	4	7	2.76039e+06	1.69949e+06	2.18133e+06	12.166	1.39	2	3	7.18082	1.65	2	2
		Sequence	# PSMs	# Proteins	# Protein Groups	Protein Group Accessions	Modifications	MH+ [Da]	A5: Area	B5: Area	C5: Area	q-Value	PEP	A2	XCorr A2	B2	XCorr B2	C2
64	ND_CORE_CUSA	AEAFDDVVGETVGKTD	4	1	1	P27816		1652.77	2.76039e+06	2.38326e+06	2.18133e+06	0	9.482e-06	High	5.74921	High	5.26304	High
	R_CORE_CUSA	AEAFDDVVGETVGKTD	3	1	1	P27816		1652.77	2.18169e+06	1.89305e+06	2.69524e+06	0	0.01901	High	4.98889	High	4.88765	High
	P14174	Macrophage migration inhibitory factor OS=Homo sapiens OX=9606 GN=MIF PE=1 SV=4 - [MIF_HUMAN]	22.61	1	5	5	21	5.87965e+06	3.87308e+06	2.91686e+06	29.5806	22.61	5	8	31.7489	13.91	3	9
		Sequence	# PSMs	# Proteins	# Protein Groups	Protein Group Accessions	Modifications	MH+ [Da]	A5: Area	B5: Area	C5: Area	q-Value	PEP	A2	XCorr A2	B2	XCorr B2	C2
65	ND_CORE_CUSA	YDMNAANVGWNNSTFA	5	1	1	P14174		1774.75	1.23125e+07	8.63908e+06	4.77925e+06	0	9.635e-06	High	5.67738	High	5.66492	High
	R_CORE_CUSA	YDMNAANVGWNNSTFA	3	1	1	P14174		1774.75	2.9687e+06	1.58665e+06	880381	0	7.149e-05	High	4.15114	High	4.29393	High
66	ND_CORE_CUSA	YDMNAANVGWNNSTFA	8	1	1	P14174	M3(Oxidation)	1790.75	3.20103e+06	4.8599e+06	4.51929e+06	0	0.042	High	3.80582	High	5.19285	High
	R_CORE_CUSA	YDMNAANVGWNNSTFA	3	1	1	P14174	M3(Oxidation)	1790.75	4.31845e+06	2.52862e+06	1.48044e+06	0	0.1585	High	3.72993	High	2.71034	High
67	ND_CORE_CUSA	NAANVGWNNSTFA	3	1	1	P14174		1365.62	2.98116e+06	2.3139e+06	2.4287e+06	0	0.001051	High	3.68961	High	3.62401	High
	R_CORE_CUSA	NAANVGWNNSTFA	3	1	1	P14174		1365.62	2.48445e+06	1.27749e+06	1.08196e+06	0	3.956e-05	High	3.96013	High	3.96542	High
	Q16352	Alpha-internexin OS=Homo sapiens OX=9606 GN=INA PE=1 SV=2 - [AINX_HUMAN]	3.21	1	1	1	3	3.70713e+06	3.05746e+06	2.27158e+06	5.42628	3.21	1	1	5.33603	3.21	1	1
		Sequence	# PSMs	# Proteins	# Protein Groups	Protein Group Accessions	Modifications	MH+ [Da]	A5: Area	B5: Area	C5: Area	q-Value	PEP	A2	XCorr A2	B2	XCorr B2	C2
68	ND_CORE_CUSA	TEKSNIEETTISSQKI	3	1	1	Q16352		1807.93	3.70713e+06	3.05746e+06	2.27158e+06	0	3.941e-07	High	5.42628	High	5.33603	High
	R_CORE_CUSA	TEKSNIEETTISSQKI	4	1	1	Q16352		1807.94	3.06882e+06	3.32448e+06	5.44598e+06	0	0.001287	High	5.72993	High	5.05857	High
	P84098	60S ribosomal protein L19 OS=Homo sapiens OX=9606 GN=RPL19 PE=1 SV=1 - [RL19_HUMAN]	7.65	1	2	2	6	1.75238e+06	2.16634e+06	2.7247e+06	9.20661	7.65	2	3	3.48658	7.65	1	1
		Sequence	# PSMs	# Proteins	# Protein Groups	Protein Group Accessions	Modifications	MH+ [Da]	A5: Area	B5: Area	C5: Area	q-Value	PEP	A2	XCorr A2	B2	XCorr B2	C2
69	ND_CORE_CUSA	KEEIIKTLSKEEETK	3	1	1	P84098		1805	2.62597e+06	2.16634e+06	2.7247e+06	0	5.873e-06	High	5.33004	High	3.48658	High
	R_CORE_CUSA	KEEIIKTLSKEEETK	3	1	1	P84098		1805	2.26322e+06	1.78308e+06	1.67696e+06	0	0.05075	High	4.4681	High	3.80752	High
	P04083	Annexin A1 OS=Homo sapiens OX=9606 GN=ANXA1 PE=1 SV=2 - [ANXA1_HUMAN]	7.23	1	11	11	28	6.22225e+06	6.60536e+06	3.0783e+06	44.6521	7.23	8	11	31.1453	7.23	6	8
		Sequence	# PSMs	# Proteins	# Protein Groups	Protein Group Accessions	Modifications	MH+ [Da]	A5: Area	B5: Area	C5: Area	q-Value	PEP	A2	XCorr A2	B2	XCorr B2	C2
70	ND_CORE_CUSA	IENEEQEYVQTVK	5	1	1	P04083		1608.78	1.24184e+07	1.24648e+07	0	0	1.862e-05	High	5.21121	High	5.07244	High
	R_CORE_CUSA	IENEEQEYVQTVK	3	1	1	P04083		1608.78	2.6666e+06	3.78774e+06	3.47373e+06	0	0.002538	High	4.31049	High	5.00176	High
71	ND_CORE_CUSA	FIENEEQEYVQTVK	8	1	1	P04083		1755.85	5.7882e+06	5.68446e+06	5903991	0	0.0004856	High	5.15665	High	5.05478	High
	R_CORE_CUSA	FIENEEQEYVQTVK	6	1	1	P04083		1755.85	5.35323e+06	5.88527e+06	4.3145e+06	0	0.1683	High	4.98606	High	5.15831	High
	P16949	Stathmin OS=Homo sapiens OX=9606 GN=STMN1 PE=1 SV=3 - [STMN1_HUMAN]	14.09	1	4	4	9	3.48268e+06	2.69904e+06	3.23505e+06	15.5446	14.09	4	4	13.3917	14.09	3	3
		Sequence	# PSMs	# Proteins	# Protein Groups	Protein Group Accessions	Modifications	MH+ [Da]	A5: Area	B5: Area	C5: Area	q-Value	PEP	A2	XCorr A2	B2	XCorr B2	C2
72	ND_CORE_CUSA	ASSDIQVKELEKRASGQAF	3	1	1	P16949	N-Term(Acetyl)	2106.09	7.40532e+06	4.57953e+06	5.08738e+06	0	0.01194	High	5.20474	High	5.69598	High
	R_CORE_CUSA	ASSDIQVKELEKRASGQAF	3	1	1	P16949	N-Term(Acetyl)	2106.09	1.86159e+06	1.49998e+06	1.75147e+06	0	0.08387	High	3.77238	High	4.24498	High
	P29966	Myristoylated alanine-rich C-kinase substrate OS=Homo sapiens OX=9606 GN=MARCKS PE=1 SV=4 - [MARCS_HUMAN]	28.92	1	16	16	67	1.19596e+07	1.12676e+07	9.3403e+06	92.064	28.61	15	26	82.3858	23.8	14	23
		Sequence	# PSMs	# Proteins	# Protein Groups	Protein Group Accessions	Modifications	MH+ [Da]	A5: Area	B5: Area	C5: Area	q-Value	PEP	A2	XCorr A2	B2	XCorr B2	C2
73	ND_CORE_CUSA	SPKAEDGATPSPSNETPKK	12	1	1	P29966		1940.96	1.67974e+07	1.87418e+07	1.41689e+07	0	0.000413	High	5.11277	High	4.64856	High
	R_CORE_CUSA	SPKAEDGATPSPSNETPK	6	1	1	P29966		1812.87	4.04434e+06	3.64579e+06	3.82963e+06	0	0.07957	High	3.55902	High	2.81856	High
74	ND_CORE_CUSA	SPKAEDGATPSPSNETPK	6	1	1	P29966		1812.87	1.32452e+07	8.23429e+06	8.58853e+06	0	0.0003154	High	3.57927	High	3.70733	High
	R_CORE_CUSA	SPKAEDGATPSPSNETPKK	8	1	1	P29966		1940.96	8.51373e+06	3.59813e+06	4.13405e+06	0	0.03367	High	3.50092	High	3.38847	High
	P15104	Glutamine synthetase OS=Homo sapiens OX=9606 GN=GLUL PE=1 SV=4 - [GLNA_HUMAN]	3.49	1	1	1	3	1.87095e+06	2.93308e+06	3.80531e+06	5.03433	3.49	1	1	4.48559	3.49	1	1
		Sequence	# PSMs	# Proteins	# Protein Groups	Protein Group Accessions	Modifications	MH+ [Da]	A5: Area	B5: Area	C5: Area	q-Value	PEP	A2	XCorr A2	B2	XCorr B2	C2
75	ND_CORE_CUSA	LNETGDEPFQYKN	3	1	1	P15104		1554.71	1.87095e+06	2.93308e+06	3.80531e+06	0	0.0002501	High	5.03433	High	4.48559	High
	R_CORE_CUSA	LNETGDEPFQYKN	3	1	1	P15104		1554.71	4.53085e+06	6.18923e+06	5.36377e+06	0	0.1714	High	5.04034	High	5.03717	High
	P04921	Glycophorin-C OS=Homo sapiens OX=9606 GN=GYPC PE=1 SV=1 - [GLPC_HUMAN]	21.09	1	3	3	7	3.30762e+06	3.41433e+06	3.25093e+06	11.0247	21.09	3	3	4.21985	21.09	2	2
		Sequence	# PSMs	# Proteins	# Protein Groups	Protein Group Accessions	Modifications	MH+ [Da]	A5: Area	B5: Area	C5: Area	q-Value	PEP	A2	XCorr A2	B2	XCorr B2	C2
76	ND_CORE_CUSA	GDPALQDAGDSSRKEYFI	3	1	1	P04921		1968.94	6.53232e+06	5.61041e+06	5.21788e+06	0	0.002344	High	2.45085	High	1.75382	High
	R_CORE_CUSA	GDPALQDAGDSSRKEYFI	3	1	1	P04921		1968.94	2.61652e+06	3.22744e+06	2.24917e+06	0	0.02844	High	1.92761	High	1.6472	High
	P68871	Hemoglobin subunit beta OS=Homo sapiens OX=9606 GN=HBB PE=1 SV=2 - [HBB_HUMAN]	49.66	5	22	46	1083	4.13425e+09	4.0089e+09	3.13858e+09	839.253	49.66	36	322	975.811	49.66	41	395
		Sequence	# PSMs	# Proteins	# Protein Groups	Protein Group Accessions	Modifications	MH+ [Da]	A5: Area	B5: Area	C5: Area	q-Value	PEP	A2	XCorr A2	B2	XCorr B2	C2
77	ND_CORE_CUSA	GKVNVDEVGGEALG	3	1	1	P68871		1343.68	6671120	7681042	7.75643e+06	0	0.08516	High	3.72684	High	3.98285	High
	R_CORE_CUSA	GKVNVDEVGGEALG	3	1	1	P68871		1343.69	6320564	4.06156e+06	3.51253e+06	0	0.0008655	High	3.48679	High	3.80579	High
78	ND_CORE_CUSA	VHLTPEEKSAVTAL	9	1	1	P68871		1494.82	691266014	7.98469e+08	6.91332e+08	0	0.1755	High	3.51754	High	3.34559	High
	R_CORE_CUSA	VHLTPEEKSAVTAL	6	1	1	P68871		1494.82	7.06096e+08	5.41676e+08	5.92247e+08	0	0.1248	High	3.23237	High	3.39237	High
79	ND_CORE_CUSA	VHLTPEEKSAVT	9	1	1	P68871		1310.7	2.21614e+07	1.68039e+07	1.84031e+07	0	0.0006456	High	2.85017	High	2.7564	High
	R_CORE_CUSA	VHLTPEEKSAVT	7	1	1	P68871		1310.7	1.61877e+07	1.52845e+07	1.47737e+07	0	0.1562	High	3.03607	High	2.52233	High
	P10412	Histone H1.4 OS=Homo sapiens OX=9606 GN=H1-4 PE=1 SV=2 - [H14_HUMAN]	48.86	3	18	49	149	4.11394e+07	3.51537e+07	3.42437e+07	130.636	45.21	42	62	113.005	48.86	38	49
		Sequence	# PSMs	# Proteins	# Protein Groups	Protein Group Accessions	Modifications	MH+ [Da]	A5: Area	B5: Area	C5: Area	q-Value	PEP	A2	XCorr A2	B2	XCorr B2	C2
80	ND_CORE_CUSA	PAAPAAPAPAEKTPVKKKAR	3	1	1	P10412		1999.18	2.3876e+06	1.82535e+06	1.86908e+06	0	3.381e-08	High	4.74811	High	4.415	High
	R_CORE_CUSA	PAAPAAPAPAEKTPVKKKAR	3	1	1	P10412		1999.19	2.47093e+06	2.11368e+06	1.95393e+06	0	0.002904	High	4.47766	High	4.14142	High
81	ND_CORE_CUSA	AAKRKASGPPVSELITK	3	1	1	P10412		1753.04	1.96499e+06	1.66573e+06	1.55459e+06	0	0.0006329	High	3.04199	High	3.21752	High
	R_CORE_CUSA	AAKRKASGPPVSELITK	4	1	1	P10412		1753.04	2.37687e+06	2.06933e+06	1.94991e+06	0	0.04932	High	3.98729	High	3.3446	High
82	ND_CORE_CUSA	GAAKRKASGPPVSELITK	4	1	1	P10412		1810.05	1.77863e+06	2.04986e+06	1.42437e+06	0	0.003298	High	4.19892	High	3.29773	High
	R_CORE_CUSA	GAAKRKASGPPVSELITK	3	1	1	P10412		1810.06	2.43462e+06	2.07652e+06	2.14837e+06	0	0.06311	High	3.37129	High	3.18189	High
83	ND_CORE_CUSA	SETAPAAPAAPAPAEKTPVK	6	1	1	P10412	N-Term(Acetyl)	1946.03	1.37867e+07	8.6758e+06	1.08474e+07	0	4.989e-05	High	3.62853	High	3.55084	High
	R_CORE_CUSA	SETAPAAPAAPAPAEKTPVK	6	1	1	P10412	N-Term(Acetyl)	1946.03	3.9303e+06	4.01491e+06	4.29931e+06	0	0.005816	High	3.61716	High	3.34914	High
84	ND_CORE_CUSA	PAAPAPAEKTPVKKKARK	3	1	1	P10412		1888.15	2.42423e+06	1.87132e+06	1.58936e+06	0	0.1455	High	2.94612	High	3.56831	High
	R_CORE_CUSA	PAAPAPAEKTPVKKKARK	3	1	1	P10412		1888.15	2.64913e+06	2.2715e+06	2.01267e+06	0	0.000856	High	3.16613	High	4.2782	High
85	ND_CORE_CUSA	SETAPAAPAAPAPAEKTPVKKKAR	10	1	1	P10412	N-Term(Acetyl)	2429.35	2.64505e+07	2.03075e+07	1.97256e+07	0	0.03482	High	2.8112	High	2.99384	High
	R_CORE_CUSA	SETAPAAPAAPAPAEKTPVKKKAR	9	1	1	P10412	N-Term(Acetyl)	2429.36	2.8654e+07	28348148	3.01054e+07	0	0.1633	High	2.58555	High	2.60914	High
86	ND_CORE_CUSA	SETAPAAPAAPAPAEKTPVKKKARK	10	1	1	P10412	N-Term(Acetyl)	2557.45	3.46838e+07	3.03533e+07	2.78245e+07	0	0.1473	High	2.78036	High	3.15188	High
	R_CORE_CUSA	SETAPAAPAAPAPAEKTPVKKKARK	10	1	1	P10412	N-Term(Acetyl)	2557.46	4.62203e+07	4.13794e+07	3.68807e+07	0	0.1001	High	2.85425	High	2.91259	High
87	ND_CORE_CUSA	SETAPAAPAAPAPAEKTPVKKKA	10	1	1	P10412	N-Term(Acetyl)	2273.26	5.97846e+07	4.60612e+07	5.05339e+07	0	0.04904	High	2.56581	High	2.84301	High
	R_CORE_CUSA	SETAPAAPAAPAPAEKTPVKKKA	9	1	1	P10412	N-Term(Acetyl)	2273.26	4.23895e+07	3.84379e+07	3.88917e+07	0	0.000691	High	2.43508	High	2.7532	High
88	ND_CORE_CUSA	SETAPAAPAAPAPAEKTPVKKK	5	1	1	P10412	N-Term(Acetyl)	2202.22	6.51831e+06	8.06361e+06	6.94349e+06	0	0.1453	High	2.47558	High	2.4397	High
	R_CORE_CUSA	SETAPAAPAAPAPAEKTPVKKK	3	1	1	P10412	N-Term(Acetyl)	2202.22	7.18522e+06	1.16249e+07	1.12071e+07	0	0.1821	High	2.72728	High	1.73629	High
89	ND_CORE_CUSA	SETAPAAPAAPAPAEKTPVKK	3	1	1	P10412	N-Term(Acetyl)	2074.13	2.895e+07	2.90466e+07	24372626	0.002	0.002542	High	2.118	High	2.3621	High
	R_CORE_CUSA	SETAPAAPAAPAPAEKTPVKK	3	1	1	P10412	N-Term(Acetyl)	2074.13	2.1473e+07	2.13379e+07	1.96648e+07	0	0.08214	High	1.92293	High	1.90772	High
	P02724	Glycophorin-A OS=Homo sapiens OX=9606 GN=GYPA PE=1 SV=2 - [GLPA_HUMAN]	8.67	1	5	5	33	2.82187e+07	2.25096e+07	2.40726e+07	44.2135	8.67	5	12	36.9361	8.67	5	10
		Sequence	# PSMs	# Proteins	# Protein Groups	Protein Group Accessions	Modifications	MH+ [Da]	A5: Area	B5: Area	C5: Area	q-Value	PEP	A2	XCorr A2	B2	XCorr B2	C2
90	ND_CORE_CUSA	SSVEIENPETSDQ	7	1	1	P02724		1434.63	3.70798e+07	3.20345e+07	35910332	0	0.0005288	High	4.72208	High	4.69192	High
	R_CORE_CUSA	SSVEIENPETSDQ	6	1	1	P02724		1434.63	2.6605e+07	25991498	2.47813e+07	0	0.01971	High	4.14936	High	4.37984	High
91	ND_CORE_CUSA	VEIENPETSDQ	5	1	1	P02724		1260.56	1.01127e+07	7.50502e+06	7.82428e+06	0	0.000332	High	4.16515	High	3.92505	High
	R_CORE_CUSA	VEIENPETSDQ	3	1	1	P02724		1260.56	2.27244e+06	2.4375e+06	2.40202e+06	0	0.103	High	3.80988	High	3.89122	High
92	ND_CORE_CUSA	SVEIENPETSDQ	5	1	1	P02724		1347.59	3.12375e+07	2.24732e+07	2.32673e+07	0	0.1006	High	4.23466	High	4.2598	High
	R_CORE_CUSA	SVEIENPETSDQ	6	1	1	P02724		1347.6	1.59491e+07	1.57125e+07	1.48207e+07	0	0.1354	High	3.80221	High	3.89758	High
93	ND_CORE_CUSA	EIENPETSDQ	10	1	1	P02724		1161.49	1.63388e+07	1.30211e+07	1.30401e+07	0	0.2396	High	3.42792	High	3.32297	High
	R_CORE_CUSA	EIENPETSDQ	5	1	1	P02724		1161.5	4.17404e+06	3.93864e+06	4.17977e+06	0.001	0.2336	High	3.30866	High	3.15435	High
	P68363	Tubulin alpha-1B chain OS=Homo sapiens OX=9606 GN=TUBA1B PE=1 SV=1 - [TBA1B_HUMAN]	20.4	8	23	23	50	4.06498e+06	4.35991e+06	4.20133e+06	47.2988	15.52	13	14	57.8576	18.63	18	19
		Sequence	# PSMs	# Proteins	# Protein Groups	Protein Group Accessions	Modifications	MH+ [Da]	A5: Area	B5: Area	C5: Area	q-Value	PEP	A2	XCorr A2	B2	XCorr B2	C2
94	ND_CORE_CUSA	DLEPTVIDEVRTGTY	3	3	1	P68363		1707.85	297032	406563	0	0	0.05788	High	2.9037	High	3.09694	High
	R_CORE_CUSA	DLEPTVIDEVRTGTY	3	3	1	P68363		1707.85	0	360306	541916	0	8.588e-05	High	3.01266	High	3.26538	High
95	ND_CORE_CUSA	VDLEPTVIDEVR	3	3	1	P68363		1384.74	4.79312e+06	5.73227e+06	4.66694e+06	0	0.0001542	High	3.8221	High	3.33781	High
	R_CORE_CUSA	VDLEPTVIDEVR	3	3	1	P68363		1384.74	3.55792e+06	3.02114e+06	2.98543e+06	0	0.0008824	High	2.90996	High	3.70885	High
96	ND_CORE_CUSA	DLEPTVIDEVR	3	3	1	P68363		1285.67	4.61512e+06	4.53255e+06	4.98433e+06	0	0.1411	High	2.64785	High	2.89936	High
	R_CORE_CUSA	DLEPTVIDEVR	3	3	1	P68363		1285.67	5.46593e+06	4.62703e+06	5.48663e+06	0	0.1062	High	2.61442	High	2.92026	High
	P11137	Microtubule-associated protein 2 OS=Homo sapiens OX=9606 GN=MAP2 PE=1 SV=4 - [MTAP2_HUMAN]	0.71	1	1	1	3	799226	990351	1.06109e+06	4.60217	0.71	1	1	3.86315	0.71	1	1
		Sequence	# PSMs	# Proteins	# Protein Groups	Protein Group Accessions	Modifications	MH+ [Da]	A5: Area	B5: Area	C5: Area	q-Value	PEP	A2	XCorr A2	B2	XCorr B2	C2
97	ND_CORE_CUSA	AEDVTAALAKQGL	3	1	1	P11137		1286.7	799226	990351	1.06109e+06	0	0.0002617	High	4.60217	High	3.86315	High
	R_CORE_CUSA	AEDVTAALAKQGL	3	1	1	P11137		1286.7	1.00901e+06	830385	0	0	0.05517	High	4.14621	High	4.42633	High
	P02686	Myelin basic protein OS=Homo sapiens OX=9606 GN=MBP PE=1 SV=3 - [MBP_HUMAN]	42.43	1	63	63	151	2.24216e+07	2.07284e+07	1.54854e+07	149.565	38.82	42	52	141.563	40.46	44	49
		Sequence	# PSMs	# Proteins	# Protein Groups	Protein Group Accessions	Modifications	MH+ [Da]	A5: Area	B5: Area	C5: Area	q-Value	PEP	A2	XCorr A2	B2	XCorr B2	C2
98	ND_CORE_CUSA	YGSLPQKSHGRTQDENPVVH	7	1	1	P02686		2249.11	2.94854e+06	2.13389e+06	2.10469e+06	0	0.004134	High	4.59034	High	4.43472	High
	R_CORE_CUSA	YGSLPQKSHGRTQDENPVVH	5	1	1	P02686		2249.11	3.09895e+06	3.57134e+06	3.21636e+06	0	0.06223	High	3.88201	High	3.70394	High
99	ND_CORE_CUSA	TQDENPVVHFF	8	1	1	P02686		1332.62	1.73507e+07	1.62727e+07	1.53684e+07	0	0.04966	High	4.09453	High	4.2116	High
	R_CORE_CUSA	TQDENPVVHFF	6	1	1	P02686		1332.63	2.83035e+06	3.2204e+06	3.95846e+06	0	0.1496	High	3.77737	High	3.82454	High
100	ND_CORE_CUSA	GFKGVDAQGTLS	5	1	1	P02686		1179.6	2.19978e+07	1.58347e+07	1.1081e+07	0	0.001726	High	3.93764	High	3.74496	High
	R_CORE_CUSA	GFKGVDAQGTLS	3	1	1	P02686		1179.61	3.06841e+06	3.1458e+06	4.83477e+06	0	0.06268	High	3.64135	High	3.91353	High
101	ND_CORE_CUSA	DTGILDSIGR	3	1	1	P02686		1046.55	1.34631e+06	1.19822e+06	1.40806e+06	0	0.1558	High	3.76144	High	3.83319	High
	R_CORE_CUSA	DTGILDSIGR	3	1	1	P02686		1046.55	1.53018e+06	1.4103e+06	1.65207e+06	0	0.0001759	High	3.89059	High	4.01835	High
102	ND_CORE_CUSA	DTGILDSIGRF	3	1	1	P02686		1193.62	5.25599e+06	5.69301e+06	4.24258e+06	0	0.1252	High	3.64574	High	3.91603	High
	R_CORE_CUSA	DTGILDSIGRF	3	1	1	P02686		1193.62	1.3682e+06	1.38905e+06	1.74114e+06	0	0.0003405	High	3.90375	High	3.95928	High
103	ND_CORE_CUSA	GRTQDENPVVHF	3	1	1	P02686		1398.68	2.15536e+06	1.99294e+06	2.19184e+06	0	0.1411	High	3.22152	High	3.66147	High
	R_CORE_CUSA	GRTQDENPVVHF	3	1	1	P02686		1398.68	2.09372e+06	1.85318e+06	1.94778e+06	0	0.1059	High	3.07742	High	3.40471	High
104	ND_CORE_CUSA	GSLPQKSHGRTQDENPVVH	4	1	1	P02686		2086.04	5.11366e+06	5.47656e+06	3.28863e+06	0	0.06942	High	3.14977	High	3.57125	High
	R_CORE_CUSA	GSLPQKSHGRTQDENPVVH	4	1	1	P02686		2086.05	2.98145e+06	1.77239e+06	2.04073e+06	0	0.08	High	2.56523	High	2.13892	High
105	ND_CORE_CUSA	QDENPVVHFF	6	1	1	P02686		1231.58	3.74221e+06	4.3289e+06	3.91199e+06	0	9.595e-05	High	3.14858	High	3.12095	High
	R_CORE_CUSA	QDENPVVHFF	3	1	1	P02686		1231.58	1.03757e+06	1.06126e+06	992465	0	0.1605	High	2.65599	High	1.8041	High
106	ND_CORE_CUSA	SLPQKSHGRTQDENPVVH	4	1	1	P02686		2029.02	2.01491e+07	2.20187e+07	1.58811e+07	0.001	0.264	High	3.04555	High	2.28895	High
	R_CORE_CUSA	SLPQKSHGRTQDENPVVH	3	1	1	P02686		2029.03	1.43938e+07	7.61728e+06	8.42174e+06	0	0.05055	High	2.10556	High	1.62698	High
107	ND_CORE_CUSA	ENPVVHFF	3	1	1	P02686		988.491	2.78207e+06	2.97582e+06	2.97918e+06	0.002	0.004074	High	2.57874	High	2.37771	High
	R_CORE_CUSA	ENPVVHFF	3	1	1	P02686		988.49	405702	0	554757	0.003	0.02854	High	2.07501	High	1.89338	High
	P47914	60S ribosomal protein L29 OS=Homo sapiens OX=9606 GN=RPL29 PE=1 SV=2 - [RL29_HUMAN]	15.72	1	2	2	4	1.86246e+06	1.13597e+06	1.64776e+06	4.55195	9.43	1	1	6.81507	15.72	2	2
		Sequence	# PSMs	# Proteins	# Protein Groups	Protein Group Accessions	Modifications	MH+ [Da]	A5: Area	B5: Area	C5: Area	q-Value	PEP	A2	XCorr A2	B2	XCorr B2	C2
108	ND_CORE_CUSA	AQAAAPASVPAQAPK	3	1	1	P47914		1377.75	1.86246e+06	1.37796e+06	1.64776e+06	0	0.000422	High	4.55195	High	3.66226	High
	R_CORE_CUSA	AQAAAPASVPAQAPK	3	1	1	P47914		1377.75	1.09324e+06	856216	1.15798e+06	0	0.0411	High	4.61869	High	3.44401	High
	P54725	UV excision repair protein RAD23 homolog A OS=Homo sapiens OX=9606 GN=RAD23A PE=1 SV=1 - [RD23A_HUMAN]	6.06	1	2	3	10	1.50304e+06	1.45447e+06	1.88592e+06	10.6595	3.58	2	3	10.5646	3.58	2	4
		Sequence	# PSMs	# Proteins	# Protein Groups	Protein Group Accessions	Modifications	MH+ [Da]	A5: Area	B5: Area	C5: Area	q-Value	PEP	A2	XCorr A2	B2	XCorr B2	C2
109	ND_CORE_CUSA	FLLSQNFDDE	4	1	1	P54725		1227.55	1.4178e+06	1.30464e+06	1.03193e+06	0	0.004419	High	4.12875	High	3.95428	High
	R_CORE_CUSA	FLLSQNFDDE	3	1	1	P54725		1227.55	1.19679e+06	1.42466e+06	1.35046e+06	0	0.00165	High	4.15439	High	4.22197	High
	P30043	Flavin reductase (NADPH) OS=Homo sapiens OX=9606 GN=BLVRB PE=1 SV=3 - [BLVRB_HUMAN]	8.74	1	3	3	10	9.75965e+06	7.87673e+06	9.24572e+06	11.9727	8.74	3	4	6.80461	8.74	2	2
		Sequence	# PSMs	# Proteins	# Protein Groups	Protein Group Accessions	Modifications	MH+ [Da]	A5: Area	B5: Area	C5: Area	q-Value	PEP	A2	XCorr A2	B2	XCorr B2	C2
110	ND_CORE_CUSA	LTTDEYDGHSTYPSHQYQ	4	1	1	P30043		2141.91	1.954e+07	1.52299e+07	1.79791e+07	0	1.061e-06	High	4.36581	High	3.78076	High
	R_CORE_CUSA	LTTDEYDGHSTYPSHQYQ	4	1	1	P30043		2141.91	1.06892e+07	1.03502e+07	1.0234e+07	0	0.05266	High	4.11764	High	3.89307	High
	P16401	Histone H1.5 OS=Homo sapiens OX=9606 GN=H1-5 PE=1 SV=3 - [H15_HUMAN]	38.05	1	10	28	64	1.09461e+07	7.22209e+06	1.25145e+07	59.5423	38.05	22	28	66.3166	32.3	21	22
		Sequence	# PSMs	# Proteins	# Protein Groups	Protein Group Accessions	Modifications	MH+ [Da]	A5: Area	B5: Area	C5: Area	q-Value	PEP	A2	XCorr A2	B2	XCorr B2	C2
111	ND_CORE_CUSA	SETAPAETATPAPVEKSPAK	6	1	1	P16401	N-Term(Acetyl)	2024.03	5.59902e+06	4.35801e+06	4.92259e+06	0	0.01989	High	4.2786	High	4.50821	High
	R_CORE_CUSA	SETAPAETATPAPVEKSPAK	5	1	1	P16401	N-Term(Acetyl)	2024.03	1.63171e+06	1.93145e+06	1.69254e+06	0	2.266e-06	High	3.79208	High	3.91857	High
112	ND_CORE_CUSA	SETAPAETATPAPVEKSPAKKKAT	3	1	1	P16401	N-Term(Acetyl)	2452.31	7.79721e+06	5.93756e+06	6.73774e+06	0	0.1244	High	3.03085	High	3.07713	High
	R_CORE_CUSA	SETAPAETATPAPVEKSPAKKKAT	3	1	1	P16401	N-Term(Acetyl)	2452.31	0	2.65045e+06	2.23532e+06	0	0.001598	High	2.75414	High	2.61237	High
	P05204	Non-histone chromosomal protein HMG-17 OS=Homo sapiens OX=9606 GN=HMGN2 PE=1 SV=3 - [HMGN2_HUMAN]	24.44	1	6	6	26	5.39299e+06	6.09673e+06	3.95024e+06	25.2244	24.44	5	9	33.2752	24.44	6	9
		Sequence	# PSMs	# Proteins	# Protein Groups	Protein Group Accessions	Modifications	MH+ [Da]	A5: Area	B5: Area	C5: Area	q-Value	PEP	A2	XCorr A2	B2	XCorr B2	C2
113	ND_CORE_CUSA	LSAKPAPPKPEPKPK	7	1	1	P05204		1584.95	8.51661e+06	8.81886e+06	5.88663e+06	0	0.0002968	High	4.00647	High	3.86206	High
	R_CORE_CUSA	LSAKPAPPKPEPKPK	4	1	1	P05204		1584.95	7.59636e+06	3.08317e+06	2.1906e+06	0	0.0004711	High	3.2636	High	3.62013	High
114	ND_CORE_CUSA	SARLSAKPAPPKPEPKPK	9	1	1	P05204		1899.12	5151597	5.89074e+06	4.48006e+06	0	0.01239	High	3.92309	High	5.79085	High
	R_CORE_CUSA	SARLSAKPAPPKPEPKPK	6	1	1	P05204		1899.12	5.62593e+06	2.14488e+06	1.48339e+06	0	0.04437	High	4.7073	High	4.88411	High
	Q99536	Synaptic vesicle membrane protein VAT-1 homolog OS=Homo sapiens OX=9606 GN=VAT1 PE=1 SV=2 - [VAT1_HUMAN]	3.82	1	1	1	3	2.75394e+06	1.89919e+06	1.74827e+06	3.98928	3.82	1	1	4.01388	3.82	1	1
		Sequence	# PSMs	# Proteins	# Protein Groups	Protein Group Accessions	Modifications	MH+ [Da]	A5: Area	B5: Area	C5: Area	q-Value	PEP	A2	XCorr A2	B2	XCorr B2	C2
115	ND_CORE_CUSA	SDEREVAEAATGEDA	3	1	1	Q99536	N-Term(Acetyl)	1591.68	2.75394e+06	1.89919e+06	1.74827e+06	0	4.694e-06	High	3.98928	High	4.01388	High
	R_CORE_CUSA	SDEREVAEAATGEDA	3	1	1	Q99536	N-Term(Acetyl)	1591.68	1.38026e+06	1.26286e+06	1.27164e+06	0	0.02661	High	3.74756	High	3.75478	High
	P60709	Actin, cytoplasmic 1 OS=Homo sapiens OX=9606 GN=ACTB PE=1 SV=1 - [ACTB_HUMAN]	29.07	11	3	26	58	5.31398e+06	5.35757e+06	5.23401e+06	55.55	19.73	19	19	64.4755	23.47	18	20
		Sequence	# PSMs	# Proteins	# Protein Groups	Protein Group Accessions	Modifications	MH+ [Da]	A5: Area	B5: Area	C5: Area	q-Value	PEP	A2	XCorr A2	B2	XCorr B2	C2
116	ND_CORE_CUSA	DDDIAALVVDNG	4	1	1	P60709	N-Term(Acetyl)	1258.58	2.82884e+06	3.20898e+06	3.17271e+06	0	0.07394	High	3.77198	High	3.79917	High
	R_CORE_CUSA	DDDIAALVVDNG	5	1	1	P60709	N-Term(Acetyl)	1258.59	1.18749e+06	1.31934e+06	1.33199e+06	0	0.0478	High	3.67508	High	3.50761	High
117	ND_CORE_CUSA	DDDIAALVVDNGSG	3	1	1	P60709	N-Term(Acetyl)	1402.64	1.23553e+06	1.57672e+06	1.66767e+06	0	0.1025	High	3.76269	High	4.29345	High
	R_CORE_CUSA	DDDIAALVVDNGSG	3	1	1	P60709	N-Term(Acetyl)	1402.64	2.25899e+06	2.26055e+06	2.04583e+06	0	0.09288	High	2.85949	High	3.45248	High
	P02656	Apolipoprotein C-III OS=Homo sapiens OX=9606 GN=APOC3 PE=1 SV=1 - [APOC3_HUMAN]	29.29	1	5	5	12	4.57457e+06	3.14213e+06	4.18539e+06	16.9859	29.29	5	5	13.0556	29.29	4	4
		Sequence	# PSMs	# Proteins	# Protein Groups	Protein Group Accessions	Modifications	MH+ [Da]	A5: Area	B5: Area	C5: Area	q-Value	PEP	A2	XCorr A2	B2	XCorr B2	C2
118	ND_CORE_CUSA	SEAEDASLLSF	3	1	1	P02656		1168.54	1.14916e+06	1.39664e+06	1.32566e+06	0	0.09693	High	3.76597	High	3.94047	High
	R_CORE_CUSA	SEAEDASLLSF	3	1	1	P02656		1168.54	637242	539570	641035	0	0.09855	High	3.19712	High	3.24027	High
	P55087	Aquaporin-4 OS=Homo sapiens OX=9606 GN=AQP4 PE=1 SV=2 - [AQP4_HUMAN]	14.24	1	4	4	10	1.66317e+06	1.19007e+06	1.78429e+06	9.92538	12.07	3	3	12.9917	14.24	4	4
		Sequence	# PSMs	# Proteins	# Protein Groups	Protein Group Accessions	Modifications	MH+ [Da]	A5: Area	B5: Area	C5: Area	q-Value	PEP	A2	XCorr A2	B2	XCorr B2	C2
119	ND_CORE_CUSA	GKDQSGEVLSSV	3	1	1	P55087		1205.6	1.97337e+06	1.39665e+06	1.78429e+06	0	0.0004715	High	3.76276	High	3.59421	High
	R_CORE_CUSA	GKDQSGEVLSSV	3	1	1	P55087		1205.61	982930	1.13243e+06	1.22952e+06	0	0.1798	High	3.24483	High	3.16747	High
	P16402	Histone H1.3 OS=Homo sapiens OX=9606 GN=H1-3 PE=1 SV=2 - [H13_HUMAN]	47.51	3	3	34	78	1.49535e+07	1.00815e+07	1.52638e+07	80.5296	33.48	26	30	82.6025	45.7	27	28
		Sequence	# PSMs	# Proteins	# Protein Groups	Protein Group Accessions	Modifications	MH+ [Da]	A5: Area	B5: Area	C5: Area	q-Value	PEP	A2	XCorr A2	B2	XCorr B2	C2
120	ND_CORE_CUSA	GKRKASGPPVSELITK	4	1	1	P16402		1667.98	1.42025e+06	1.08916e+06	985828	0	0.0007074	High	3.65671	High	3.85685	High
	R_CORE_CUSA	GKRKASGPPVSELITK	5	1	1	P16402		1667.98	1.13249e+06	1.17002e+06	1.24203e+06	0	0.07067	High	3.97101	High	3.53527	High
	P68104	Elongation factor 1-alpha 1 OS=Homo sapiens OX=9606 GN=EEF1A1 PE=1 SV=1 - [EF1A1_HUMAN]	5.84	2	6	6	15	2.39285e+06	1.85092e+06	1.07989e+06	13.2394	5.84	3	6	16.3371	5.84	4	5
		Sequence	# PSMs	# Proteins	# Protein Groups	Protein Group Accessions	Modifications	MH+ [Da]	A5: Area	B5: Area	C5: Area	q-Value	PEP	A2	XCorr A2	B2	XCorr B2	C2
121	ND_CORE_CUSA	VGVIKAVDKKAAGAGKVTKSA	4	2	1	P68104		1998.21	2.1118e+06	1.02276e+06	1.057e+06	0	0.0001637	High	3.64318	High	3.27377	High
	R_CORE_CUSA	VGVIKAVDKKAAGAGKVTKSA	6	2	1	P68104		1998.21	1.21245e+06	1.19951e+06	1.10355e+06	0	0.1879	High	3.16779	High	2.74912	High
122	ND_CORE_CUSA	VIKAVDKKAAGAGKVTKSAQKAQKA	7	2	1	P68104		2496.5	3.50179e+06	1.73083e+06	1.35206e+06	0	0.1419	High	3.25873	High	4.13071	High
	R_CORE_CUSA	VIKAVDKKAAGAGKVTKSAQKAQKA	5	2	1	P68104		2496.51	2.41746e+06	1.44129e+06	1.29802e+06	0	0.1458	High	2.5836	High	1.93143	High
	Q14011	Cold-inducible RNA-binding protein OS=Homo sapiens OX=9606 GN=CIRBP PE=1 SV=1 - [CIRBP_HUMAN]	6.4	1	1	1	3	822162	819524	644083	3.64286	6.4	1	1	3.49593	6.4	1	1
		Sequence	# PSMs	# Proteins	# Protein Groups	Protein Group Accessions	Modifications	MH+ [Da]	A5: Area	B5: Area	C5: Area	q-Value	PEP	A2	XCorr A2	B2	XCorr B2	C2
123	ND_CORE_CUSA	DSYDSYATHNE	3	1	1	Q14011		1301.5	822162	819524	644083	0	0.003727	High	3.64286	High	3.49593	High
	R_CORE_CUSA	DSYDSYATHNE	3	1	1	Q14011		1301.5	1.12621e+06	973756	945586	0	0.1225	High	3.4936	High	3.391	High
	Q15651	High mobility group nucleosome-binding domain-containing protein 3 OS=Homo sapiens OX=9606 GN=HMGN3 PE=1 SV=2 - [HMGN3_HUMAN]	41.41	1	4	4	7	1.462e+06	1.42498e+06	1.33334e+06	6.87967	18.18	2	2	9.60799	41.41	3	3
		Sequence	# PSMs	# Proteins	# Protein Groups	Protein Group Accessions	Modifications	MH+ [Da]	A5: Area	B5: Area	C5: Area	q-Value	PEP	A2	XCorr A2	B2	XCorr B2	C2
124	ND_CORE_CUSA	SARLSAKPAPPKPEPKPR	3	1	1	Q15651		1927.12	1.66399e+06	1.99916e+06	1.48967e+06	0	3.209e-06	High	3.31851	High	3.53969	High
	R_CORE_CUSA	SARLSAKPAPPKPEPKPR	3	1	1	Q15651		1927.13	2.16899e+06	1.01479e+06	988117	0	0.02593	High	3.00281	High	2.26537	High
	P16403	Histone H1.2 OS=Homo sapiens OX=9606 GN=H1-2 PE=1 SV=2 - [H12_HUMAN]	48.83	3	6	36	83	1.74978e+07	1.16857e+07	1.52638e+07	73.8736	45.07	28	32	84.0839	48.83	30	31
		Sequence	# PSMs	# Proteins	# Protein Groups	Protein Group Accessions	Modifications	MH+ [Da]	A5: Area	B5: Area	C5: Area	q-Value	PEP	A2	XCorr A2	B2	XCorr B2	C2
125	ND_CORE_CUSA	SETAPAAPAAAPPAEKAPVKKKAA	3	1	1	P16403	N-Term(Acetyl)	2314.29	1.45895e+07	1.12896e+07	9.79154e+06	0	0.1751	High	2.1282	High	2.44117	High
	R_CORE_CUSA	SETAPAAPAAAPPAEKAPVKKKAA	3	1	1	P16403	N-Term(Acetyl)	2314.29	9.40453e+06	7.95839e+06	7.20865e+06	0	0.1824	High	2.23979	High	1.79988	High
	P02675	Fibrinogen beta chain OS=Homo sapiens OX=9606 GN=FGB PE=1 SV=2 - [FIBB_HUMAN]	2.24	1	2	2	4	1.8733e+06	1.69265e+06	1.74526e+06	5.48643	2.24	2	2	3.19598	2.24	1	1
		Sequence	# PSMs	# Proteins	# Protein Groups	Protein Group Accessions	Modifications	MH+ [Da]	A5: Area	B5: Area	C5: Area	q-Value	PEP	A2	XCorr A2	B2	XCorr B2	C2
126	ND_CORE_CUSA	VNDNEEGFFSA	3	1	1	P02675		1228.51	1.80971e+06	1.69265e+06	1.74526e+06	0	0.1319	High	3.05621	High	3.19598	High
	R_CORE_CUSA	VNDNEEGFFSA	3	1	1	P02675		1228.52	2.3382e+06	1.89069e+06	2.60751e+06	0	0.09702	High	3.31956	High	3.19069	High
	P07305	Histone H1.0 OS=Homo sapiens OX=9606 GN=H1-0 PE=1 SV=3 - [H10_HUMAN]	7.73	1	2	2	5	1.28589e+06	2.08583e+06	1.55405e+06	4.98817	7.73	2	2	5.69491	7.73	2	2
		Sequence	# PSMs	# Proteins	# Protein Groups	Protein Group Accessions	Modifications	MH+ [Da]	A5: Area	B5: Area	C5: Area	q-Value	PEP	A2	XCorr A2	B2	XCorr B2	C2
127	ND_CORE_CUSA	TENSTSAPAAKPK	3	1	1	P07305	N-Term(Acetyl)	1343.68	1.7928e+06	2.62315e+06	1.55405e+06	0	0.0626	High	2.76543	High	3.35372	High
	R_CORE_CUSA	TENSTSAPAAKPK	3	1	1	P07305	N-Term(Acetyl)	1343.69	2.20321e+06	755152	540335	0	0.08044	High	3.82028	High	2.75674	High
	P07384	Calpain-1 catalytic subunit OS=Homo sapiens OX=9606 GN=CAPN1 PE=1 SV=1 - [CAN1_HUMAN]	1.26	1	1	1	3	870021	825814	957081	2.53028	1.26	1	1	2.77089	1.26	1	1
		Sequence	# PSMs	# Proteins	# Protein Groups	Protein Group Accessions	Modifications	MH+ [Da]	A5: Area	B5: Area	C5: Area	q-Value	PEP	A2	XCorr A2	B2	XCorr B2	C2
128	ND_CORE_CUSA	SEEIITPVY	3	1	1	P07384	N-Term(Acetyl)	1092.55	870021	825814	957081	0	0.1704	High	2.53028	High	2.77089	High
	R_CORE_CUSA	SEEIITPVY	3	1	1	P07384	N-Term(Acetyl)	1092.55	991487	996891	939584	0	0.1589	High	2.54783	High	2.93016	High
	P49207	60S ribosomal protein L34 OS=Homo sapiens OX=9606 GN=RPL34 PE=1 SV=3 - [RL34_HUMAN]	7.69	1	1	1	3	1.18806e+06	1.08405e+06	985398	2.37255	7.69	1	1	2.47271	7.69	1	1
		Sequence	# PSMs	# Proteins	# Protein Groups	Protein Group Accessions	Modifications	MH+ [Da]	A5: Area	B5: Area	C5: Area	q-Value	PEP	A2	XCorr A2	B2	XCorr B2	C2
129	ND_CORE_CUSA	IEEQKIVVK	3	1	1	P49207		1085.66	1.18806e+06	1.08405e+06	985398	0	0.0008915	High	2.37255	High	2.47271	High
	R_CORE_CUSA	IEEQKIVVK	3	1	1	P49207		1085.66	1.28303e+06	770338	739496	0	0.1983	High	2.09069	High	2.35316	High
	P02647	Apolipoprotein A-I OS=Homo sapiens OX=9606 GN=APOA1 PE=1 SV=1 - [APOA1_HUMAN]	10.49	1	6	6	18	6.8768e+06	7.11335e+06	6.60356e+06	7.28544	10.49	5	7	9.83207	10.49	3	5
		Sequence	# PSMs	# Proteins	# Protein Groups	Protein Group Accessions	Modifications	MH+ [Da]	A5: Area	B5: Area	C5: Area	q-Value	PEP	A2	XCorr A2	B2	XCorr B2	C2
130	ND_CORE_CUSA	LSALEEYTKKLNTQ	8	1	1	P02647		1637.88	1.29943e+07	1.25707e+07	1.12082e+07	0	1.839e-05	High	1.98025	High	3.35289	High
	R_CORE_CUSA	LSALEEYTKKLNTQ	3	1	1	P02647		1637.88	1.2544e+06	4.64531e+06	5.07121e+06	0	0.09339	High	3.40339	High	2.18572	High
	P26447	Protein S100-A4 OS=Homo sapiens OX=9606 GN=S100A4 PE=1 SV=1 - [S10A4_HUMAN]	9.9	1	1	1	3	1.55351e+06	1.41517e+06	1.38462e+06	2.1394	9.9	1	1	0	9.9	1	1
		Sequence	# PSMs	# Proteins	# Protein Groups	Protein Group Accessions	Modifications	MH+ [Da]	A5: Area	B5: Area	C5: Area	q-Value	PEP	A2	XCorr A2	B2	XCorr B2	C2
131	ND_CORE_CUSA	FEGFPDKQPR	3	1	1	P26447		1220.61	1.55351e+06	1.41517e+06	1.38462e+06	0	0.001687	High	2.1394	High	1.87258	High
	R_CORE_CUSA	FEGFPDKQPR	3	1	1	P26447		1220.61	1.57768e+06	1.49435e+06	1.2066e+06	0	0.1492	High	2.23131	High	2.28361	High
	Q9UN36	Protein NDRG2 OS=Homo sapiens OX=9606 GN=NDRG2 PE=1 SV=2 - [NDRG2_HUMAN]	2.7	1	1	1	3	1.10379e+06	1.1103e+06	1.1401e+06	3.45453	2.7	1	1	3.50357	2.7	1	1
		Sequence	# PSMs	# Proteins	# Protein Groups	Protein Group Accessions	Modifications	MH+ [Da]	A5: Area	B5: Area	C5: Area	q-Value	PEP	A2	XCorr A2	B2	XCorr B2	C2
132	ND_CORE_CUSA	AELQEVQITE	3	1	1	Q9UN36	N-Term(Acetyl)	1201.6	1.10379e+06	1.1103e+06	1.1401e+06	0	0.0004108	High	3.45453	High	3.50357	High
	R_CORE_CUSA	AELQEVQITE	3	1	1	Q9UN36	N-Term(Acetyl)	1201.6	849823	771247	692526	0	0.08014	High	3.55323	High	3.49626	High
	P43003	Excitatory amino acid transporter 1 OS=Homo sapiens OX=9606 GN=SLC1A3 PE=1 SV=1 - [EAA1_HUMAN]	3.14	1	3	3	8	1.17228e+06	1.09869e+06	866384	13.0783	3.14	3	4	8.54678	2.77	2	2	6.98056	3.14
		Sequence	# PSMs	# Proteins	# Protein Groups	Protein Group Accessions	Modifications	MH+ [Da]	A5: Area	B5: Area	C5: Area	q-Value	PEP	A2	XCorr A2	B2	XCorr B2	C2
	ND_CORE_CUSA	TEKPIDSETKM	3	1	1	P43003		1278.63	1.40248e+06	1.30265e+06	866384	0	0.03047	High	3.42871	High	4.80474	High	3.76416	0
	R_CORE_CUSA	IAQDNETEKPIDSETKM	3	1	1	P43003	M17(Oxidation)	1964.92	0	1.5542e+06	1.49692e+06	0	7.119e-06	High	2.2855	High	3.95306	High	2.87115	0
	P14209	CD99 antigen OS=Homo sapiens OX=9606 GN=CD99 PE=1 SV=1 - [CD99_HUMAN]	13.51	1	2	2	4	714493	842699	917361	2.65145	7.57	1	1	3.28961	7.57	1	1	6.244	13.51
		Sequence	# PSMs	# Proteins	# Protein Groups	Protein Group Accessions	Modifications	MH+ [Da]	A5: Area	B5: Area	C5: Area	q-Value	PEP	A2	XCorr A2	B2	XCorr B2	C2
	ND_CORE_CUSA	DGGFDLSDALPDNE	3	1	1	P14209		1464.62	714493	842699	917361	0	0.1343	High	2.65145	High	3.28961	High	3.34507	0
	R_CORE_CUSA	EPAVQRTLLE	3	1	1	P14209		1155.64	1.94313e+06	2.25467e+06	1.72321e+06	0.002	0.2842	High	1.88648	High	1.77606	High	1.61105	0
	Q99497	Parkinson disease protein 7 OS=Homo sapiens OX=9606 GN=PARK7 PE=1 SV=2 - [PARK7_HUMAN]	21.16	1	2	2	7	1.62476e+06	739237	1.77454e+06	8.43267	21.16	2	3	4.18253	21.16	2	2	8.04005	8.99
		Sequence	# PSMs	# Proteins	# Protein Groups	Protein Group Accessions	Modifications	MH+ [Da]	A5: Area	B5: Area	C5: Area	q-Value	PEP	A2	XCorr A2	B2	XCorr B2	C2
	ND_CORE_CUSA	ASKRALVILAKGAEEME	3	1	1	Q99497	N-Term(Acetyl)	1858.02	1.1376e+06	652126	629936	0	4.264e-05	High	4.22356	High	4.18253	High	3.59652	0
	R_CORE_CUSA	ASKRALVILAKGAEEME	3	1	1	Q99497	N-Term(Acetyl); M16(Oxidation)	1874.01	1.26512e+06	1.34851e+06	1.76592e+06	0	2.432e-06	High	2.993	High	4.82461	High	3.53042	0
	P27695	DNA-(apurinic or apyrimidinic site) endonuclease OS=Homo sapiens OX=9606 GN=APEX1 PE=1 SV=2 - [APEX1_HUMAN]	7.86	1	2	2	12	1.37053e+06	2.06759e+06	1.66809e+06	14.9401	7.86	2	3	14.1741	7.86	1	4	12.6266	7.86
		Sequence	# PSMs	# Proteins	# Protein Groups	Protein Group Accessions	Modifications	MH+ [Da]	A5: Area	B5: Area	C5: Area	q-Value	PEP	A2	XCorr A2	B2	XCorr B2	C2
	ND_CORE_CUSA	PKRGKKGAVAEDGDELRTEPEAKKS	9	1	1	P27695		2696.43	1.95499e+06	2.06759e+06	1.86489e+06	0	7.81e-07	High	5.21842	High	5.2861	High	5.60047	0
	R_CORE_CUSA	KKGAVAEDGDELRTEPEAKKS	3	1	1	P27695		2258.17	1.4206e+06	725200	540901	0	0.08242	High	3.56579	High	3.16314	High	2.79495	0

## Sheet: c) Table3
Accession 18	Description	ΣCoverage	Σ# Proteins	Σ# Unique Peptides	Σ# Peptides	Σ# PSMs	A5: Area	B5: Area	C5: Area	Score A2	Coverage A2	# Peptides A2	# PSM A2	Score B2	Coverage B2	# Peptides B2	# PSM B2	Score C2	Coverage C2	# Peptides C2	# PSM C2	# AAs	MW [kDa]	calc. pI
Q92686	Neurogranin OS=Homo sapiens OX=9606 GN=NRGN PE=1 SV=1 - [NEUG_HUMAN]	60.26	1	11	11	28	3.68634e+06	2.84653e+06	2.7597e+06	39.8532	60.26	11	12	31.534	33.33	6	8	34.2311	39.74	7	8	78	7.61366	7.86963
	Sequence	# PSMs	# Proteins	# Protein Groups	Protein Group Accessions	Modifications	MH+ [Da]	A5: Area	B5: Area	C5: Area	q-Value	PEP	A2	XCorr A2	B2	XCorr B2	C2	XCorr C2	# Missed Cleavages
	GGPGGAGVARGGAGGGPSGD	3	1	1	Q92686		1510.71	1.37902e+06	1.14844e+06	1.23647e+06	0	0.01447	High	5.97321	High	5.50745	High	5.92592	0
	GGPGGAGVARGGAGGGP	6	1	1	Q92686		1251.62	5.08765e+06	3.27318e+06	3.1641e+06	0	0.0694	High	4.70355	High	4.7562	High	5.18934	0
	GPGGPGGAGVARGGAGGGP	3	1	1	Q92686		1405.7	883925	676776	718744	0	0.03154	High	4.54149	High	3.40103	High	3.65745	0
	RKGPGPGGPGGAGVARGGAGGGPSGD	4	1	1	Q92686		2103.06	3.30269e+06	2.96931e+06	2.72419e+06	0	0.1581	High	4.01315	High	4.01408	High	3.33059	0
	GPGPGGPGGAGVARGGAGGGP	3	1	1	Q92686		1559.77	880217	892206	848696	0	0.003334	High	3.35918	High	3.86637	High	3.54235	0
P27144	Adenylate kinase 4, mitochondrial OS=Homo sapiens OX=9606 GN=AK4 PE=1 SV=1 - [KAD4_HUMAN]	6.28	1	1	1	3	2.39396e+06	2.48514e+06	0	5.14298	6.28	1	1	5.63551	6.28	1	1	4.79434	6.28	1	1	223	25.2522	8.39697
	Sequence	# PSMs	# Proteins	# Protein Groups	Protein Group Accessions	Modifications	MH+ [Da]	A5: Area	B5: Area	C5: Area	q-Value	PEP	A2	XCorr A2	B2	XCorr B2	C2	XCorr C2	# Missed Cleavages
	FSNKITPIQSKEAY	3	1	1	P27144		1625.86	2.39396e+06	2.48514e+06	0	0	7.8e-06	High	5.14298	High	5.63551	High	4.79434	0
P17096	High mobility group protein HMG-I/HMG-Y OS=Homo sapiens OX=9606 GN=HMGA1 PE=1 SV=3 - [HMGA1_HUMAN]	17.76	1	1	1	3	2.35024e+06	3.08014e+06	3.31908e+06	4.63694	17.76	1	1	3.97547	17.76	1	1	4.513	17.76	1	1	107	11.6691	10.3159
	Sequence	# PSMs	# Proteins	# Protein Groups	Protein Group Accessions	Modifications	MH+ [Da]	A5: Area	B5: Area	C5: Area	q-Value	PEP	A2	XCorr A2	B2	XCorr B2	C2	XCorr C2	# Missed Cleavages
	KLEKEEEEGISQESSEEEQ	3	1	1	P17096		2237	2.35024e+06	3.08014e+06	3.31908e+06	0	0.001828	High	4.63694	High	3.97547	High	4.513	0
Q7Z429	Protein lifeguard 1 OS=Homo sapiens OX=9606 GN=GRINA PE=1 SV=1 - [LFG1_HUMAN]	3.23	1	1	1	3	0	0	1.40799e+06	3.67677	3.23	1	1	3.61194	3.23	1	1	4.29142	3.23	1	1	371	41.1765	5.33838
	Sequence	# PSMs	# Proteins	# Protein Groups	Protein Group Accessions	Modifications	MH+ [Da]	A5: Area	B5: Area	C5: Area	q-Value	PEP	A2	XCorr A2	B2	XCorr B2	C2	XCorr C2	# Missed Cleavages
	SHEKSFLVSGDN	3	1	1	Q7Z429	N-Term(Acetyl)	1361.64	0	0	1.40799e+06	0	0.05978	High	3.67677	High	3.61194	High	4.29142	0
A0A2R8Y619	Histone H2B type 2-E1 OS=Homo sapiens OX=9606 GN=H2BE1 PE=3 SV=1 - [H2BE1_HUMAN]	17.21	16	2	2	5	1.70637e+06	1.11711e+06	999777	3.38695	13.93	1	1	6.18217	17.21	2	2	3.76515	17.21	2	2	122	13.483	10.0962
	Sequence	# PSMs	# Proteins	# Protein Groups	Protein Group Accessions	Modifications	MH+ [Da]	A5: Area	B5: Area	C5: Area	q-Value	PEP	A2	XCorr A2	B2	XCorr B2	C2	XCorr C2	# Missed Cleavages
	GELAKHAVSEGTKAVTK	3	16	1	A0A2R8Y619		1725.95	1.70637e+06	1.54579e+06	1.33893e+06	0	0.03557	High	3.38695	High	2.57491	High	2.33914	0
P62805	Histone H4 OS=Homo sapiens OX=9606 GN=H4C1 PE=1 SV=2 - [H4_HUMAN]	13.59	1	3	3	5	1.11165e+06	608027	1.67444e+06	7.91157	13.59	2	2	3.39789	13.59	1	1	5.33678	13.59	2	2	103	11.3604	11.356
	Sequence	# PSMs	# Proteins	# Protein Groups	Protein Group Accessions	Modifications	MH+ [Da]	A5: Area	B5: Area	C5: Area	q-Value	PEP	A2	XCorr A2	B2	XCorr B2	C2	XCorr C2	# Missed Cleavages
	RDNIQGITKPAIRR	3	1	1	P62805		1637.96	741298	608027	717576	0	5.35e-06	High	3.33027	High	3.39789	High	3.22464	0
P07437	Tubulin beta chain OS=Homo sapiens OX=9606 GN=TUBB PE=1 SV=2 - [TBB5_HUMAN]	17.79	10	9	9	18	4.00824e+06	3.52802e+06	3.43187e+06	19.7263	12.84	6	7	13.6273	7.21	4	5	15.7328	11.26	5	6	444	49.639	4.89404
	Sequence	# PSMs	# Proteins	# Protein Groups	Protein Group Accessions	Modifications	MH+ [Da]	A5: Area	B5: Area	C5: Area	q-Value	PEP	A2	XCorr A2	B2	XCorr B2	C2	XCorr C2	# Missed Cleavages
	EIVHIQAGQCG	6	7	1	P07437		1154.57	8541376	7.7572e+06	7.48723e+06	0	0.06736	High	3.26184	High	3.50505	High	3.48487	0
	SPKVSDTVVEPYN	3	10	1	P07437		1434.72	904681	0	0	0	0.002436	High	2.21724	High	2.55313	High	2.37402	0
Q00839	Heterogeneous nuclear ribonucleoprotein U OS=Homo sapiens OX=9606 GN=HNRNPU PE=1 SV=6 - [HNRPU_HUMAN]	1.33	1	1	1	3	1.57484e+06	1.3245e+06	1.19796e+06	3.0107	1.33	1	1	2.90994	1.33	1	1	3.15429	1.33	1	1	825	90.528	5.99854
	Sequence	# PSMs	# Proteins	# Protein Groups	Protein Group Accessions	Modifications	MH+ [Da]	A5: Area	B5: Area	C5: Area	q-Value	PEP	A2	XCorr A2	B2	XCorr B2	C2	XCorr C2	# Missed Cleavages
	VELQKEEAQKL	3	1	1	Q00839		1314.73	1.57484e+06	1.3245e+06	1.19796e+06	0	0.1337	High	3.0107	High	2.90994	High	3.15429	0
P62424	60S ribosomal protein L7a OS=Homo sapiens OX=9606 GN=RPL7A PE=1 SV=2 - [RL7A_HUMAN]	6.39	1	2	2	4	1444319	1.03285e+06	1.3062e+06	2.97874	6.39	1	1	2.5394	6.39	1	1	3.67942	6.39	2	2	266	29.977	10.6089
	Sequence	# PSMs	# Proteins	# Protein Groups	Protein Group Accessions	Modifications	MH+ [Da]	A5: Area	B5: Area	C5: Area	q-Value	PEP	A2	XCorr A2	B2	XCorr B2	C2	XCorr C2	# Missed Cleavages
	IAKLEKAKAKELATKLG	3	1	1	P62424		1812.14	1444319	1.03285e+06	1.3062e+06	0	0.05805	High	2.97874	High	2.5394	High	3.67942	0
P08708	40S ribosomal protein S17 OS=Homo sapiens OX=9606 GN=RPS17 PE=1 SV=2 - [RS17_HUMAN]	31.11	1	3	3	6	656527	848527	1.30408e+06	2.94411	9.63	1	1	5.11646	31.11	3	3	2.87032	21.48	2	2	135	15.5404	9.84717
	Sequence	# PSMs	# Proteins	# Protein Groups	Protein Group Accessions	Modifications	MH+ [Da]	A5: Area	B5: Area	C5: Area	q-Value	PEP	A2	XCorr A2	B2	XCorr B2	C2	XCorr C2	# Missed Cleavages
	DFGSLSNLQVTQP	3	1	1	P08708		1405.7	656527	585935	686408	0	0.2016	High	2.94411	High	3.08367	High	2.87032	0
P55327	Tumor protein D52 OS=Homo sapiens OX=9606 GN=TPD52 PE=1 SV=2 - [TPD52_HUMAN]	5.36	1	1	1	3	1.94195e+06	1.4342e+06	0	2.87953	5.36	1	1	2.86271	5.36	1	1	2.72384	5.36	1	1	224	24.3122	4.83057
	Sequence	# PSMs	# Proteins	# Protein Groups	Protein Group Accessions	Modifications	MH+ [Da]	A5: Area	B5: Area	C5: Area	q-Value	PEP	A2	XCorr A2	B2	XCorr B2	C2	XCorr C2	# Missed Cleavages
	TEPLPEKTQESL	3	1	1	P55327		1371.71	1.94195e+06	1.4342e+06	0	0	0.08783	High	2.87953	High	2.86271	High	2.72384	0
P17600	Synapsin-1 OS=Homo sapiens OX=9606 GN=SYN1 PE=1 SV=3 - [SYN1_HUMAN]	5.11	1	2	2	6	1.1438e+06	1.25369e+06	2.10875e+06	5.35236	5.11	2	2	5.45534	5.11	2	2	7.8348	5.11	2	2	705	74.0656	9.83252
	Sequence	# PSMs	# Proteins	# Protein Groups	Protein Group Accessions	Modifications	MH+ [Da]	A5: Area	B5: Area	C5: Area	q-Value	PEP	A2	XCorr A2	B2	XCorr B2	C2	XCorr C2	# Missed Cleavages
	RTGPPTTQQPRPSGPGPAGRPKP	3	1	1	P17600		2337.26	1.58022e+06	1.95343e+06	2.10875e+06	0	0.07576	High	2.73809	High	3.31495	High	4.58178	0
	SQDEVKAETIRSL	3	1	1	P17600		1475.77	707390	553944	0	0	0.1251	High	2.61427	High	2.14038	High	3.25302	0
P48681	Nestin OS=Homo sapiens OX=9606 GN=NES PE=1 SV=2 - [NEST_HUMAN]	0.62	1	1	1	3	0	1.0848e+06	0	2.68856	0.62	1	1	2.78843	0.62	1	1	2.53177	0.62	1	1	1621	177.332	4.36084
	Sequence	# PSMs	# Proteins	# Protein Groups	Protein Group Accessions	Modifications	MH+ [Da]	A5: Area	B5: Area	C5: Area	q-Value	PEP	A2	XCorr A2	B2	XCorr B2	C2	XCorr C2	# Missed Cleavages
	LEEENQESLR	3	1	1	P48681		1246.6	0	1.0848e+06	0	0	0.204	High	2.68856	High	2.78843	High	2.53177	0
P61604	10 kDa heat shock protein, mitochondrial OS=Homo sapiens OX=9606 GN=HSPE1 PE=1 SV=2 - [CH10_HUMAN]	25.49	1	2	2	4	682333	823564	1.14182e+06	2.49818	11.76	1	1	2.72938	11.76	1	1	2.43545	25.49	2	2	102	10.9249	8.92432
	Sequence	# PSMs	# Proteins	# Protein Groups	Protein Group Accessions	Modifications	MH+ [Da]	A5: Area	B5: Area	C5: Area	q-Value	PEP	A2	XCorr A2	B2	XCorr B2	C2	XCorr C2	# Missed Cleavages
	FRDGDILGKYVD	3	1	1	P61604		1397.71	682333	823564	1.14182e+06	0	0.185	High	2.49818	High	2.72938	High	2.43545	0
Q92777	Synapsin-2 OS=Homo sapiens OX=9606 GN=SYN2 PE=2 SV=4 - [SYN2_HUMAN]	2.41	1	1	1	3	1.29626e+06	0	1.25334e+06	0	2.41	1	1	3.56521	2.41	1	1	4.37403	2.41	1	1	582	62.9567	8.41162
	Sequence	# PSMs	# Proteins	# Protein Groups	Protein Group Accessions	Modifications	MH+ [Da]	A5: Area	B5: Area	C5: Area	q-Value	PEP	A2	XCorr A2	B2	XCorr B2	C2	XCorr C2	# Missed Cleavages
	ANEDEAKAETIRSL	3	1	1	Q92777		1546.77	1.29626e+06	0	1.25334e+06	0	0.04259	High	1.98808	High	3.56521	High	4.37403	0
P83731	60S ribosomal protein L24 OS=Homo sapiens OX=9606 GN=RPL24 PE=1 SV=1 - [RL24_HUMAN]	9.55	1	1	1	3	742696	543953	684752	0	9.55	1	1	0	9.55	1	1	0	9.55	1	1	157	17.7679	11.2534
	Sequence	# PSMs	# Proteins	# Protein Groups	Protein Group Accessions	Modifications	MH+ [Da]	A5: Area	B5: Area	C5: Area	q-Value	PEP	A2	XCorr A2	B2	XCorr B2	C2	XCorr C2	# Missed Cleavages
	IVKPVKVSAPRVGGK	3	1	1	P83731		1534.98	742696	543953	684752	0	0.001126	High	1.72998	High	1.6053	High	1.62387	0
P32119	Peroxiredoxin-2 OS=Homo sapiens OX=9606 GN=PRDX2 PE=1 SV=5 - [PRDX2_HUMAN]	7.58	1	1	1	3	1.60497e+06	1.55652e+06	1.60547e+06	2.61382	7.58	1	1	2.1934	7.58	1	1	2.12299	7.58	1	1	198	21.8782	5.97314
	Sequence	# PSMs	# Proteins	# Protein Groups	Protein Group Accessions	Modifications	MH+ [Da]	A5: Area	B5: Area	C5: Area	q-Value	PEP	A2	XCorr A2	B2	XCorr B2	C2	XCorr C2	# Missed Cleavages
	ASGNARIGKPAPDFK	3	1	1	P32119	N-Term(Acetyl)	1570.84	1.60497e+06	1.55652e+06	1.60547e+06	0.002	0.2804	High	2.61382	High	2.1934	High	2.12299	0
P07195	L-lactate dehydrogenase B chain OS=Homo sapiens OX=9606 GN=LDHB PE=1 SV=2 - [LDHB_HUMAN]	3.59	1	1	1	3	702650	637531	0	2.47948	3.59	1	1	2.92175	3.59	1	1	2.62193	3.59	1	1	334	36.6151	6.04932
	Sequence	# PSMs	# Proteins	# Protein Groups	Protein Group Accessions	Modifications	MH+ [Da]	A5: Area	B5: Area	C5: Area	q-Value	PEP	A2	XCorr A2	B2	XCorr B2	C2	XCorr C2	# Missed Cleavages
	ATLKEKLIAPVA	3	1	1	P07195	N-Term(Acetyl)	1295.8	702650	637531	0	0.003	0.03865	High	2.47948	High	2.92175	High	2.62193	0
