# Supplementary material for: Proteomic Analysis of the Low Molecular Mass Fraction of Newly Diagnosed and Recurrent Glioblastoma CUSA Fluid: A Pilot Investigation of the Peptidomic Profile
Source: Int J Mol Sci. 2025 Jun 24;26(13):6055. doi: 10.3390/ijms26136055 (PMC12249807; doi:10.3390/ijms26136055)
Supplement: Supplementary file 1 [file ijms-26-06055-s001.zip › TableS1.xlsx]

## Sheet: TableS1_A) ND_CUSA_CORE
Proteomic analysis of the low molecular mass fraction of newly diagnosed and recurrent glioblastoma CUSA fluid: a pilot investigation of the peptidomic profile
Initial sequences 781 (after applying the high confidence and rank1 filters)
Number sequences	Sequence	# PSMs	# Proteins	# Protein Groups	Protein Group Accessions	Modifications	MH+ [Da]	A5: Area	B5: Area	C5: Area	q-Value	PEP	A2	XCorr A2	B2	XCorr B2	C2	XCorr C2	# Missed Cleavages	RT A2	RT B2	RT C2
1	AAAPGEEAAAGEEGAAGGDPQEAKPQE	2	1	1	P29966		2508.12	1.41441e+06	1.76872e+06	0	0	3.102e-10	High	9.23293	High	8.70692			0	39.0297	34.2195
2	VLSPADKTNVKAAWGKVGAHAGEYGAEALERM	115	1	1	P69905	M32(Oxidation)	3342.7	1.50403e+09	1.28062e+09	7.92978e+08	0	4.414e-06	High	9.11279	High	7.66144	High	7.97525	0	64.6257	55.6083	55.3771
3	KASGPPVSELITKAVAASKER	3	3	3	P16403;P16402;P10412		2139.22	3.73376e+06	3.89187e+06	4.03663e+06	0	1.40864e-14	High	7.93159	High	6.04102	High	6.43172	0	66.7069	57.8439	57.0812
4	SDKPDMAEIEKFDKSKLKKTETQEKNPLPSKETIEQEKQAGES	7	1	1	P62328	N-Term(Acetyl)	4961.5	9.21188e+07	8.57919e+07	7.22731e+07	0	0.0002699	High	7.2963	High	7.54324	High	7.79963	0	59.2572	47.5768	46.7199
5	LKKTETQEKNPLPSKETIEQEKQAGES	10	1	1	P62328		3070.6	3.52539e+07	2.77207e+07	2.61578e+07	0	1.135e-05	High	7.27574	High	6.79699	High	7.2251	0	31.0398	26.7893	26.16
6	TEHQVVSSDFNSDTHSS	3	1	1	P04406		1876.8	2.04254e+06	2.57496e+06	2.11368e+06	0	5.173e-07	High	7.11158	High	6.00343	High	5.60885	0	31.7737	27.8667	27.2153
7	VLSPADKTNVKAAWGKVGAHAGEYGAEALER	22	1	1	P69905		3195.66	4.18194e+08	3.15072e+08	1.91394e+08	0	0.0006246	High	7.02671	High	6.02346	High	7.23241	0	64.2191	54.6071	54.1237
8	VLSPADKTNVKAAWGKVGAHAGEYGAEALERM	91	1	1	P69905		3326.71	3.60008e+08	2.07816e+08	1.70692e+08	0	0.002426	High	6.81673	High	6.88897	High	6.41022	0	72.6601	65.1027	64.5161
9	LIKTVETRDGQVINETSQHHDDLE	11	1	1	P08670		2777.38	2.17982e+07	1.94193e+07	1.79277e+07	0	1.543e-07	High	6.69578	High	5.83468	High	6.09109	0	43.628	37.0162	36.091
10	GILGYTEHQVVSSDFNSDTH	3	1	1	P04406		2206.01	1.35518e+06	0	0	0	9.6e-07	High	6.69043	High	5.10548	High	4.22218	0	69.1359	60.6803	60.1035
11	RDGQVINETSQHHDDLE	4	1	1	P08670		1992.91	5.3032e+06	6.09327e+06	4760889	0	1.238e-07	High	6.55787	High	5.42406	High	4.82679	0	28.6856	25.193	24.5205
12	LLSPYSYSTTAVVTNPKE	6	1	1	P02766		1970.02	2.31106e+06	1.73692e+06	2.05659e+06	0	2.157e-07	High	6.52038	High	5.809	High	6.21443	0	69.7789	61.3125	60.5487
13	AAPGEEAAAGEEGAAGGDPQEAKPQE	2	1	1	P29966		2437.08	0	0	0	0	0.0009176	High	6.48103	High	7.92236			0	38.1507	33.3815
14	GYTEHQVVSSDFNSDTH	3	1	1	P04406		1922.82	0	2116844	0	0	2.825e-05	High	6.46334	High	5.56482	High	6.1779	0	40.7524	35.7402	35.0181
15	ADSGEGDFLAEGGGVR	14	1	1	P02671		1536.7	9.62636e+07	7.54932e+07	7.07601e+07	0	6.804e-06	High	6.44615	High	5.32118	High	5.58282	0	55.2439	45.181	44.2732
16	IRETSLDTKSVSEGHLK	6	1	1	P14136		1900.02	5.3916e+06	5.64952e+06	4.64976e+06	0	1.072e-07	High	6.28969	High	6.2079	High	6.13993	0	32.6397	28.2615	27.6143
17	SKPHSEAGTAFIQTQQLH	3	1	1	P14618	N-Term(Acetyl)	2022.01	0	1.27116e+06	0	0	1.827e-05	High	6.27891	High	5.58072	High	6.07011	0	47.5735	40.1492	39.2681
18	ADKPDMGEIASFDKAKLKKTETQEKN	5	1	1	P63313	N-Term(Acetyl)	2964.51	7.52891e+06	8.0235e+06	7.05459e+06	0	8.867e-05	High	6.25331	High	4.13624	High	6.17572	0	47.8047	40.3893	39.5277
19	LKQAWFIENEEQEYVQTVK	2	1	1	P04083		2382.21	291361	0	0	0	4.035e-09	High	6.21465			High	4.69533	0	77.4307		68.8588
20	ADKPDMGEIASFDKAKL	2	1	1	P63313	N-Term(Acetyl)	1877.94	1.18159e+06	717859	0	0	7.725e-07	High	6.1562	High	3.32581			0	73.1757	64.9425
21	SAKTSPAKQQAPPVRNLH	5	1	1	Q16555		1930.07	3.02468e+06	1.95256e+06	2.47319e+06	0	4.796e-06	High	6.01153	High	3.35008	High	5.78603	0	16.5244	14.9622	14.318
22	LAAHLPAEFTPAVHASLDKF	8	1	1	P69905		2135.14	3.37458e+07	2.86137e+07	2.9937e+07	0	0.001022	High	6.00331	High	7.12398	High	7.09396	0	76.7039	68.9112	68.1513
23	DSGEGDFLAEGGGVR	6	1	1	P02671		1465.66	6.85894e+07	6.84835e+07	6.96386e+07	0	0.0001617	High	5.97487	High	5.86769	High	6.06127	0	60.8938	50.0169	49.5844
24	AERPAEETGPQEEEGETAGEAPVSH	3	1	1	P11277		2607.16	911911	721608	823451	0	1.368e-06	High	5.88387	High	4.76124	High	5.52379	0	35.2101	30.6695	29.9772
25	SPADKTNVKAAWGKVGAHAGEYGAEALERM	5	1	1	P69905		3114.55	6.70709e+06	4.44719e+06	3.54266e+06	0	0.0003765	High	5.86046	High	5.41674	High	5.06954	0	68.4894	60.7664	60.0815
26	SSKITHRIHWESASLLR	5	1	1	P01024		2021.11	1.70142e+07	14821094	8.2785e+06	0	3.727e-07	High	5.82403	High	4.73925	High	5.22306	0	41.2131	36.1674	35.4435
27	MRDGEVIKESKQEHKDVM	26	1	1	P14136	M18(Oxidation)	2175.05	8.11784e+06	8.13599e+06	6.76003e+06	0	1.808e-06	High	5.78953	High	5.04139	High	5.59176	0	17.9995	16.1639	15.4195
28	AEAFDDVVGETVGKTD	4	1	1	P27816		1652.77	2.76039e+06	2.38326e+06	2.18133e+06	0	9.482e-06	High	5.74921	High	5.26304	High	5.36921	0	70.166	61.478	60.6919
29	SDKPDMAEIEKFDKS	4	1	1	P62328	N-Term(Acetyl)	1781.83	1.78137e+07	1.76144e+07	1.4552e+07	0	5.563e-08	High	5.7254	High	5.5137	High	5.24553	0	64.2357	53.5459	52.8777
30	SPADKTNVKAAWGKVGAHAGEYGAEALERM	5	1	1	P69905	M30(Oxidation)	3130.55	7.15714e+06	5.40679e+06	2.64695e+06	0	0.0001539	High	5.71373	High	4.98402	High	4.81578	0	63.1442	50.6357	50.018
31	YDMNAANVGWNNSTFA	5	1	1	P14174		1774.75	1.23125e+07	8.63908e+06	4.77925e+06	0	9.635e-06	High	5.67738	High	5.66492	High	5.23406	0	85.06	76.6758	75.868
32	KTETQEKNPLPSKETIEQEKQ	4	1	1	P62328		2485.28	4.62867e+06	4.36845e+06	3.8832e+06	0	9.375e-06	High	5.67274	High	4.73361	High	4.51782	0	29.6312	25.7	24.9965
33	RDGEVIKESKQEHKDVM	69	1	1	P14136	M17(Oxidation)	2044.01	2.40079e+07	2.46837e+07	2.06597e+07	0	3.575e-06	High	5.63707	High	5.48107	High	5.52256	0	18.0172	15.3755	15.7162
34	RNIVVKTVEMRDGEVIKE	7	1	1	P14136		2115.16	7.51183e+06	6.7257e+06	2.53328e+06	0	0.02472	High	5.56519	High	6.35249	High	4.9345	0	43.8838	37.4499	36.7558
35	SETPDQFMTADETRNLQ	3	1	1	P16070		1982.88	0	2.20569e+06	0	0	1.009e-05	High	5.56374	High	5.08294	High	4.9077	0	66.7832	57.4341	56.6228
36	RNIVVKTVEMRDGEVIKE	8	1	1	P14136	M10(Oxidation)	2131.16	3.62884e+06	4.2874e+06	7.10033e+06	0	0.00032	High	5.54909	High	5.07047	High	4.50602	0	43.9716	35.1155	32.8533
37	YQKVVAGVANALAHKYH	382	2	2	P68871;P02042		1869.02	2.58262e+09	2.66963e+09	2.7775e+09	0	0.001238	High	5.53326	High	6.04089	High	5.65387	0	47.9099	41.2544	44.1878
38	IEGVDAEDGHGPGEQQ	3	1	1	P00751		1637.71	0	0	0	0	2.556e-05	High	5.52953	High	4.92632	High	3.06226	0	34.6624	30.3572	29.679
39	KTETQEKNPLPSKETIEQEKQAGES	7	1	1	P62328		2829.42	2.05745e+07	2.12261e+07	2.18909e+07	0	0.01047	High	5.48923	High	5.94572	High	5.55198	0	32.4297	28.0555	27.447
40	SNLQIRETSLDTKSVSEGHLK	6	1	1	P14136		2342.24	8.6218e+06	1.12836e+07	8.25784e+06	0	1.821e-08	High	5.48596	High	4.97552	High	5.32071	0	45.8627	38.5179	37.594
41	AAHLPAEFTPAVHASLDKF	23	1	1	P69905		2022.05	2.79749e+08	2.47743e+08	2.81474e+08	0	5.104e-07	High	5.48404	High	5.33272	High	5.50988	0	72.0664	63.8086	62.6075
42	TEKSNIEETTISSQKI	3	1	1	Q16352		1807.93	3.70713e+06	3.05746e+06	2.27158e+06	0	3.941e-07	High	5.42628	High	5.33603	High	5.37226	0	42.7299	37.2351	36.291
43	ADKPDMGEIASFDKAKLKKTETQEKN	4	1	1	P63313	N-Term(Acetyl); M6(Oxidation)	2980.5	3.18906e+06	4.30066e+06	3.17731e+06	0	0.0003759	High	5.42455	High	4.81707	High	5.14451	0	38.1617	33.3337	32.4715
44	GASQSDKTPEELFHPLG	2	1	1	P11166		1812.88	0	0	1654094	0	9.288e-09	High	5.40581			High	4.65059	0	66.6959		56.8787
45	KEEIIKTLSKEEETK	3	1	1	P84098		1805	2.62597e+06	2.16634e+06	2.7247e+06	0	5.873e-06	High	5.33004	High	3.48658	High	4.24368	0	33.0909	28.9437	28.2733
46	SDKPDMAEIEKFDKSKL	5	1	1	P62328	N-Term(Acetyl)	2023.01	1.26444e+07	1.5919e+07	1.1518e+07	0	1.766e-06	High	5.28695	High	5.04298	High	6.29454	0	66.5569	57.6362	56.9532
47	RDGEVIKESKQEHKDVM	22	1	1	P14136		2028.02	5.21571e+07	5.66674e+07	4.35749e+07	0	0.09346	High	5.28041	High	5.28717	High	4.89335	0	17.9927	16.3857	15.7135
48	TVEMRDGEVIKESKQEHKDVM	4	1	1	P14136		2488.23	2.64335e+06	2.59901e+06	3050730	0	1.371e-05	High	5.25669	High	2.90667	High	4.40733	0	34.7074	30.2925	29.6058
49	PKRGKKGAVAEDGDELRTEPEAKKS	9	1	1	P27695		2696.43	1.95499e+06	2.06759e+06	1.86489e+06	0	7.81e-07	High	5.21842	High	5.2861	High	5.60047	0	13.945	12.1957	11.9891
50	IKTVETRDGQVINETSQHHDDLE	11	1	1	P08670		2664.3	3.30153e+07	1.92373e+07	3.24478e+07	0	6.144e-05	High	5.21529	High	4.95126	High	4.43011	0	40.3349	32.4607	31.7756
51	IENEEQEYVQTVK	5	1	1	P04083		1608.78	1.24184e+07	1.24648e+07	0	0	1.862e-05	High	5.21121	High	5.07244	High	5.17102	0	44.998	38.5554	37.7931
52	ASSDIQVKELEKRASGQAF	3	1	1	P16949	N-Term(Acetyl)	2106.09	7.40532e+06	4.57953e+06	5.08738e+06	0	0.01194	High	5.20474	High	5.69598	High	4.58972	0	70.5669	62.1245	61.3601
53	MRDGEVIKESKQEHKDVM	8	1	1	P14136		2159.06	1.31554e+07	1.16116e+07	1.01034e+07	0	0.1145	High	5.18038	High	5.01846	High	5.00916	0	32.1912	22.2785	21.3886
54	FIENEEQEYVQTVK	8	1	1	P04083		1755.85	5.7882e+06	5.68446e+06	5903991	0	0.0004856	High	5.15665	High	5.05478	High	5.21205	0	61.521	49.4982	48.7578
55	ALLSPYSYSTTAVVTNPKE	5	1	1	P02766		2041.06	1.52296e+06	1.6182e+06	1.74675e+06	0	0.01283	High	5.15458	High	5.41026	High	5.31018	0	73.3335	64.8985	64.1091
56	SDKPDMAEIEKFDKS	6	1	1	P62328	N-Term(Acetyl); M6(Oxidation)	1797.83	7.94025e+06	7.68029e+06	1.22543e+07	0	1.936e-05	High	5.12571	High	4.99371	High	5.48562	0	46.0509	39.167	38.2366
57	SPKAEDGATPSPSNETPKK	12	1	1	P29966		1940.96	1.67974e+07	1.87418e+07	1.41689e+07	0	0.000413	High	5.11277	High	4.64856	High	4.74125	0	16.08	14.1697	13.4976
58	AYQKVVAGVANALAHKYH	1	2	2	P68871;P02042		1940.05	4.6082e+06	0	0	0	5.819e-06	High	5.11035					0	63.7217
59	TVETRDGQVINETSQHHDDLE	5	1	1	P08670		2423.12	8.5182e+06	4.48232e+06	4.13075e+06	0	8.788e-07	High	5.07924	High	2.95359	High	4.40038	0	37.0862	32.2705	31.7494
60	SEKAKPALEDLRQG	3	1	1	P02647		1541.83	3.80267e+06	3.74793e+06	0	0	7.975e-05	High	5.0579	High	4.47435			0	28.6757	25.1979
61	LNETGDEPFQYKN	3	1	1	P15104		1554.71	1.87095e+06	2.93308e+06	3.80531e+06	0	0.0002501	High	5.03433	High	4.48559	High	5.1045	0	47.6512	40.5643	39.7183
62	RKASGPPVSELITK	5	3	3	P16403;P16402;P10412		1482.87	9.18881e+06	8.30639e+06	8.22943e+06	0	0.0001076	High	5.03207	High	4.2947	High	4.47782	0	34.8496	30.475	30.0327
63	EMRDGEVIKESKQEHKDVM	6	1	1	P14136		2288.11	1.61743e+06	2.83565e+06	2.16115e+06	0	0.08425	High	5.02235	High	3.8054	High	3.79513	0	28.9548	25.2748	24.5912
64	AESADAALQGDPALQDAGDSSRKEYFI	3	1	1	P04921		2825.33	800076	1.21826e+06	1.28398e+06	0	0.0004006	High	5.00183	High	4.21985	High	3.60634	0	75.951	68.0983	67.2863
65	WEVISDEHGIDPTGTY	2	3	1	P04350		1818.82	674245	567766	0	0	3.433e-05	High	4.97553	High	3.28671			0	77.559	69.5817
66	GEGDFLAEGGGVR	7	1	1	P02671		1263.6	4.88038e+07	79198591	238879541	0	4.782e-06	High	4.90413	High	4.58261	High	4.95823	0	48.9293	42.2424	41.6065
67	WEVISDEHGIDPTGS	2	2	1	Q13885		1641.74	1.23258e+06	1.24445e+06	0	0	1.554e-05	High	4.89082	High	4.21963			0	70.3545	61.7029
68	KKGAVAEDGDELRTEPEAKKS	3	1	1	P27695		2258.17	786076	0	1.47128e+06	0	1.391e-06	High	4.85301			High	3.25959	0	18.3505		15.7489
69	WGKVNVDEVGGEALGRL	4	1	1	P68871		1798.95	184771540	2.1974e+06	1.70362e+06	0	6.819e-06	High	4.83359	High	4.2536	High	4.5652	0	75.464	67.6924	66.7668
70	LSPADKTNVKAAWGKVGAHAGEYGAEALERM	1	1	1	P69905	M31(Oxidation)	3243.63	5.9301e+06	0	0	0	0.005603	High	4.80439					0	64.0259
71	VQTKGTGASGSFKLN	3	5	4	P16403;P16402;P10412;P16401		1494.8	4.89155e+06	3.77256e+06	4.79545e+06	0	0.04359	High	4.7721	High	5.6213	High	4.51321	0	31.9624	28.0447	27.3847
72	KNPLPSKETIEQEKQAGES	3	1	1	P62328		2113.08	4.61749e+06	3.80677e+06	4.63736e+06	0	0.09215	High	4.77151	High	3.36528	High	3.35514	0	32.4627	28.2703	27.6053
73	VETRDGQVINETSQHHDDLE	3	1	1	P08670		2322.07	0	791671	915375	0	0.0007547	High	4.76342	High	2.93739	High	3.39395	0	35.5284	30.9247	30.3908
74	PAAPAAPAPAEKTPVKKKAR	3	1	1	P10412		1999.18	2.3876e+06	1.82535e+06	1.86908e+06	0	3.381e-08	High	4.74811	High	4.415	High	3.30166	0	26.6578	23.185	22.321
75	SSVEIENPETSDQ	7	1	1	P02724		1434.63	3.70798e+07	3.20345e+07	35910332	0	0.0005288	High	4.72208	High	4.69192	High	4.49734	0	45.3973	38.938	38.4092
76	AATDLERFSNAEPEPR	2	1	1	Q92599	N-Term(Acetyl)	1844.88	1.48977e+06	0	1.18383e+06	0	7.485e-08	High	4.69048			High	3.52101	0	69.1152		59.6391
77	VDLEPTVIDEVRTGTY	6	3	1	P68363		1806.91	931764	1.10867e+06	661008	0	5.842e-06	High	4.68903	High	3.53817	High	4.29443	0	83.5944	75.2945	74.4009
78	SGEGDFLAEGGGVR	5	1	1	P02671		1350.63	3.60832e+07	7.04379e+07	8.93134e+07	0	0.02666	High	4.67128	High	4.72144	High	4.6688	0	49.8337	42.3934	41.7315
79	AAHLPAEFTPAVHASLDK	2	1	1	P69905		1874.97	0	0	1.32645e+07	0	0.0021	High	4.6558			High	4.24124	0	54.7454		41.9006
80	PAVHASLDKF	6	1	1	P69905		1084.58	1.11322e+07	1.20955e+07	1.41682e+07	0	0.05682	High	4.62976	High	4.78825	High	4.71697	0	40.5364	35.731	35.0076
81	RNIVVKTVEMRDGEVIKESKQEHKDVM	3	1	1	P14136	M27(Oxidation)	3213.68	3.00027e+06	3.31352e+06	0	0	0.2142	High	4.60261	High	4.31176			0	38.8167	32.6933
82	AEDVTAALAKQGL	3	1	1	P11137		1286.7	799226	990351	1.06109e+06	0	0.0002617	High	4.60217	High	3.86315	High	4.08047	0	67.7254	58.711	57.9083
83	YGSLPQKSHGRTQDENPVVH	7	1	1	P02686		2249.11	2.94854e+06	2.13389e+06	2.10469e+06	0	0.004134	High	4.59034	High	4.43472	High	4.20809	0	25.896	22.7997	21.842
84	GKVKVGVNGFGRIG	3	1	1	P04406		1387.82	1765532	2633002	1.73399e+06	0	0.001935	High	4.58978	High	3.94497	High	4.84765	0	40.0501	35.0735	34.3938
85	HLPAEFTPAVHASLDKF	3	1	1	P69905		1879.98	1.48552e+06	1.75965e+06	1.64994e+06	0	6.972e-09	High	4.56285	High	4.07214	High	4.63859	0	69.8115	61.511	60.9195
86	AQAAAPASVPAQAPK	3	1	1	P47914		1377.75	1.86246e+06	1.37796e+06	1.64776e+06	0	0.000422	High	4.55195	High	3.66226	High	4.22965	0	32.2017	28.0947	27.4156
87	ADSGEGDFLAEGGGV	2	1	1	P02671		1380.59	875331	835416	0	0	3.767e-06	High	4.55165	High	4.39126			0	72.7777	64.0765
88	ISWYDNEFGYSN	3	1	1	P04406		1494.62	709682	717152	411161	0	0.0003774	High	4.52702	High	4.32787	High	3.54047	0	87.2255	78.7559	77.8715
89	HAVSEGTKAVTKYTSS	3	13	3	P62807;Q99879;P23527		1665.85	1.13779e+06	617575	742471	0	0.001313	High	4.52482	High	4.4712	High	3.71092	0	26.1479	23.0898	22.1481
90	VLSPADKTNVKAAWGKVGAHAGEYGAEALERMF	6	1	1	P69905	M32(Oxidation)	3489.77	0	3.99922e+06	1.00286e+06	0	7.85e-06	High	4.50111	High	4.27037	High	3.57878	0	74.6267	67.7802	66.789
91	SKQEYDESGPSIVH	3	7	2	P60709;P63261		1575.73	774754	572908	415617	0	0.002185	High	4.46253	High	4.23794	High	4.14966	0	33.8068	29.5009	28.804
92	ITREEKPAVTAAPKK	3	1	1	P02511		1638.95	605974	582149	0	0	0.03346	High	4.442	High	4.90907	High	4.12863	0	13.2622	11.9125	11.5652
93	TEHQVVSSDFNSDTH	3	1	1	P04406		1702.74	2.34049e+06	2.03791e+06	1.90638e+06	0	1.529e-05	High	4.43895	High	3.63677	High	5.4276	0	32.2237	28.0657	27.3948
94	WGKVNVDEVGGEAL	2	1	1	P68871		1472.74	0	451675	0	0	0.0004399	High	4.4325	High	3.20671			0	69.9483	61.3883
95	TQEKNPLPSKETIEQEKQAGES	3	1	1	P62328		2471.24	6.62331e+06	5.44594e+06	5.54074e+06	0	0.004464	High	4.41805	High	3.66733	High	3.81962	0	35.1024	30.5149	29.8795
96	FSNKITPIQSKEAY	1	1	1	P27144		1625.86	1.77944e+06	0	0	0	0.0002534	High	4.41631					0	45.009
97	AANFLLSQNFDDE	5	1	1	P54725		1483.67	1.58827e+06	1.6043e+06	1.49896e+06	0	0.05452	High	4.39907	High	4.45215	High	4.10363	0	87.6367	79.1752	78.2648
98	DNFVFGQSGAGNNW	3	5	2	Q13885;P04350		1512.65	839700	688666	430103	0	5.939e-06	High	4.39326	High	4.16523	High	3.28778	0	89.4369	80.9553	80.0874
99	SDKTIGGGDDSFNT	3	5	1	P68363		1413.62	2.78671e+06	2.07711e+06	2952720	0	0.09393	High	4.39074	High	4.51639	High	4.22136	0	38.4533	33.879	33.0838
100	DAHKSEVAHRFKDLGEENFKALVL	3	1	1	P02768		2753.44	2.83235e+06	1.75138e+06	1.59792e+06	0	0.003041	High	4.38408	High	2.74074	High	2.58404	0	68.9739	61.1412	60.5716
101	TLVQTKGTGASGSFKLN	2	5	4	P16403;P16402;P10412;P16401		1708.92	1.57225e+06	0	0	0	0.001421	High	4.37092	High	3.80982			0	46.3695	39.3543
102	LTTDEYDGHSTYPSHQYQ	4	1	1	P30043		2141.91	1.954e+07	1.52299e+07	1.79791e+07	0	1.061e-06	High	4.36581	High	3.78076	High	5.23311	0	39.4302	34.6399	33.9386
103	ADKPDMGEIASFDKA	3	1	1	P63313	N-Term(Acetyl)	1636.76	5.54224e+06	3.4668e+06	3.94371e+06	0	8.54e-05	High	4.36427	High	2.73686	High	3.85383	0	71.1865	62.7591	61.9515
104	SVSEGHLKRNIVVKTVE	3	1	1	P14136		1895.08	4.84631e+06	4.31513e+06	4.97165e+06	0	7.617e-05	High	4.3619	High	3.17151	High	3.08143	0	31.9136	27.6127	27.1781
105	IVTSSAGTGTTEDTEA	2	1	1	P82979		1539.71	0	0	392247	0	6.426e-06	High	4.34006			High	3.71803	0	34.4752		29.5443
106	TVATPLNQVANPNSAIFGGARPREEVVQKEQE	2	1	1	Q15056		3449.79	2.84358e+06	3.09798e+06	0	0	0.04702	High	4.32415	High	4.36418			0	68.7019	60.4341
107	SETESRGSESGIFTNT	1	1	1	P02671		1701.76	1.9762e+06	0	0	0	0.001139	High	4.29855					0	42.2979
108	VGAHAGEYGAEALER	3	1	1	P69905		1529.74	0	767544	741715	0	0.0001678	High	4.2945	High	4.08847	High	2.84847	0	37.52	32.9818	32.3023
109	DGEVIKESKQEHKDVM	3	1	1	P14136		1871.92	4.11145e+06	3.80558e+06	3.1616e+06	0	0.0007706	High	4.29067	High	3.9778	High	4.28446	0	24.0645	21.441	20.5418
110	SETAPAETATPAPVEKSPAK	6	1	1	P16401	N-Term(Acetyl)	2024.03	5.59902e+06	4.35801e+06	4.92259e+06	0	0.01989	High	4.2786	High	4.50821	High	4.20042	0	40.1045	35.1254	34.3718
111	KAPAQKVPAQKATGQKAAPAPKA	5	1	1	P50914		2257.32	2.47119e+06	1.99947e+06	1.52905e+06	0	0.05678	High	4.2575	High	5.26857	High	4.74333	0	13.2195	11.4397	11.2775
112	SVEIENPETSDQ	5	1	1	P02724		1347.59	3.12375e+07	2.24732e+07	2.32673e+07	0	0.1006	High	4.23466	High	4.2598	High	4.33812	0	44.9591	38.7199	37.9655
113	GKVNVDEVGGEALGRL	2	1	1	P68871		1612.87	1.20775e+06	0	0	0	7.442e-07	High	4.22864	High	4.22575			0	65.7789	56.2008
114	TVETRDGQVINETSQ	9	1	1	P08670		1676.82	8.16124e+06	7.71145e+06	8.09337e+06	0	0.0006837	High	4.22762	High	4.19997	High	4.38569	0	31.7442	27.8437	27.1711
115	ASKRALVILAKGAEEME	3	1	1	Q99497	N-Term(Acetyl)	1858.02	1.1376e+06	652126	629936	0	4.264e-05	High	4.22356	High	4.18253	High	3.59652	0	77.2187	69.3618	68.5973
116	QIRETSLDTKSVSEGHLK	6	1	1	P14136		2028.08	2.717e+06	1.769e+06	2.54027e+06	0	0.05551	High	4.22069	High	4.22664	High	4.09092	0	34.4209	29.8214	29.1558
117	ASKRALVILAKGAEEME	2	1	1	Q99497	N-Term(Acetyl); M16(Oxidation)	1874.01	1.62476e+06	0	1.77454e+06	0	0.0005726	High	4.20911			High	4.44353	0	65.4124		54.7696
118	PAAPAPAEKTPVKKKAR	2	1	1	P10412		1760.06	2.82052e+06	0	1.8049e+06	0	1.726e-05	High	4.20552			High	1.29409	0	26.5897		22.1592
119	GDFLAEGGGVR	3	1	1	P02671		1077.54	2.231e+07	14086830	7.62895e+06	0	0.07067	High	4.20218	High	4.40186	High	4.06861	0	47.1322	40.335	39.6653
120	PVDLSKWSGPLSL	2	1	1	P30086		1398.77	1.69174e+06	1.46229e+06	0	0	0.0002697	High	4.20153	High	4.14425			0	94.247	85.797
121	GAAKRKASGPPVSELITK	4	1	1	P10412		1810.05	1.77863e+06	2.04986e+06	1.42437e+06	0	0.003298	High	4.19892	High	3.29773	High	3.15257	0	28.5907	25.095	24.4226
122	ASSDIQVKELEKRASGQAFE	2	1	1	P16949	N-Term(Acetyl)	2235.13	0	1.05211e+06	0	0	4.941e-05	High	4.19639	High	3.88948			0	69.9384	61.5647
123	VVAGVANALAHKYH	4	2	2	P68871;P02042		1449.8	2.29041e+06	3.08471e+06	1.99831e+06	0	0.009223	High	4.1782	High	4.49809	High	3.81564	0	41.0011	35.9709	35.2606
124	SPTVSQVTERSQD	3	1	1	P16157		1433.69	670343	579221	654323	0	8.622e-05	High	4.17141	High	3.98886	High	2.15417	0	30.7772	27.0887	26.4083
125	VEIENPETSDQ	5	1	1	P02724		1260.56	1.01127e+07	7.50502e+06	7.82428e+06	0	0.000332	High	4.16515	High	3.92505	High	4.08359	0	42.5061	37.0455	36.2813
126	NPLPSKETIEQEKQAGES	3	1	1	P62328		1984.99	5.0771e+06	4.46954e+06	4.8865e+06	0	0.02304	High	4.14795	High	4.63565	High	4.49736	0	37.045	32.3475	31.6397
127	SARQDEGKEEEPEADQEHA	3	1	1	P17677		2154.92	1.19359e+06	1.83903e+06	1.42743e+06	0	0.02213	High	4.13757	High	4.14787	High	3.51911	0	16.34	14.656	14.172
128	FLLSQNFDDE	4	1	1	P54725		1227.55	1.4178e+06	1.30464e+06	1.03193e+06	0	0.004419	High	4.12875	High	3.95428	High	4.07531	0	82.2049	73.8308	73.0068
129	WISKQEYDESGP	1	7	2	P60709;P63261		1438.65	832309	0	0	0	0.0001865	High	4.10369					0	44.1425
130	TQDENPVVHFF	8	1	1	P02686		1332.62	1.73507e+07	1.62727e+07	1.53684e+07	0	0.04966	High	4.09453	High	4.2116	High	4.1811	0	78.4264	70.0093	69.4491
131	VLSPADKTNVKAAWGKVGAHAGEYGAEAL	3	1	1	P69905		2910.52	1.00135e+08	1.1083e+06	0	0	0.1801	High	4.09412	High	2.96886			0	65.6025	56.7254
132	VAPEEHPVLLTEAPLNPK	5	2	2	P60709;P63261		1954.07	4.1466e+06	3.64518e+06	3.22903e+06	0	2.613e-08	High	4.09363	High	3.81078	High	3.83169	0	65.1735	54.2527	53.1493
133	TEAESNMNDLVSEY	1	9	2	Q13885;P04350		1601.67	466428	0	0	0	2.479e-05	High	4.09281					0	73.8082
134	ADKTNVKAAWGKVGA	2	1	1	P69905		1515.83	992408	0	0	0	0.0001403	High	4.08045			High	2.43842	0	34.2399		29.2073
135	SDKPDMAEIEKFDKSK	3	1	1	P62328	N-Term(Acetyl); M6(Oxidation)	1925.92	4.29126e+06	3.73469e+06	2.65553e+06	0	0.002894	High	4.08038	High	3.51303	High	4.15512	0	39.2189	34.4562	33.7316
136	AAGVEAAAEVAATEIK	3	1	1	P52272	N-Term(Acetyl)	1542.81	245263	303686	287777	0	0.03484	High	4.06732	High	4.66936	High	3.55246	0	100.83	92.0691	90.8775
137	GKVNVDEVGGEALGR	1	1	1	P68871		1499.79	486414	0	0	0	9.183e-06	High	4.06217					0	42.003
138	TPEEKSAVTAL	2	1	1	P68871		1145.61	6.666e+06	4.85908e+06	0	0	0.2419	High	4.06178	High	3.86728			0	39.361	34.677
139	GGPGGAGVARGGAGGGP	1	1	1	Q92686		1251.62	1.55765e+06	0	0	0	1.032e-05	High	4.05167					0	21.5627
140	QDNETEKPIDSETKM	2	1	1	P43003		1764.8	0	894727	0	0	5.288e-05	High	4.04796	High	3.74205			0	31.3421	27.4678
141	WEVISDEHGIDPTG	1	5	2	Q13885;P04350		1554.71	0	0	0	0	0.002157	High	4.03607					0	70.0032
142	LSAKPAPPKPEPKPK	7	1	1	P05204		1584.95	8.51661e+06	8.81886e+06	5.88663e+06	0	0.0002968	High	4.00647	High	3.86206	High	3.61162	0	15.2351	13.294	13.03
143	LASVSTVLTSKY	5	1	1	P69905		1268.71	1.33986e+08	1.45097e+08	1.16937e+08	0	0.0003488	High	4.0031	High	3.85604	High	4.42142	0	67.4152	58.4542	57.6831
144	AAYQKVVAGVANALAHKYH	3	2	2	P68871;P02042		2011.09	3.87285e+06	3.22622e+06	4.02269e+06	0	0.008614	High	4.0002	High	4.67651	High	4.23705	0	69.4927	61.1193	60.5063
145	ANVGWNNSTFA	2	1	1	P14174		1180.54	2.34534e+06	0	1.54264e+06	0	0.00106	High	3.99929			High	3.44526	0	69.0857		59.4121
146	GGGYDNYGGGNY	3	1	1	P22626		1193.45	1.10799e+06	694498	746385	0	0.1277	High	3.99559	High	4.07665	High	4.0407	0	44.5265	38.6998	37.8228
147	GRTQDENPVVHFF	4	1	1	P02686		1545.75	2.95278e+06	2.35578e+06	1.33383e+06	0	0.1021	High	3.99238	High	4.75777	High	3.71555	0	67.8672	59.378	58.826
148	SDEREVAEAATGEDA	3	1	1	Q99536	N-Term(Acetyl)	1591.68	2.75394e+06	1.89919e+06	1.74827e+06	0	4.694e-06	High	3.98928	High	4.01388	High	4.17055	0	59.7117	48.9902	48.2057
149	DKTERELLESYIDGR	1	1	1	P00734		1823.92	0	0	0	0	3.245e-05	High	3.98507					0	68.7397
150	ATDTSQGELVHPK	2	1	1	Q5SSJ5	N-Term(Acetyl)	1424.71	794610	0	0	0	7.913e-05	High	3.97555	High	1.911			0	36.4407	32.1145
151	DDIGDDDEDIDDI	3	2	1	O14602		1464.55	950796	1.25693e+06	1.57209e+06	0	0.04223	High	3.95387	High	3.96236	High	3.87264	0	74.8224	66.3699	65.5853
152	GFKGVDAQGTLS	5	1	1	P02686		1179.6	2.19978e+07	1.58347e+07	1.1081e+07	0	0.001726	High	3.93764	High	3.74496	High	3.44986	0	43.8526	38.0879	37.1729
153	WEVISDEHGIDP	3	7	2	Q13885;P04350		1396.64	1.23228e+06	855856	733571	0	0.0003835	High	3.92783	High	3.00459	High	2.70564	0	70.1847	61.5328	60.8246
154	IRETSLDTKSVSEGHL	4	1	1	P14136		1771.93	0	1.38126e+06	5.29697e+06	0	0.04416	High	3.92438	High	4.16901	High	3.86272	0	41.4237	36.2875	35.449
155	SARLSAKPAPPKPEPKPK	9	1	1	P05204		1899.12	5151597	5.89074e+06	4.48006e+06	0	0.01239	High	3.92309	High	5.79085	High	3.91659	0	15.0209	13.2172	12.6056
156	SHEKSFLVSGDN	2	1	1	Q7Z429	N-Term(Acetyl)	1361.64	1.13427e+06	0	0	0	0.001642	High	3.90641			High	2.96198	0	44.1964		37.6826
157	HGSKYLATASTMDHA	3	1	1	P02686		1589.74	2.47632e+06	1.87505e+06	1.63841e+06	0	0.09539	High	3.89973	High	4.79678	High	4.33548	0	30.8672	26.9791	26.2975
158	HFDLSHGSAQVK	4	1	1	P69905		1325.66	3.34865e+06	3.44462e+06	2.64523e+06	0	0.2008	High	3.89396	High	4.00747	High	3.88683	0	28.2645	24.8215	24.3348
159	IKTVETRDGQVINETSQ	4	1	1	P08670		1917.99	2.19159e+07	1.75562e+07	2.18755e+07	0	0.001265	High	3.89366	High	3.44273	High	3.7141	0	33.5116	32.2347	28.4784
160	PAAPAAPAPAEKTPVKKKARK	2	1	1	P10412		2127.27	2.41633e+06	0	2.03454e+06	0	0.0009113	High	3.88381			High	3.59439	0	21.9164		18.7905
161	RKGPGPGGPGGAGVARGGAGGGPSGD	1	1	1	Q92686		2103.05	1.36448e+06	0	0	0	0.002468	High	3.87678					0	19.6389
162	EEIIKTLSKEEETK	3	1	1	P84098		1676.9	878790	0	0	0	5.23e-05	High	3.87657			High	3.40436	0	40.314		34.6516
163	WGKVNVDEVGGEALGRLL	3	1	1	P68871		1912.03	2.62929e+06	2.74248e+06	2.2801e+06	0	1.882e-08	High	3.87112	High	3.87363	High	3.35507	0	88.9954	80.4958	79.415
164	QEYDESGPSIVH	3	7	2	P60709;P63261		1360.61	2.61745e+06	1.92562e+06	2.47271e+06	0	0.0001418	High	3.85438	High	2.61756	High	2.80078	0	41.4538	36.6817	35.8892
165	VDLEPTVIDEVR	3	3	1	P68363		1384.74	4.79312e+06	5.73227e+06	4.66694e+06	0	0.0001542	High	3.8221	High	3.33781	High	3.69397	0	72.2634	63.8157	63.0156
166	SLVSKGTLVQTKGTGA	3	5	4	P16403;P16402;P10412;P16401		1546.88	2.36988e+06	1.80252e+06	1.28025e+06	0	0.0009798	High	3.81792	High	3.53646	High	3.31129	0	36.5818	32.0274	31.3537
167	KKALAAAGYDVEKNNSRIKLGLK	12	4	3	P16403;P16402;P10412		2487.45	3.71851e+06	3.1358e+06	2.59865e+06	0	0.0006091	High	3.81666	High	3.39195	High	3.87768	0	39.8692	34.8892	34.0471
168	ASSDIQVKELEKRASGQAFEL	3	1	1	P16949	N-Term(Acetyl)	2348.21	2.02057e+06	2.46548e+06	1.38271e+06	0	0.001379	High	3.814	High	3.80627	High	3.20164	0	81.951	73.71	72.7977
169	YDMNAANVGWNNSTFA	8	1	1	P14174	M3(Oxidation)	1790.75	3.20103e+06	4.8599e+06	4.51929e+06	0	0.042	High	3.80582	High	5.19285	High	3.9519	0	75.7093	67.2786	66.4738
170	SDKTIGGGDDSF	3	6	1	P68363		1198.53	1.1018e+06	926534	896978	0	0.06372	High	3.78312	High	4.05774	High	4.02425	0	38.7739	34.2975	33.569
171	SETAPAETATPAPVEK	2	1	1	P16401	N-Term(Acetyl)	1640.81	2.28406e+06	1.48005e+06	0	0	0.0001377	High	3.77451	High	3.53119			0	45.8286	39.228
172	DDDIAALVVDNG	4	1	1	P60709	N-Term(Acetyl)	1258.58	2.82884e+06	3.20898e+06	3.17271e+06	0	0.07394	High	3.77198	High	3.79917	High	3.88646	0	105.366	96.8774	95.3678
173	SEAEDASLLSF	3	1	1	P02656		1168.54	1.14916e+06	1.39664e+06	1.32566e+06	0	0.09693	High	3.76597	High	3.94047	High	3.81993	0	87.4031	78.9343	77.8935
174	GKDQSGEVLSSV	3	1	1	P55087		1205.6	1.97337e+06	1.39665e+06	1.78429e+06	0	0.0004715	High	3.76276	High	3.59421	High	3.37469	0	41.2514	36.3858	35.6583
175	DDDIAALVVDNGSG	3	1	1	P60709	N-Term(Acetyl)	1402.64	1.23553e+06	1.57672e+06	1.66767e+06	0	0.1025	High	3.76269	High	4.29345	High	3.67513	0	101.938	93.2657	92.0365
176	DTGILDSIGR	3	1	1	P02686		1046.55	1.34631e+06	1.19822e+06	1.40806e+06	0	0.1558	High	3.76144	High	3.83319	High	3.71443	0	66.3815	56.4643	55.6011
177	VDRGEEKKGKDQSGEVLSSV	2	1	1	P55087		2147.1	1.35298e+06	983484	0	0	0.001716	High	3.76122	High	3.39679			0	29.1284	25.4868
178	ASVSTVLTSKY	3	1	1	P69905		1155.63	55269096	20923905	5.28504e+07	0	0.08214	High	3.75594	High	3.77389	High	3.52032	0	48.4354	42.2444	41.6085
179	ASPVEKEAPAEGEA	2	1	1	P29966		1384.66	5.78242e+06	4.67873e+06	0	0	0.0004339	High	3.75571	High	2.79154			0	27.7554	24.3303
180	MRDGEVIKESKQEHKDVM	15	1	1	P14136	M1(Oxidation); M18(Oxidation)	2191.05	2.54941e+06	1.80817e+06	1.65449e+06	0	0.08701	High	3.74868	High	3.61517	High	3.87656	0	25.348	12.589	15.5496
181	RNIVVKTVEMRDGEVIKES	1	1	1	P14136		2202.19	916890	0	0	0	0.001159	High	3.74037					0	43.729
182	SYTLDSLGNPSA	3	1	1	P07197	N-Term(Acetyl)	1266.59	727229	730147	582478	0	0.09258	High	3.73926	High	3.97311	High	3.26064	0	87.2147	78.724	77.8496
183	NELRVAPEEHPVLL	3	3	2	P60709;P63261		1615.88	2.0551e+06	0	1.45617e+06	0	0.0003969	High	3.73477			High	3.41639	0	65.3795		53.4425
184	RLSAKPAPPKPEPKPK	4	1	1	P05204		1741.05	2.51077e+06	3.5806e+06	1.48402e+06	0	0.07784	High	3.73069	High	4.35381	High	4.01853	0	12.5991	11.1904	10.898
185	GKVNVDEVGGEALG	3	1	1	P68871		1343.68	6671120	7681042	7.75643e+06	0	0.08516	High	3.72684	High	3.98285	High	4.40994	0	47.7714	41.0436	40.3273
186	ETRDGQVINETSQ	5	1	1	P08670		1476.7	866188	799140	916117	0	0.1416	High	3.72644	High	3.87746	High	3.3732	0	24.8697	22.1593	21.7373
187	AAHLPAEFTPAVHASLDKFL	4	1	1	P69905		2135.13	4.32888e+06	4.38522e+06	3.38433e+06	0	3.373e-05	High	3.72624	High	3.59115	High	3.93746	0	84.5767	75.9578	75.1793
188	KKALAAAGYDVEKNNSRIK	3	5	3	P16403;P16402;P10412		2076.16	2.02148e+06	1.39087e+06	1.26496e+06	0	0.01954	High	3.701	High	4.22647	High	3.98688	0	24.1612	21.483	20.5944
189	NAANVGWNNSTFA	3	1	1	P14174		1365.62	2.98116e+06	2.3139e+06	2.4287e+06	0	0.001051	High	3.68961	High	3.62401	High	3.73268	0	70.1527	61.1083	60.487
190	TGILDSIGRF	3	1	1	P02686		1078.59	1.04318e+06	1.5769e+06	1.30352e+06	0	0.0008832	High	3.68666	High	3.65454	High	3.80381	0	86.0695	77.609	76.7475
191	VSETESRGSESGIFTNT	1	1	1	P02671		1800.83	0	0	0	0	0.001426	High	3.67644					0	45.6054
192	SDFNSDTHSSTF	3	1	1	P04406		1344.54	1.29706e+06	1.3338e+06	1.2157e+06	0	0.04212	High	3.66962	High	3.88861	High	3.18404	0	41.042	36.2097	35.5036
193	SLVSKGTLVQT	2	5	4	P16403;P16402;P10412;P16401		1132.66	2.53413e+06	2.59635e+06	0	0	0.1854	High	3.66772	High	3.6735			0	45.5974	39.1583
194	GKRKASGPPVSELITK	4	1	1	P16402		1667.98	1.42025e+06	1.08916e+06	985828	0	0.0007074	High	3.65671	High	3.85685	High	2.67208	0	28.0772	24.8665	24.168
195	FLSFPTTKTY	3	1	1	P69905		1204.63	4.92602e+06	4.016e+06	4.67588e+06	0	0.08441	High	3.64638	High	3.75417	High	3.75119	0	72.0554	63.5815	62.8052
196	DTGILDSIGRF	3	1	1	P02686		1193.62	5.25599e+06	5.69301e+06	4.24258e+06	0	0.1252	High	3.64574	High	3.91603	High	4.20833	0	91.1375	82.6937	81.4033
197	VGVIKAVDKKAAGAGKVTKSA	4	2	1	P68104		1998.21	2.1118e+06	1.02276e+06	1.057e+06	0	0.0001637	High	3.64318	High	3.27377	High	3.61158	0	24.6126	21.7438	20.9822
198	DSYDSYATHNE	3	1	1	Q14011		1301.5	822162	819524	644083	0	0.003727	High	3.64286	High	3.49593	High	3.0742	0	33.1455	29.2214	28.5735
199	GPPVSELITK	3	4	4	P16403;P16402;P10412;P16401		1040.6	1.14332e+07	1.13707e+07	1.19211e+07	0	0.001156	High	3.63841	High	3.38186	High	3.52787	0	48.0485	41.8764	41.1475
200	SETAPAAPAAPAPAEKTPVK	6	1	1	P10412	N-Term(Acetyl)	1946.03	1.37867e+07	8.6758e+06	1.08474e+07	0	4.989e-05	High	3.62853	High	3.55084	High	3.63232	0	44.2889	37.889	36.9424
201	LEGKVLPGVDALSNI	3	1	1	P00558		1524.87	0	0	327435	0	0.0005829	High	3.62762	High	3.42858	High	3.27609	0	83.7784	75.5113	74.6294
202	DAGAGIALNDH	3	1	1	P04406		1053.5	1.15053e+06	960600	929659	0	0.1893	High	3.62734	High	3.39478	High	3.41768	0	39.0617	34.7102	33.8415
203	TVETRDGQVINETS	4	1	1	P08670		1548.76	3.26841e+06	4.04932e+06	2.9879e+06	0	0.0009211	High	3.62277	High	3.58716	High	3.64111	0	31.091	27.4262	26.5261
204	AAHLPAEFTPAVH	2	1	1	P69905		1360.7	8.68963e+06	8.65423e+06	0	0	0.1868	High	3.62005	High	4.3732			0	48.3615	42.17
205	LKQAWFIENEEQE	3	1	1	P04083		1663.8	0	0	477521	0	0.0005221	High	3.61816	High	2.95859	High	2.81373	0	69.8224	60.8705	60.1462
206	DFNSDTHSSTF	1	1	1	P04406		1257.51	795929	0	0	0	0.000793	High	3.60091					0	45.4559
207	SDFNSDTHSSTFD	1	1	1	P04406		1459.57	823908	0	0	0	0.0006577	High	3.59671					0	39.9293
208	SPKAEDGATPSPSNETPK	6	1	1	P29966		1812.87	1.32452e+07	8.23429e+06	8.58853e+06	0	0.0003154	High	3.57927	High	3.70733	High	3.84213	0	20.7042	18.9899	17.8719
209	DPALQDAGDSSRKEY	1	1	1	P04921		1651.76	2.59046e+06	0	0	0	0.002596	High	3.57198					0	33.9847
210	AQPECSPEAPPAEAAE	2	1	1	P29966		1596.69	1.39864e+06	0	1020531	0	0.0009426	High	3.57099			High	3.33503	0	45.0514		37.8667
211	LAAAGYDVEKNN	1	5	3	P16403;P16402;P10412		1264.62	544450	0	0	0	0.002161	High	3.56538					0	35.3397
212	GEGDFLAEGGGV	1	1	1	P02671		1107.5	1.23756e+06	0	0	0	0.001248	High	3.56348					0	71.8333
213	RNIVVKTVEMRDGEVIKESKQEHKDVM	6	1	1	P14136	M10(Oxidation); M27(Oxidation)	3229.67	3.42457e+06	5.78718e+06	1.08066e+07	0	0.2047	High	3.5627	High	5.16487	High	4.84845	0	35.1444	30.7537	29.8068
214	LSAKPAPPKPEPKPR	2	1	1	Q15651		1612.96	1.26001e+06	0	1.17701e+06	0	0.001037	High	3.56116			High	3.38584	0	16.5572		14.1841
215	HFDLSHGSAQVKGHGKKVA	1	1	1	P69905		2003.06	1.20997e+06	0	0	0	0.004884	High	3.56116					0	19.5951
216	SDKPDMAEIEKFD	1	1	1	P62328	N-Term(Acetyl)	1566.7	629372	0	0	0	0.00345	High	3.5604					0	70.3984
217	HFDLSHGSAQVKGHG	4	1	1	P69905		1576.76	1.43729e+06	1.32565e+06	1.01613e+06	0	0.0005444	High	3.55057	High	3.32346	High	3.04274	0	23.5737	21.112	20.4713
218	AEYGTLLQDLTNN	3	1	1	Q15121	N-Term(Acetyl)	1493.72	301979	344706	284343	0	0.0003919	High	3.53653	High	3.07189	High	2.84342	0	118.161	110.778	109.605
219	EGDFLAEGGGVR	3	1	1	P02671		1206.58	0	6.21044e+07	2.08802e+07	0	0.0349	High	3.53079	High	4.3364	High	3.69945	0	48.2444	41.8647	41.2209
220	VGGEALGRL	3	2	2	P68871;P02042		871.501	2.20317e+06	1.73204e+06	1.56195e+06	0	0.00301	High	3.528	High	3.19022	High	3.07194	0	45.5109	39.3223	38.6238
221	AEDGATPSPSNETPK	4	1	1	P29966		1500.68	1.20545e+06	1.22382e+06	1.06833e+06	0	0.114	High	3.52375	High	3.31641	High	2.7034	0	23.1512	20.8735	20.2073
222	KDSYVGDEAQSKRGILT	2	6	2	P60709;P63261		1866.96	1.33002e+06	0	0	0	0.0006078	High	3.52101			High	2.44436	0	36.8119		31.574
223	RETSLDTKSVSEGHL	3	1	1	P14136		1658.84	2.33082e+06	1.82134e+06	1.79809e+06	0	1.324e-05	High	3.51968	High	3.48798	High	3.64057	0	36.4079	31.9282	31.2122
224	VHLTPEEKSAVTAL	9	1	1	P68871		1494.82	691266014	7.98469e+08	6.91332e+08	0	0.1755	High	3.51754	High	3.34559	High	3.25686	0	48.2062	42.0235	41.832
225	SKPHSEAGTAFIQT	2	1	1	P14618	N-Term(Acetyl)	1515.75	0	0	0	0	0.002744	High	3.51545	High	3.13041			0	45.8395	39.3719
226	SSTSSPKAEDGATPSPSNETPKK	7	1	1	P29966		2303.1	5.83621e+06	5.25692e+06	5.26344e+06	0	0.0002298	High	3.5129	High	3.07171	High	2.22505	0	18.482	16.749	15.9708
227	AGWNAYIDNL	4	1	1	P07737	N-Term(Acetyl)	1178.55	2.06747e+06	1.48892e+06	1.249e+06	0	0.002109	High	3.50638	High	3.02042	High	3.19039	0	116.839	109.75	108.133
228	GEVIKESKQEHKDVM	8	1	1	P14136		1756.89	3.39715e+06	4.80576e+06	2.62299e+06	0	0.05938	High	3.49998	High	3.9166	High	2.79603	0	17.4265	15.6839	15.1056
229	KAEDGATPSPSNETPKK	8	1	1	P29966		1756.87	1.57246e+06	2.63559e+06	656250	0	0.02364	High	3.4963	High	5.3495	High	2.41384	0	12.7729	11.6375	11.474
230	VTLAAHLPAEFTPAVHASLDKF	3	1	1	P69905		2335.25	0	0	452389	0	6.25e-05	High	3.49011	High	3.05702	High	2.0344	0	84.1759	75.5762	74.7841
231	TQDENPVVHF	3	1	1	P02686		1185.56	25117943	2.38939e+07	1.52068e+07	0	0.1257	High	3.46624	High	3.24555	High	3.43596	0	48.443	42.4003	41.7396
232	AELQEVQITE	3	1	1	Q9UN36	N-Term(Acetyl)	1201.6	1.10379e+06	1.1103e+06	1.1401e+06	0	0.0004108	High	3.45453	High	3.50357	High	3.60541	0	85.8234	77.2063	76.3736
233	KTETQEKNPLPSKETIEQEKQAG	3	1	1	P62328		2613.36	1.66734e+06	1.79753e+06	1.65731e+06	0	0.003119	High	3.4499	High	3.40086	High	2.97557	0	31.42	27.2907	26.591
234	HGSKYLATASTMDH	3	1	1	P02686		1518.71	1.61514e+06	1.54603e+06	1.22176e+06	0	0.2029	High	3.44753	High	3.82128	High	2.01505	0	26.5019	23.4451	22.74
235	FGGPGTASRPS	3	1	1	P08670		1033.51	8.15845e+06	8.03683e+06	6.08992e+06	0	0.005076	High	3.44004	High	3.37958	High	2.91271	0	23.4016	21.2085	20.3199
236	SSTSSPKAEDGATPSPSNETPK	4	1	1	P29966		2175.01	1.61302e+06	1.52567e+06	0	0	0.0001459	High	3.43778	High	3.22839	High	3.88235	0	23.2714	20.8297	19.9388
237	ISKQEYDESGPSIVH	3	7	2	P60709;P63261		1688.82	1.32234e+06	0	1.1763e+06	0	0.03432	High	3.43635	High	5.23403	High	2.94069	0	38.3665	33.5464	32.8938
238	TPEEKSAVTALW	3	1	1	P68871		1331.69	4.59512e+06	3.68108e+06	2.88016e+06	0	0.001017	High	3.43619	High	3.17413	High	3.41265	0	68.6876	59.9844	59.32
239	KRKASGPPVSELITK	3	2	2	P16402;P10412		1610.96	1.14437e+06	1.10484e+06	960906	0	0.03288	High	3.43503	High	3.46638	High	3.45835	0	28.3304	24.8545	24.1778
240	ASDYKSAHKGFKGVDA	3	1	1	P02686		1680.84	2.04085e+06	1.18986e+06	998416	0	0.001146	High	3.43095	High	2.31779	High	2.46955	0	20.6922	18.6387	17.939
241	TEKPIDSETKM	3	1	1	P43003		1278.63	1.40248e+06	1.30265e+06	866384	0	0.03047	High	3.42871	High	4.80474	High	3.76416	0	23.6929	21.4078	20.5845
242	EIENPETSDQ	10	1	1	P02724		1161.49	1.63388e+07	1.30211e+07	1.30401e+07	0	0.2396	High	3.42792	High	3.32297	High	3.28065	0	29.5396	25.8788	25.0503
243	YDESGPSIVH	3	7	2	P60709;P63261		1103.5	7.12499e+06	6.13874e+06	5.89924e+06	0	0.0005048	High	3.42089	High	3.23118	High	3.41212	0	37.8851	33.327	32.6346
244	FSNLQIRETSLDTKSVSEGHL	3	1	1	P14136		2361.21	0	4.43086e+06	3.24744e+06	0	1.203e-05	High	3.40995	High	3.7907	High	4.2065	0	65.3439	56.0144	55.1725
245	TVTPASSAKTSPA	3	1	1	Q16555		1217.64	1.26094e+06	987479	813719	0	0.0003372	High	3.39775	High	2.8426	High	2.68504	0	19.8617	18.065	17.3271
246	TEKLVTSKGDKELR	2	1	1	P02671		1603.9	723546	931054	0	0	0.1031	High	3.39125	High	3.52174			0	16.1204	14.622
247	AANVGWNNSTFA	2	1	1	P14174		1251.58	1.06829e+06	666262	0	0	0.1998	High	3.39049	High	3.03444			0	69.4354	60.5
248	ASGPPVSELITK	3	3	3	P16403;P16402;P10412		1198.67	13318789	9.66453e+06	5.23216e+06	0	0.1009	High	3.38295	High	3.67161	High	3.33304	0	48.4524	42.3725	41.7557
249	WDLDPEVRPTSAVA	3	1	1	P02656		1555.78	1.18893e+06	0	0	0	0.004	High	3.37839	High	2.93367	High	2.81264	0	73.9527	65.5515	64.735
250	ISHELDSASSEVN	3	1	1	P10451		1387.64	3.15518e+06	3.19303e+06	2.63204e+06	0	0.1745	High	3.3778	High	3.54529	High	3.52298	0	33.9747	29.8057	29.0542
251	FSETGAGKHVPRAVF	2	5	1	P68363		1602.84	0	0	0	0	0.1796	High	3.37378	High	3.64681			0	41.1521	36.0467
252	AAAAAAAGDSDSWDADAF	2	1	1	O75822	N-Term(Acetyl)	1724.71	320553	0	0	0	0.00447	High	3.35405	High	2.59682			0	100.257	91.7805
253	LASVSTVLTSKYR	14	1	1	P69905		1424.81	2435113642	2.0698e+09	7.29761e+08	0	0.002264	High	3.34447	High	3.23389	High	3.17518	0	48.757	42.1315	41.623
254	FVELGTQPATQ	4	1	1	P02652		1190.61	3.36718e+06	1.56326e+06	1.8693e+06	0	0.001934	High	3.34312	High	3.28411	High	3.2188	0	56.6227	47.1907	46.2428
255	WDLDPEVRPTSAVAA	3	1	1	P02656		1626.81	1.13856e+07	7.8394e+06	7.04513e+06	0	0.0008531	High	3.34301	High	3.03205	High	3.44236	0	74.3729	65.9297	65.1378
256	LDTKSVSEGHLK	3	1	1	P14136		1313.71	1.21879e+06	927306	970059	0	0.1148	High	3.33791	High	3.19794	High	2.68282	0	27.3542	24.0799	23.1752
257	LLEEENQESLR	1	1	1	P48681		1359.68	0	0	0	0	0.003619	High	3.33288					0	41.087
258	SARLSAKPAPPKPEPKPR	3	1	1	Q15651		1927.12	1.66399e+06	1.99916e+06	1.48967e+06	0	3.209e-06	High	3.31851	High	3.53969	High	3.56748	0	16.207	14.645	13.9525
259	LVVYPWTQRFFES	7	2	2	P68871;P02042		1671.86	1.26806e+07	1.06856e+07	9.36946e+06	0	0.001716	High	3.30666	High	3.19669	High	2.96013	0	98.0436	89.3848	87.6935
260	IENPETSDQ	6	1	1	P02724		1032.45	1.00079e+07	9.93299e+06	8.60286e+06	0	0.2111	High	3.30358	High	3.14951	High	3.35679	0	25.2054	22.9529	22.0543
261	AEKGEPAAAAAPEAG	3	1	1	P29966		1339.65	2.39312e+06	2.12829e+06	1.84844e+06	0	0.1541	High	3.30339	High	3.06458	High	3.05815	0	23.4419	21.242	20.3505
262	ISWYDNEFGYSNRVVD	1	1	1	P04406		1963.88	0	0	0	0	0.001688	High	3.29665					0	82.8991
263	QKVVAGVANALAHKYH	4	2	2	P68871;P02042		1705.95	9.26947e+06	1.86421e+07	8.01844e+06	0	0.05134	High	3.29396	High	4.34897	High	3.996	0	40.0832	35.0687	34.3631
264	SHELDSASSEVN	3	1	1	P10451		1274.55	2.71629e+06	2.04875e+06	0	0	0.104	High	3.29035	High	3.3409			0	25.6949	22.98
265	GELAKHAVSEGTKAVTK	2	16	3	P62807;Q99879;P23527		1725.95	1.49245e+06	0	1.07583e+06	0	2.541e-06	High	3.26305			High	2.91198	0	25.8512		21.9188
266	VIKAVDKKAAGAGKVTKSAQKAQKA	7	2	1	P68104		2496.5	3.50179e+06	1.73083e+06	1.35206e+06	0	0.1419	High	3.25873	High	4.13071	High	2.9311	0	13.4561	11.8905	11.5542
267	SETAPAAPAAAPPAEKAPVK	4	1	1	P16403	N-Term(Acetyl)	1916.02	6.33508e+06	2.39519e+06	2.04533e+06	0	0.007266	High	3.25703	High	3.30278	High	2.85169	0	43.685	37.4736	36.7647
268	GAEGQRPGFGYGGRASDYKSA	2	1	1	P02686		2131	0	0	0	0	0.003285	High	3.25028			High	2.66108	0	34.8652		29.8143
269	FESFGDLSTPDA	2	1	1	P68871		1285.56	0	596124	0	0	0.2162	High	3.23906	High	2.68514			0	78.4639	70.265
270	VLSPADKTNVKAAWGKVG	5	1	1	P69905		1841.04	2.45573e+07	1.76631e+07	6.53735e+06	0	0.1944	High	3.23634	High	3.54036	High	1.79552	0	47.5496	39.9488	39.1085
271	SPVEKEAPAEGEA	3	1	1	P29966		1313.63	1.75856e+06	1.64907e+06	1.68839e+06	0	0.004536	High	3.23511	High	3.03025	High	3.11325	0	24.3117	21.6659	20.96
272	SLDTKSVSEGHLK	9	1	1	P14136		1400.74	3.45844e+06	3.91736e+06	3.98381e+06	0	3.908e-07	High	3.22816	High	2.70012	High	2.89145	0	27.8409	24.4183	23.8466
273	EYDESGPSIVH	3	7	2	P60709;P63261		1232.55	4.67034e+06	5.17756e+06	5.54297e+06	0	0.000165	High	3.22199	High	3.20348	High	3.32281	0	40.5211	35.7247	35.0022
274	GRTQDENPVVHF	3	1	1	P02686		1398.68	2.15536e+06	1.99294e+06	2.19184e+06	0	0.1411	High	3.22152	High	3.66147	High	3.814	0	43.442	37.9175	37.1068
275	FDLSHGSAQVK	6	1	1	P69905		1188.6	1.09523e+07	7.55846e+06	7.98541e+06	0	0.001607	High	3.21938	High	2.96132	High	2.88471	0	35.081	30.7212	30.061
276	LVRYTKKVPQVSTPTL	7	1	1	P02768		1830.09	1.74307e+07	1.07315e+07	1.95488e+07	0	0.001772	High	3.21689	High	3.07059	High	2.81	0	47.7815	40.5742	39.7906
277	VGVIKAVDKKAAGAGKVTK	1	2	1	P68104		1840.14	1.56495e+06	0	0	0	0.001839	High	3.21619					0	21.5299
278	VETRDGQVINETSQ	1	1	1	P08670		1575.77	712707	0	0	0	0.003985	High	3.20514					0	29.2282
279	VHLTPEEKSAVTALWGKVNVD	2	1	1	P68871		2293.22	678856	674602	0	0	0.1886	High	3.20094	High	2.74406			0	80.3516	72.4497
280	LPQKSHGRTQDENPVVH	5	1	1	P02686		1941.99	3.52565e+06	3.99991e+06	2.59291e+06	0	0.0258	High	3.2004	High	3.71369	High	3.12326	0	15.2529	13.4372	13.0472
281	SDKPDMAEIEKF	2	1	1	P62328	N-Term(Acetyl)	1451.68	0	0	0	0	0.002025	High	3.19648			High	1.48662	0	71.258		62.0266
282	FRDGDILGKYVD	2	1	1	P61604		1397.71	1.78442e+06	0	776226	0	0.002539	High	3.18394			High	2.59696	0	65.1819		53.3328
283	GMGQKDSYVGDEAQSKRGILT	2	6	2	P60709;P63261		2240.1	1.13258e+06	0	0	0	0.1661	High	3.17987	High	3.34535			0	41.0641	35.9818
284	FLSFPTTKTYF	3	1	1	P69905		1351.7	2.87453e+06	3.32537e+06	3.05063e+06	0	0.201	High	3.17894	High	3.33363	High	3.45042	0	88.9504	80.2659	79.1641
285	SGPPVSELITK	3	3	3	P16403;P16402;P10412		1127.63	2.01086e+07	9.20928e+06	1.86389e+07	0	0.1052	High	3.17408	High	2.84839	High	2.99817	0	48.356	42.2602	41.6276
286	HPEQLITGKEDAANNY	3	7	1	P68363		1799.86	1.57673e+06	1.19141e+06	1.25091e+06	0	0.2131	High	3.16716	High	4.32163	High	3.67919	0	40.1705	35.2033	34.4898
287	GSLPQKSHGRTQDENPVVH	4	1	1	P02686		2086.04	5.11366e+06	5.47656e+06	3.28863e+06	0	0.06942	High	3.14977	High	3.57125	High	2.23414	0	17.7847	15.9608	15.2915
288	LSFPTTKTYFPHF	3	1	1	P69905		1585.81	5.9275e+06	5918166	4.87663e+06	0	0.0001007	High	3.14961	High	2.86552	High	2.37964	0	83.5099	75.2647	74.3715
289	QDENPVVHFF	6	1	1	P02686		1231.58	3.74221e+06	4.3289e+06	3.91199e+06	0	9.595e-05	High	3.14858	High	3.12095	High	3.25214	0	78.8884	70.4764	69.595
290	FDQFFGEHL	3	1	1	P02511		1139.52	379497	298729	278592	0	0.005545	High	3.11593	High	2.68049	High	2.92181	0	78.0222	69.6927	68.816
291	LVVYPWTQRF	349	5	2	P68871;P02042		1308.71	6861145088	6.96881e+09	4608526010	0	0.00149	High	3.11447	High	3.10088	High	3.07743	0	88.0317	75.7256	123.434
292	TEHQVVSSDF	3	1	1	P04406		1148.52	2.70289e+06	2.3504e+06	2.63326e+06	0	0.152	High	3.1079	High	3.08973	High	3.18027	0	39.8594	35.1045	34.4236
293	KAEDGATPSPSNETPK	3	1	1	P29966		1628.78	4.23061e+06	6.82661e+06	2.94876e+06	0	0.0499	High	3.09907	High	3.55427	High	2.87147	0	17.5737	15.7918	15.1484
294	SLVSKGTLVQTK	4	5	4	P16403;P16402;P10412;P16401		1260.76	4.06147e+06	4.11502e+06	2.39804e+06	0	0.2315	High	3.0875	High	1.51622	High	1.1833	0	33.1336	28.917	28.0752
295	SDYKSAHKGFKGVDA	3	1	1	P02686		1609.8	2.18667e+06	1.2881e+06	1.13011e+06	0	0.1809	High	3.08735	High	2.75847	High	2.22505	0	20.0707	18.188	17.5155
296	FLAEGGGVR	3	1	1	P02671		905.487	3.3616e+06	3.25613e+06	2.90206e+06	0	0.000819	High	3.0871	High	2.55451	High	2.9753	0	34.7404	30.704	30.0492
297	VSTVLTSKY	3	1	1	P69905		997.559	2.77393e+06	2.05703e+06	2.64886e+06	0	0.1722	High	3.05827	High	3.01663	High	3.16425	0	42.5121	37.245	36.5143
298	VNDNEEGFFSA	3	1	1	P02675		1228.51	1.80971e+06	1.69265e+06	1.74526e+06	0	0.1319	High	3.05621	High	3.19598	High	3.17725	0	70.607	61.7918	61.1236
299	ASGVAVSDGVIKVF	3	1	1	P23528	N-Term(Acetyl)	1390.76	1.05106e+06	1.00964e+06	1.11214e+06	0	0.2013	High	3.05495	High	2.3648	High	2.5377	0	96.4839	87.8468	86.715
300	AEDGATPSPSNETPKK	4	1	1	P29966		1628.78	2.76668e+06	6.82661e+06	2.476e+06	0	0.2232	High	3.0547	High	2.733	High	2.28832	0	16.7716	15.0169	14.3726
301	AAKRKASGPPVSELITK	3	1	1	P10412		1753.04	1.96499e+06	1.66573e+06	1.55459e+06	0	0.0006329	High	3.04199	High	3.21752	High	3.24954	0	28.2854	24.8764	24.102
302	HRDTGILDSIGRF	3	1	1	P02686		1486.78	1.5653e+06	985449	914570	0	0.1548	High	3.04155	High	4.41764	High	4.00834	0	67.0942	58.2473	56.2456
303	SETAPAETATPAPVEKSPAKKKAT	3	1	1	P16401	N-Term(Acetyl)	2452.31	7.79721e+06	5.93756e+06	6.73774e+06	0	0.1244	High	3.03085	High	3.07713	High	2.65574	0	28.2139	24.5247	23.6278
304	VVYPWTQRFFES	6	2	2	P68871;P02042		1558.77	7.0977e+06	6.5507e+06	4.99968e+06	0	0.0006644	High	3.0231	High	2.3279	High	2.86093	0	90.7015	82.2622	80.7533
305	RLSAKPAPPKPEPKPKKAPA	2	1	1	P05204		2108.27	847411	1.28849e+06	0	0	0.07818	High	3.005	High	4.34492			0	13.49	11.6681
306	YQKVVAGVANALAHKYH	2	2	2	P68871;P02042	N-Term(Acetyl)	1911.03	0	390493	0	0	0.001458	High	3.00425	High	2.66852			0	86.2932	77.7155
307	SPADKTNVKAAWGKVGAHAGEYGAEALER	1	1	1	P69905		2983.51	2.08177e+06	0	0	0	0.00523	High	2.99451					0	64.2914
308	KVEQAVETEPEPELR	1	1	1	P02649		1753.9	0	0	0	0	0.0006393	High	2.96741					0	39.2512
309	YETSQLDDQSAETHSHKQS	3	1	1	P10451		2190.95	1.23089e+06	0	0	0	0.181	High	2.95926	High	2.78266			0	23.0975	20.8407
310	AANFLLQQNFDED	3	1	1	P54727		1524.7	266904	0	0	0	0.002789	High	2.9566	High	1.42529	High	3.08844	0	85.8781	77.4723	76.5189
311	LIKTVETRDGQVINETSQ	5	1	1	P08670		2031.08	1.93121e+07	2.05072e+07	27450877	0	0.126	High	2.95091	High	4.60779	High	3.10497	0	40.3008	35.3122	34.5655
312	PAAPAPAEKTPVKKKARK	3	1	1	P10412		1888.15	2.42423e+06	1.87132e+06	1.58936e+06	0	0.1455	High	2.94612	High	3.56831	High	3.27051	0	22.1567	19.7057	18.8125
313	NELRVAPEEHPV	2	3	2	P60709;P63261		1389.72	1.20162e+06	0	0	0	0.002704	High	2.93578			High	3.09691	0	37.732		32.2366
314	DENPVVHFF	4	1	1	P02686		1103.52	3.99306e+06	4.22289e+06	3.38486e+06	0	0.1894	High	2.92731	High	2.58251	High	2.8737	0	83.3234	75.0405	73.9082
315	SEAEDASLLSFMQG	2	1	1	P02656		1484.66	319854	190339	0	0	0.1547	High	2.92123	High	3.14942			0	100.472	91.8475
316	SETAPAAPAAPAPAEKTPVKKKA	2	1	1	P10412		2231.24	1.02949e+06	712953	0	0	0.002829	High	2.92001	High	1.55544			0	24.1831	21.3299
317	LVVYPWTQR	5	5	2	P68871;P02042		1161.64	1.15043e+07	6.48399e+06	6.03204e+06	0	0.1566	High	2.90436	High	2.47226	High	2.71156	0	68.952	60.2125	59.6501
318	DLEPTVIDEVRTGTY	3	3	1	P68363		1707.85	297032	406563	0	0	0.05788	High	2.9037	High	3.09694	High	2.67433	0	81.4184	73.1688	72.4148
319	IAQDNETEKPIDSETKM	2	1	1	P43003		1948.92	942076	0	0	0	1.446e-05	High	2.90195			High	3.2164	0	36.5065		31.1693
320	LDTKSVSEGHL	2	1	1	P14136		1185.61	0	0	602731	0	0.0005792	High	2.88076			High	3.17231	0	39.019		33.612
321	PTTKTYFPHFDL	3	1	1	P69905		1466.73	1.05535e+06	950526	940704	0	0.1699	High	2.87462	High	3.47116	High	2.81596	0	74.6489	66.048	65.1571
322	VHLTPEEKSAVT	9	1	1	P68871		1310.7	2.21614e+07	1.68039e+07	1.84031e+07	0	0.0006456	High	2.85017	High	2.7564	High	2.99877	0	29.7957	26.0803	25.621
323	AGAAKRKASGPPVSELITK	1	1	1	P10412		1881.1	1.40697e+06	0	0	0	0.001363	High	2.83945					0	29.2382
324	ISKQEYDESGP	3	7	2	P60709;P63261		1252.57	0	0	0	0	0.0001632	High	2.83706	High	2.52555	High	2.67685	0	26.5677	23.712	22.8377
325	AESDWDTVTVLR	2	1	1	O60869	N-Term(Acetyl)	1433.69	1.23612e+06	0	0	0	0.08644	High	2.83016	High	2.91542			0	88.3244	79.8992
326	SDEFSLADALPEHSPAKTSAVS	4	1	1	Q8NDC0	N-Term(Acetyl)	2301.1	0	0	285314	0	0.1113	High	2.82319	High	2.70449	High	2.90863	0	81.1449	72.8579	72.0939
327	GATAGKRKASGPPVSELITK	2	1	1	P16402		1968.13	2.82913e+06	0	2.34184e+06	0	0.002168	High	2.82127			High	3.33194	0	30.4507		25.9246
328	AHAGEYGAEALE	3	1	1	P69905		1217.55	6.25334e+06	4.4966e+06	4.40588e+06	0	0.1921	High	2.81447	High	3.00176	High	2.66411	0	39.2036	34.477	33.7112
329	SETAPAAPAAPAPAEKTPVKKKAR	10	1	1	P10412	N-Term(Acetyl)	2429.35	2.64505e+07	2.03075e+07	1.97256e+07	0	0.03482	High	2.8112	High	2.99384	High	2.98235	0	26.8562	23.023	22.0487
330	MEDLDQSPLVSSSDSPPRPQPAFKY	3	1	1	Q9NQC3	N-Term(Acetyl)	2833.34	1.00621e+06	1.10047e+06	0	0	0.18	High	2.80569	High	3.33769	High	2.67792	0	89.5125	81.1615	79.9085
331	IRETSLDTKSVSE	3	1	1	P14136		1464.76	1.36509e+06	0	1.2428e+06	0	0.1761	High	2.80438	High	3.28137	High	3.48014	0	31.1121	27.203	26.3096
332	VHLTPEEKSAVTAL	3	1	1	P68871	N-Term(Acetyl)	1536.83	921580	1.06831e+06	661634	0	0.2009	High	2.79759	High	2.56539	High	2.92602	0	74.2133	65.8442	65.0159
333	ETSLDTKSVSEGHL	3	1	1	P14136		1502.74	2.72307e+06	2.24763e+06	1.28129e+06	0	0.0004682	High	2.78446	High	2.43118	High	3.09308	0	43.6425	37.6954	36.7878
334	SETAPAAPAAPAPAEKTPVKKKARK	10	1	1	P10412	N-Term(Acetyl)	2557.45	3.46838e+07	3.03533e+07	2.78245e+07	0	0.1473	High	2.78036	High	3.15188	High	2.84088	0	21.8901	19.665	18.9865
335	TENSTSAPAAKPK	3	1	1	P07305	N-Term(Acetyl)	1343.68	1.7928e+06	2.62315e+06	1.55405e+06	0	0.0626	High	2.76543	High	3.35372	High	3.3063	0	16.579	15.1427	14.5458
336	PEPAKSAPAP	2	5	1	P62807		964.512	7616953	8.77939e+06	0	0	0.1684	High	2.75179	High	2.22853			0	18.471	16.8324
337	GKVNVDEVGGEALGRLL	1	1	1	P68871		1725.95	479794	0	0	0	0.000128	High	2.75005					0	77.9262
338	RETSLDTKSVSEGHLK	1	1	1	P14136		1786.93	4.04707e+06	0	0	0	2.595e-05	High	2.74971					0	26.6469
339	VELGTQPATQ	3	1	1	P02652		1043.54	7.08093e+06	5.62763e+06	6.06651e+06	0	0.2115	High	2.74428	High	2.93957	High	2.61683	0	37.3314	33.1009	32.2135
340	SETAPAAPAAPAPAEK	3	1	1	P10412	N-Term(Acetyl)	1520.76	1.53272e+06	0	0	0	0.001133	High	2.74038	High	1.317	High	2.36338	0	43.4079	37.7505	36.7757
341	NEEQEYVQTVK	3	1	1	P04083		1366.65	460137	0	0	0	0.1884	High	2.72679	High	3.51905	High	2.87606	0	36.8887	32.3353	31.6298
342	EYDGHSTYPSHQYQ	4	1	1	P30043		1711.7	8.73183e+06	523586	512371	0	0.2312	High	2.72665	High	3.02385	High	2.22146	0	28.385	24.9322	24.1458
343	SETAPAAPAAPAPAEKTPVKK	1	1	1	P10412		2032.12	651622	0	0	0	0.004996	High	2.7245					0	29.4194
344	VSTVLTSKYR	4	1	1	P69905		1153.66	2.15419e+07	1.44298e+06	1.29341e+06	0	0.002231	High	2.71464	High	2.39	High	2.46732	0	31.7529	27.8965	27.2362
345	TGASGSFKLN	3	5	4	P16403;P16402;P10412;P16401		981.495	0	0	0	0	0.1085	High	2.70596	High	3.167	High	2.46927	0	36.4507	32.1815	31.6518
346	TTDEYDGHSTYPSHQYQ	2	1	1	P30043		2028.83	1.00713e+06	0	0	0	0.0002819	High	2.69682			High	1.77269	0	33.5637		28.5625
347	WEVISDEHGIDPTGSY	2	2	1	Q13885		1804.81	0	0	0	0	0.06973	High	2.68209	High	3.50287			0	76.558	68.3305
348	YIAALGGAGGKGNRFFLAN	1	1	1	Q9H4K7		1897.02	1.93448e+06	0	0	0	0.003538	High	2.66618					0	85.3379
349	DGGFDLSDALPDNE	3	1	1	P14209		1464.62	714493	842699	917361	0	0.1343	High	2.65145	High	3.28961	High	3.34507	0	87.6027	79.1532	78.2736
350	DLEPTVIDEVR	3	3	1	P68363		1285.67	4.61512e+06	4.53255e+06	4.98433e+06	0	0.1411	High	2.64785	High	2.89936	High	2.92086	0	68.9097	59.9935	59.384
351	ASVSTVLTSKYR	8	1	1	P69905		1311.73	1.94819e+08	1.23744e+08	1.04106e+08	0	0.001568	High	2.64535	High	2.52677	High	3.04557	0	41.6472	36.6215	35.7225
352	SSPKAEDGATPSPSNETPKK	4	1	1	P29966		2027.99	434802	2.5536e+06	409096	0	0.228	High	2.63977	High	3.31374	High	2.57054	0	16.6277	14.8445	14.227
353	ESARQDEGKEEEPEADQEHA	3	1	1	P17677		2283.96	1.0052e+06	1.20821e+06	1170822	0	0.005532	High	2.63572	High	2.37976	High	2.31776	0	18.3166	16.4976	15.7927
354	FLSFPTTKTYFPHF	5	1	1	P69905		1732.88	1.67121e+07	1.52666e+07	1.27114e+07	0	0.002761	High	2.61486	High	2.36397	High	2.50634	0	92.6732	84.0282	82.7198
355	HFDLSHGSAQVKGHGKKV	3	1	1	P69905		1932.02	2.23654e+06	1.73508e+06	1.57685e+06	0	0.0002252	High	2.61484	High	2.03607	High	2.08469	0	18.9785	17.3625	16.2341
356	TAPAAPAAPAPAEKTPVKKKAR	2	1	1	P10412		2171.27	641331	465315	0	0	0.1799	High	2.61284	High	2.08086			0	17.4485	15.6302
357	SETAPAETATPAPVEKSPAKKKATKK	7	1	1	P16401	N-Term(Acetyl)	2708.49	1.36078e+07	0	1.03911e+07	0	0.002891	High	2.60156			High	2.89996	0	19.4959		16.6479
358	SSEPPPPPQPPTHQA	12	1	1	Q9Y2V2	N-Term(Acetyl)	1608.77	1.24184e+07	1.24648e+07	1.16906e+07	0	0.2223	High	2.59335	High	2.48957	High	2.47103	0	42.3977	37.0563	36.5305
359	GTGASGSFKLN	3	5	4	P16403;P16402;P10412;P16401		1038.52	4.05224e+06	3.69995e+06	3.40453e+06	0	0.2223	High	2.59068	High	3.19211	High	2.353	0	37.0522	32.6723	31.7932
360	DGEVIKESKQEHKDVM	6	1	1	P14136	M16(Oxidation)	1887.92	1.97632e+06	2.70157e+06	1.97325e+06	0	0.1083	High	2.57211	High	3.40363	High	4.297	0	24.1074	14.3635	13.9305
361	SETAPAAPAAPAPAEKTPVKKKA	10	1	1	P10412	N-Term(Acetyl)	2273.26	5.97846e+07	4.60612e+07	5.05339e+07	0	0.04904	High	2.56581	High	2.84301	High	2.63573	0	29.8725	26.735	25.6179
362	MEELQDDYEDM	1	1	1	P02730	N-Term(Acetyl); M11(Oxidation)	1475.52	322748	0	0	0	0.003476	High	2.55235					0	86.6494
363	SETAPAAPAAAPPAEKAPVKKKAAKK	2	1	1	P16403	N-Term(Acetyl)	2570.47	2.62381e+06	1.13883e+06	0	0	0.004854	High	2.53942	High	0.860448			0	21.1104	19.0922
364	SEEIITPVY	3	1	1	P07384	N-Term(Acetyl)	1092.55	870021	825814	957081	0	0.1704	High	2.53028	High	2.77089	High	2.46141	0	94.6894	86.2567	85.1208
365	EGKVLPGVDALSNI	3	1	1	P00558		1411.78	323992	284844	400102	0	0.1619	High	2.53001	High	2.64962	High	2.45773	0	79.1671	70.9297	69.96
366	VVYPWTQRF	219	5	2	P68871;P02042		1195.63	2958972152	2388247608	2029730084	0	0.1641	High	2.51783	High	2.48649	High	2.51848	0	79.7787	70.8748	67.899
367	VSETESRGSESGIFTNTKES	3	1	1	P02671		2145	642300	572622	526833	0	0.03084	High	2.51349	High	4.35721	High	3.26295	0	37.2179	32.5787	31.9478
368	SETAPAAPAAPAPAEKTPVKKK	5	1	1	P10412	N-Term(Acetyl)	2202.22	6.51831e+06	8.06361e+06	6.94349e+06	0	0.1453	High	2.47558	High	2.4397	High	2.20655	0	29.7885	25.853	25.6698
369	SETAPAAPAAPAPAEKTPVKKKARKSAGAA	6	1	1	P10412	N-Term(Acetyl)	2914.62	1.26885e+07	9.37408e+06	8.37954e+06	0	0.1767	High	2.46938	High	1.65823	High	2.09142	0	23.5527	20.9924	19.918
370	GVDAQGTLSKIFKL	3	1	1	P02686		1476.85	1.18261e+06	1.56286e+06	1.16921e+06	0	0.1337	High	2.45263	High	2.51089	High	3.01306	0	85.8354	77.3847	76.3408
371	GDPALQDAGDSSRKEYFI	3	1	1	P04921		1968.94	6.53232e+06	5.61041e+06	5.21788e+06	0	0.002344	High	2.45085	High	1.75382	High	2.03664	0	65.3475	55.391	54.6356
372	AGVANALAHKYH	5	2	2	P68871;P02042		1251.66	2.41423e+07	23444501	2.58796e+07	0	0.2054	High	2.43415	High	2.23794	High	1.89496	0	47.93	40.3843	39.6606
373	SQVETDDLILKPGVVHVID	3	1	1	P55087		2077.12	0	0	0	0	0.1619	High	2.4014	High	3.48433	High	2.69698	0	78.6815	70.6632	69.6565
374	GVANALAHKYH	2	2	2	P68871;P02042		1180.63	33274716	3.4428e+07	0	0	0.254	High	2.39735	High	2.66887			0	47.9202	40.3599
375	GETKKKFKDPNAPKRPPSA	3	2	1	B2RPK0		2096.16	1.3587e+06	1099230	0	0	0.1688	High	2.38626	High	3.22752			0	13.2732	11.757
376	YDVEKNNSRIKLG	2	5	4	P16403;P16402;P10412;P16401		1535.82	950410	0	0	0	0.003214	High	2.37334	High	2.04938			0	34.6525	30.3035
377	IEEQKIVVK	3	1	1	P49207		1085.66	1.18806e+06	1.08405e+06	985398	0	0.0008915	High	2.37255	High	2.47271	High	3.18295	0	26.4592	23.501	22.5995
378	EEEIAALVIDNG	2	1	1	P63261	N-Term(Acetyl)	1314.65	684089	692246	0	0	0.1916	High	2.31801	High	2.88428			0	118.127	110.834
379	TVEMRDGEVIKESKQEHKDVM	4	1	1	P14136	M21(Oxidation)	2504.22	1.62034e+06	0	1.70251e+06	0	0.00535	High	2.28506			High	2.53343	0	28.7624		24.2556
380	TQDENPVVH	2	1	1	P02686		1038.49	4.61312e+06	1.52536e+07	0	0	0.2056	High	2.28153	High	2.73548			0	21.4642	19.6677
381	KALAAAGYDVEKNNSRIKLGLK	4	4	3	P16403;P16402;P10412		2359.35	655188	0	0	0	0.002091	High	2.27879	High	1.93146			0	46.3147	38.8374
382	SDKPDMAEIEKFDKSKL	3	1	1	P62328	N-Term(Acetyl); M6(Oxidation)	2039	1.58067e+07	23481964	716257	0	0.05825	High	2.26932	High	2.84668	High	2.59206	0	48.4622	42.1548	57.1472
383	MVDNWRPAQPLKNRQIKASFK	6	1	1	P00918		2527.38	1.05871e+07	9.21542e+06	6.25069e+06	0	0.002756	High	2.25718	High	2.21606	High	2.08951	0	47.14	39.1323	38.2505
384	FVDLEPTVIDEVR	3	3	1	P68363		1531.8	376459	364105	283267	0	1.815e-05	High	2.25097	High	2.49587	High	3.28968	0	82.2378	73.9795	73.1471
385	TSLDTKSVSEGHLK	2	1	1	P14136		1501.79	591553	0	540365	0	0.004204	High	2.23447			High	2.028	0	30.0634		25.4771
386	ETSLDTKSVSEGHLK	2	1	1	P14136		1630.83	1.75872e+06	1.82966e+06	0	0	0.02061	High	2.22777	High	3.36019			0	31.9855	27.8757
387	LEEYTKKLNTQ	3	1	1	P02647		1366.73	687661	5.02144e+06	681455	0	0.1762	High	2.22754	High	1.80624	High	2.11699	0	29.2062	25.6479	24.8476
388	HQSGFSLSGAQIDDNIP	3	1	1	Q16555		1785.84	0	1907525	2.37383e+06	0	0.2189	High	2.22508	High	2.82515	High	2.25303	0	75.2471	67.0522	66.1308
389	AIVEALNGKEVAAQVKAPLVLKD	2	1	1	Q99497		2376.39	0	826348	0	0	0.1492	High	2.20857	High	1.60381			0	73.1209	64.9315
390	VEKNNSRIKLGIK	6	5	4	P16403;P16402;P10412;P16401		1498.91	1.33387e+06	1.68739e+06	1.26833e+06	0	0.2458	High	2.18343	High	2.49163	High	2.16641	0	22.0042	19.9387	19.1531
391	SETAPAETATPAPVEKSPAKK	1	1	1	P16401	N-Term(Acetyl)	2152.12	3.72021e+06	0	0	0	0.00312	High	2.17648					0	33.7552
392	SYKMADEAGSEADHEGTHSTKRG	3	1	1	P02671		2464.08	1.67226e+06	0	1.11559e+06	0	0.1693	High	2.15967	High	1.98258	High	1.95335	0	21.3432	19.0605	18.2178
393	FEGFPDKQPR	3	1	1	P26447		1220.61	1.55351e+06	1.41517e+06	1.38462e+06	0	0.001687	High	2.1394	High	1.87258	High	2.36723	0	38.13	33.4377	32.6753
394	DAGAGIALNDHFVKL	2	1	1	P04406		1540.82	0	0	0	0	0.2219	High	2.13574	High	2.29465			0	74.8114	66.36
395	FVSNHAY	5	1	1	P04075		837.391	2.46186e+07	2.50578e+07	1.82812e+07	0	0.1775	High	2.1286	High	2.1343	High	2.22543	0	26.0272	22.9602	22.1362
396	SETAPAAPAAAPPAEKAPVKKKAA	3	1	1	P16403	N-Term(Acetyl)	2314.29	1.45895e+07	1.12896e+07	9.79154e+06	0	0.1751	High	2.1282	High	2.44117	High	2.48036	0	30.1931	26.0757	25.1847
397	DDHDPVDKIVL	1	1	1	P22626		1265.64	355447	0	0	0	0.001104	High	2.1154					0	66.0184
398	SVSTVLTSKYR	5	1	1	P69905		1240.69	189109990	131529880	391506	0	0.001865	High	2.04032	High	1.90358	High	1.4556	0	48.3171	42.137	33.0475
399	TEKLVTSKGDKEL	3	1	1	P02671		1447.8	679373	684940	542878	0	0.1188	High	2.00217	High	2.36932	High	1.64829	0	22.434	20.2387	19.6103
400	KQEYDESGPSIVHR	2	7	2	P60709;P63261		1644.8	473975	301516	0	0	0.199	High	1.99216	High	2.55207			0	29.4404	25.7649
401	LSALEEYTKKLNTQ	8	1	1	P02647		1637.88	1.29943e+07	1.25707e+07	1.12082e+07	0	1.839e-05	High	1.98025	High	3.35289	High	4.03008	0	61.0952	48.6318	47.4331
402	FLASVSTVLTSKYR	2	1	1	P69905		1571.88	1.44484e+06	1.53412e+06	0	0	0.0001404	High	1.94609	High	1.7226			0	69.61	61.0744
403	WGAEGQRPGFG	3	1	1	P02686		1161.55	664116	0	0	0	0.0004509	High	1.92729	High	2.2444	High	3.08452	0	46.5635	39.7782	39.0692
404	TLPTKETIEQEKRSEIS	3	1	1	P63313		1989.06	1.05084e+07	9.19489e+06	8.72746e+06	0	0.2245	High	1.84908	High	1.86029	High	1.89918	0	37.2577	32.6672	31.9792
405	YPWTQRF	8	5	2	P68871;P02042		997.492	1.74642e+07	1.51162e+07	1.40261e+07	0	0.2112	High	1.84631	High	1.97463	High	2.32467	0	84.0662	67.6478	75.245
406	TGPPVSELITK	2	1	1	P16401		1141.65	0	0	0	0	0.06979	High	1.81472	High	2.39831			0	48.4982	42.4623
407	SETAPAAPAAAPPAEKAPVKKKAAKKAG	3	1	1	P16403	N-Term(Acetyl)	2698.53	2.23175e+06	921174	1.14581e+06	0	0.1845	High	1.79527	High	1.56543	High	1.54517	0	21.2983	19.0373	18.1958
408	TPDQFMTADETR	2	1	1	P16070		1411.62	0	0	0	0	0.0001067	High	1.66392			High	2.38142	0	45.9822		38.7005
409	SETAPAAPAAAPPAEKAPVKK	2	1	1	P16403	N-Term(Acetyl)	2044.12	1.77955e+07	1.23968e+07	0	0	0.1777	High	1.5208	High	1.94652			0	35.7345	30.9347
410	MVDNWRPAQPLKNRQIKASFK	3	1	1	P00918	M1(Oxidation)	2543.37	6.42614e+06	3.98847e+06	3551752	0	0.2343	High	1.38736	High	2.15906	High	1.56083	0	42.0771	36.6913	35.6913
411	SDKPDMAEIEKFDKSKLKKTETQEKNPLPSKETIEQEKQAGES	5	1	1	P62328	N-Term(Acetyl); M6(Oxidation)	4977.5	0	6.34026e+07	1.09122e+08	0	0.07727			High	7.66939	High	7.59098	0		39.9284	38.867
412	RKSPENTEGKDGSKVTKQEPTRR	1	1	1	Q15651		2628.39	0	850812	0	0	0.03173			High	6.0683			0		10.506
413	GTLVQTKGTGASGSFKLN	1	5	4	P16403;P16402;P10412;P16401		1765.95	0	2.23672e+06	0	0	0.01016			High	5.4925			0		39.9562
414	GGGNYGSGNYNDFGNY	1	1	1	P22626		1655.64	0	833897	0	0	0.02647			High	5.47348			0		57.2959
415	LKKTETQEKNTLPTKETIEQEKRSEIS	2	1	1	P63313		3188.71	0	4.28618e+06	3.69816e+06	0	0.0001208			High	5.14997	High	5.27317	0		27.9195	27.4266
416	SETAPAETATPAPVEKSPA	1	1	1	P16401	N-Term(Acetyl)	1895.93	0	3.46557e+06	0	0	0.02208			High	5.08144			0		41.7063
417	VLSPADKTNVKAAWGKVGAHAGEYGAEALER	1	1	1	P69905	N-Term(Acetyl)	3237.67	0	1.15793e+06	0	0	0.05158			High	5.02018			0		65.6503
418	KESSETPDQFMTADETR	1	1	1	P16070		1971.87	0	0	0	0	0.1061			High	4.92176			0		38.1817
419	AHAGEYGAEALERM	1	1	1	P69905		1504.69	0	2.35874e+06	0	0	0.03634			High	4.47754			0		41.5502
420	HRDTGILDSIGR	2	1	1	P02686		1339.71	0	4.79497e+06	4.35288e+06	0	0.03311			High	4.39716	High	3.71976	0		35.9477	35.2298
421	SDKPDMAEIEKFDKSKLK	2	1	1	P62328	N-Term(Acetyl); M6(Oxidation)	2167.1	0	2.54537e+06	3.76078e+06	0	4.706e-05			High	4.22857	High	5.00623	0		36.8209	36.019
422	GKVNVDEVGGEAL	1	1	1	P68871		1286.66	0	0	0	0	0.06579			High	4.09724			0		41.8928
423	VLSPADKTNVKAAWGKVGAHAGEYGAEALERM	1	1	1	P69905	N-Term(Acetyl); M32(Oxidation)	3384.71	0	1.52754e+06	0	0	0.2298			High	4.07889			0		66.8137
424	KLEKEEEEGISQESSEEEQ	2	1	1	P17096		2237	0	0	0	0	0.03682			High	4.00425	High	3.87604	0		27.2237	26.536
425	DFLAEGGGVR	2	1	1	P02671		1020.51	0	0	5.95449e+06	0	0.1031			High	3.83819	High	3.33122	0		41.8725	41.184
426	ADKPDMGEIASFDKAKLK	1	1	1	P63313	N-Term(Acetyl)	2006.03	0	977365	0	0	0.05566			High	3.82669			0		54.0275
427	TLLIKTVETRDGQVINETSQ	1	1	1	P08670		2245.21	0	1.32827e+06	0	0	0.1948			High	3.81347			0		52.7972
428	AQSKGNPEQTPVLKPEEEAPAPEVG	1	1	1	P04004		2602.31	0	0	0	0	0.01796			High	3.79114			0		41.7249
429	TEQPEAESSQADRDRRQQGQEEQVQEAKNTF	2	1	1	P16157		3619.68	0	1.4192e+06	1.52609e+06	0	0.2092			High	3.74361	High	4.10293	0		32.1377	31.4188
430	WTSDTQGDEAEAGEGGEN	1	1	1	P63104		1852.72	0	0	0	0	0.04723			High	3.71976			0		33.1619
431	ISKQEYDESGPSIVHR	2	7	2	P60709;P63261		1844.92	0	849321	0	0	3.169e-07			High	3.68242	High	3.88351	0		29.6077	28.9326
432	SLVSKGTLVQTKGTGASGSF	1	5	4	P16403;P16402;P10412;P16401		1925.04	0	0	0	0	0.05747			High	3.68105			0		41.747
433	GRTQDENPVVH	1	1	1	P02686		1251.61	0	2.14712e+06	0	0	0.1405			High	3.65085			0		15.1658
434	FEKKSLEDKTE	1	1	1	P00734		1353.69	0	2.4329e+06	0	0	0.0513			High	3.64353			0		14.1368
435	GFKGVDAQGTL	2	1	1	P02686		1092.57	0	2.6031e+06	2.49805e+06	0	0.2174			High	3.59865	High	3.80323	0		40.546	39.8371
436	YDNEFGYSNR	2	1	1	P04406		1264.53	0	0	1.29079e+06	0	0.09926			High	3.59262	High	3.57678	0		35.3279	34.5959
437	FIENEEQEYVQ	2	1	1	P04083		1427.64	0	1.66685e+06	1.71167e+06	0	4.481e-05			High	3.52777	High	3.70732	0		49.5953	48.6833
438	KNIVTPRTPPPSQGKG	2	1	1	P02686		1676.95	0	3.57e+06	3.38583e+06	0	0.2271			High	3.49867	High	2.32346	0		17.0645	16.0011
439	AHAGEYGAEALER	1	1	1	P69905		1373.65	0	336379	0	0	0.2332			High	3.48706			0		30.0993
440	SGGKYVDSEGHLY	1	1	1	Q03135	N-Term(Acetyl)	1453.66	0	0	0	0	0.1518			High	3.41275			0		41.52
441	VGVIKAVDKKAAGAGKVT	1	2	1	P68104		1712.05	0	2.79918e+06	0	0	0.01064			High	3.33583			0		23.6273
442	KVNVDEVGGEALG	2	1	1	P68871		1286.66	0	1.49333e+06	1.38924e+06	0	0.1179			High	3.32284	High	3.00392	0		40.7057	39.9526
443	YGSLPQKS	2	1	1	P02686		879.459	0	1.31937e+06	891084	0	0.2211			High	3.31918	High	2.5685	0		20.5798	19.9291
444	AQVPSMGEEGGDADLSIEK	1	1	1	P11277		1932.89	0	0	0	0	0.02286			High	3.28696			0		53.8293
445	YASLTSEKVQSLE	1	1	1	P46821		1454.74	0	0	0	0	0.06249			High	3.2051			0		42.3319
446	GRLLVVYPWTQRF	1	5	2	P68871;P02042		1634.92	0	0	0	0	0.2515			High	3.19152			0		75.5872
447	DEVGGEALGRL	2	1	1	P68871		1115.57	0	0	0	0	0.1139			High	3.16483	High	3.54291	0		50.326	49.2478
448	VNVDEVGGEALG	1	1	1	P68871		1158.57	0	674630	0	0	0.2326			High	3.14605			0		53.4272
449	ADKPDMGEIASFDKA	1	1	1	P63313	N-Term(Acetyl); M6(Oxidation)	1652.75	0	990974	0	0	0.2057			High	3.12195			0		46.4276
450	VIKAVDKKAAGAGKVT	1	2	1	P68104		1555.95	0	439664	0	0	0.2161			High	3.11081			0		13.2292
451	SARLSAKPAPPKPEPKPKKAPA	2	1	1	P05204		2266.34	0	463899	610185	0	0.0008039			High	3.09884	High	3.41719	0		13.7192	13.158
452	SETAPAAPAAAPPAEKAP	1	1	1	P16403	N-Term(Acetyl)	1688.86	0	0	0	0	0.07481			High	3.06072			0		41.5608
453	GMGQKDSYVGDEA	1	6	2	P60709;P63261		1356.58	0	442120	0	0	0.1683			High	3.02546			0		28.533
454	AVGGEALGRL	2	1	1	P02042		942.539	0	0	0	0	0.21			High	3.00531	High	3.42325	0		41.6845	40.9496
455	APVISAEKAYHEQ	2	6	1	P68363		1442.73	0	1.48683e+06	1.12607e+06	0	0.1424			High	2.9816	High	2.94556	0		29.1677	28.5067
456	VELQKEEAQKL	2	1	1	Q00839		1314.73	0	901940	828813	0	4.938e-05			High	2.9644	High	3.218	0		30.1103	29.4447
457	NALAHKYH	1	2	2	P68871;P02042		953.496	0	2.18072e+07	0	0	0.155			High	2.9506			0		40.3773
458	VLSPADKTNVKAAWGKVGAHAGEYG	1	1	1	P69905		2526.32	0	7.63598e+06	0	0	0.2071			High	2.91767			0		42.1135
459	AVAASKERSGVSLAALK	1	3	3	P16403;P16402;P10412		1657.96	0	0	0	0	0.1865			High	2.91694			0		31.3841
460	SPKVSDTVVEPY	2	10	2	Q13885;P04350		1320.67	0	1.20534e+06	911609	0	0.1101			High	2.8674	High	2.50832	0		41.124	40.4489
461	VIDEVRTGTY	1	3	1	P68363		1152.59	0	0	0	0	0.229			High	2.85622			0		36.2327
462	RKGKADAGKDGNNPAKNRDASTLQSQKAEGTGDA	1	1	1	O00479		3456.73	0	356059	0	0	0.1689			High	2.84566			0		13.2609
463	SISRKSEDDEKL	2	1	1	P82979		1406.71	0	1.52784e+06	0	0	0.1449			High	2.8455			0		14.714
464	KVVLTQANKLGV	1	1	1	O94979		1269.79	0	0	0	0	0.1221			High	2.84499			0		38.378
465	VEMRDGEVIKESKQEHKDVM	2	1	1	P14136		2387.17	0	671497	760854	0	0.2322			High	2.7041	High	1.79172	0		29.0205	28.3595
466	IEKFDKSKLK	1	2	1	P62328		1235.74	0	851545	0	0	0.1734			High	2.66307			0		15.6522
467	TVIDEVRTGTY	1	3	1	P68363		1253.64	0	654358	0	0	0.2374			High	2.65669			0		49.5322
468	NLQIRETSLDTK	2	1	1	P14136		1417.77	0	1.69033e+06	0	0	0.2235			High	2.64276	High	2.62235	0		34.9072	34.1685
469	SDKPDMAEIEKFDKSKLKKTET	2	1	1	P62328	N-Term(Acetyl)	2610.34	0	3.52039e+06	3.9195e+06	0	0.127			High	2.62043	High	1.97391	0		40.5938	39.8737
470	SPKVSDTVVEPYN	1	10	2	Q13885;P04350		1434.71	0	0	0	0	0.1103			High	2.61431			0		38.7714
471	KTETQEKNTLPTKETIEQEKRSEIS	1	1	1	P63313		2947.53	0	2.05026e+06	0	0	0.2482			High	2.6116			0		29.2553
472	SLPQKSHGRTQDENPVVHFF	2	1	1	P02686		2323.16	0	8.82129e+06	7.11678e+06	0	3.659e-05			High	2.59467	High	3.37222	0		41.8988	41.205
473	SKITHRIHWESASLLR	1	1	1	P01024		1934.07	0	0	0	0	0.2533			High	2.59443			0		36.2437
474	SYKMADEAGSEADHEGTHSTK	2	1	1	P02671		2250.96	0	903620	494712	0	0.07682			High	2.56166	High	1.68202	0		21.068	20.2403
475	DESGPSIVH	2	7	2	P60709;P63261		940.438	0	4.7564e+06	4.25983e+06	0	0.1649			High	2.5508	High	2.55221	0		27.4158	26.7275
476	MEVEDNRSQVETDD	2	1	1	P55087		1666.69	0	0	0	0	0.1119			High	2.51636	High	2.24597	0		28.556	27.9055
477	GILDSIGRF	2	1	1	P02686		977.544	0	267725	294891	0	0.2237			High	2.5127	High	2.76109	0		78.6552	77.6793
478	SLDTKSVSEGHL	3	1	1	P14136		1272.65	0	2.67327e+06	2.82469e+06	0	0.0005249			High	2.50605	High	3.14147	0		34.8792	34.1895
479	DDDIAALVVDN	1	1	1	P60709	N-Term(Acetyl)	1201.56	0	340744	0	0	0.188			High	2.506			0		94.582
480	FVQMMTAK	2	1	1	P0DP25	M4(Oxidation)	971.471	0	1.48516e+06	0	0	0.1628			High	2.45576			0		23.6473
481	LSAKPAPPKPEPRPK	1	1	1	O00479		1612.95	0	1.45895e+06	0	0	0.135			High	2.45406			0		15.051
482	SDKPDMAEIEKFDKSKLK	2	1	1	P62328	N-Term(Acetyl)	2151.11	0	0	1.24032e+07	0	5.156e-05			High	2.42146	High	3.74597	0		42.2793	41.6523
483	ASTEGANNMPKQVEVRMHDSHLG	1	1	1	P43004	N-Term(Acetyl)	2550.19	0	1.58038e+06	0	0	0.2589			High	2.39126			0		51.1723
484	HYGSLPQKSHGRTQDENPVVHFF	1	1	1	P02686		2680.31	0	2.15572e+06	0	0	0.1902			High	2.38409			0		41.7579
485	DNEFGYSNRVVDL	1	1	1	P04406		1527.71	0	0	0	0	0.1365			High	2.33708			0		67.3487
486	YDVEKNNSRIKLGIKS	2	5	4	P16403;P16402;P10412;P16401		1864.03	0	3.50585e+06	0	0	0.1442			High	2.31824			0		32.9102
487	KSPENTEGKDGSKVTKQEPTRR	1	1	1	Q15651		2472.29	0	0	0	0	0.1115			High	2.28201			0		10.522
488	DEVGGEALGRLL	2	1	1	P68871		1228.66	0	211053	0	0	0.2431			High	2.1677	High	1.94469	0		72.305	71.3858
489	DSGEGDFLAEGGGV	2	1	1	P02671		1309.56	0	0	839984	0	7.615e-05			High	2.14189	High	3.19883	0		67.7483	66.892
490	TYFPHFDLSHGSAQVK	2	1	1	P69905		1833.9	0	1.70172e+06	922878	0	0.1111			High	2.13474	High	1.832	0		54.8765	52.3788
491	LLEPEPEPEPEEEPPRPR	2	1	1	Q86U42		2140.06	0	2.99128e+06	3.15545e+06	0	0.1222			High	1.9563	High	2.27026	0		41.114	40.4388
492	FDDVVGETVGKTDYIP	1	1	1	P27816		1754.85	0	1.01572e+06	0	0	0.2568			High	1.91777			0		72.1952
493	EPTVIDEVR	2	3	1	P68363		1057.55	0	2.8149e+06	2.69181e+06	0	0.1913			High	1.88043	High	2.20155	0		39.728	39.0109
494	SETAPLAPTIPAPAEKTPVKKKA	1	1	1	P16402	N-Term(Acetyl)	2387.36	0	4.20563e+06	0	0	0.1955			High	1.7596			0		41.0097
495	KESSETPDQFMTADETRNLQ	1	1	1	P16070	M11(Oxidation)	2343.05	0	0	0	0	0.2505			High	1.64885			0		38.2135
496	AAPGEEAAAGEEGAAGGDPQEAKPQEA	1	1	1	P29966		2508.12	0	0	863309	0	3.222e-06					High	6.57508	0			33.535
497	GSLPQKSHGRTQDENPVVHFF	1	1	1	P02686		2380.19	0	0	2.52622e+06	0	0.0001073					High	5.18884	0			41.2641
498	SLVSKGTLVQTKGTGASGSFKLN	1	5	4	P16403;P16402;P10412;P16401		2280.26	0	0	15231426	0	0.0004254					High	4.86641	0			41.507
499	LAAHLPAEFTPAVHASLDK	1	1	1	P69905		1988.06	0	0	1.17101e+06	0	2.077e-07					High	4.6739	0			56.565
500	KVEQAVETEPEPELRQQTE	1	1	1	P02649		2240.11	0	0	0	0	1.356e-05					High	4.56308	0			34.806
501	ADKPDMGEIASFDKAKL	1	1	1	P63313	N-Term(Acetyl); M6(Oxidation)	1893.93	0	0	0	0	0.0005172					High	4.55872	0			53.9605
502	VELQKEEAQKLLEQY	1	1	1	Q00839		1847.98	0	0	524767	0	0.001073					High	3.37308	0			60.3525
503	AHAGEYGAEALERM	1	1	1	P69905	M14(Oxidation)	1520.69	0	0	832170	0	0.000981					High	3.32085	0			30.4766
504	LVNKESSETPDQF	1	1	1	P16070		1493.72	0	0	0	0	0.0009323					High	2.92272	0			35.062
505	GKVGAHAGEYGAEALERM	1	1	1	P69905	M18(Oxidation)	1861.89	0	0	953527	0	7.848e-06					High	2.86054	0			29.7319
506	HEQLSVAEITN	1	5	1	P68363		1240.62	0	0	1.34014e+06	0	0.0004105					High	2.65562	0			40.7845
507	SETPDQFMTADETR	1	1	1	P16070	M8(Oxidation)	1643.69	0	0	0	0	0.0007251					High	2.61001	0			33.4118
508	SDFNSDTHSSTFDA	2	1	1	P04406		1530.6	980365	0	0	0.001	0.005995	High	3.54077			High	3.81412	0	43.9177		37.2388
509	TETQEKNPLPSKETIEQEKQAGES	3	1	1	P62328		2701.33	2.72978e+06	2.42567e+06	2.16055e+06	0.001	0.005781	High	3.37131	High	3.23992	High	3.04924	0	36.5914	31.8952	31.2023
510	DVELLKLE	3	1	1	P62942		958.547	562570	0	424450	0.001	0.2735	High	3.22953	High	3.08502	High	3.03746	0	75.57	67.0413	66.0771
511	SLPQKSHGRTQDENPVVHF	3	1	1	P02686		2176.1	6.31442e+06	5.20446e+06	4.97997e+06	0.001	0.2597	High	3.16901	High	4.00928	High	3.16773	0	35.0921	30.4824	29.8253
512	KTETQEKNPLPSKETIEQEKQA	2	1	1	P62328		2556.33	1.5162e+06	1.3241e+06	0	0.001	0.2718	High	3.09853	High	2.8295			0	31.5527	27.3006
513	SLPQKSHGRTQDENPVVH	4	1	1	P02686		2029.02	2.01491e+07	2.20187e+07	1.58811e+07	0.001	0.264	High	3.04555	High	2.28895	High	2.01821	0	17.3367	15.5605	14.885
514	EMRDGEVIKESKQEHKDVM	2	1	1	P14136	M19(Oxidation)	2304.1	1.47714e+06	2.65923e+06	0	0.001	0.268	High	3.01381	High	1.91166			0	21.5836	25.2849
515	EEKSAVTALW	2	1	1	P68871		1133.59	2.48244e+06	1.70939e+06	0	0.001	0.2601	High	2.86587	High	2.71268			0	67.2194	57.8668
516	SVVPSPKVSDTVVEPYN	2	4	1	P04350		1816.94	1.19342e+06	830545	0	0.001	0.2739	High	2.82115	High	2.39928			0	65.6617	56.0997
517	MRDGEVIKESKQEH	2	1	1	P14136		1685.83	0	509479	0	0.001	0.2749	High	2.77492	High	2.84467			0	14.5069	13.1422
518	FVQMMTAK	3	1	1	P0DP25		955.477	2.72482e+06	3.22177e+06	3.0699e+06	0.001	0.2627	High	2.35623	High	2.78133	High	2.31522	0	41.5087	36.6538	35.7895
519	LVVYPWTQRFF	3	5	2	P68871;P02042		1455.78	545022	488001	297635	0.001	0.2628	High	2.27767	High	2.30221	High	1.88797	0	100.223	91.5421	90.1862
520	APPPPPPP	1	46	1	Q9Y6W5		769.426	652209	0	0	0.001	0.006243	High	2.26314					0	30.5595
521	SVRKESKEETPEVTKVNH	2	1	1	P46821		2097.1	0	726819	450710	0.001	0.2735			High	3.92339	High	3.46319	0		12.108	11.7608
522	TSATEFENVG	1	1	1	P11277	N-Term(Acetyl)	1096.48	0	1.41459e+06	0	0.001	0.2662			High	2.90593			0		63.6337
523	KESSETPDQF	2	1	1	P16070		1167.52	0	1.09579e+06	1.06316e+06	0.001	0.2714			High	2.8773	High	2.73689	0		27.6335	26.9813
524	QDENPVVHF	1	1	1	P02686		1084.51	0	0	0	0.001	0.2627			High	2.71555			0		42.4207
525	FKGVDAQGTLS	3	1	1	P02686		1122.58	0	955436	1.73499e+06	0.002	0.01248	High	3.78608	High	3.75966	High	3.78257	0	41.4154	36.4503	35.6693
526	VDIINAKQ	3	1	1	P60174		900.518	4.75425e+06	4.49003e+06	4.23332e+06	0.002	0.01112	High	3.527	High	3.41237	High	3.41767	0	33.7387	29.8132	29.142
527	SGYDQVLQENSSDFQSNIA	2	1	1	P31943		2101.93	0	0	0	0.002	0.006276	High	3.45474			High	3.87727	0	80.3305		71.3078
528	EIRRYQKSTELLIR	3	6	1	P68431;Q6NXT2		1805.04	3.09732e+06	2.31278e+06	2.81312e+06	0.002	0.02581	High	3.34525	High	3.09678	High	3.18979	0	36.3655	31.7973	31.1152
529	WGKVNVDEVGGEALG	3	1	1	P68871		1529.76	1.73154e+06	1.29147e+06	0	0.002	0.003333	High	3.21028	High	3.09182	High	3.38346	0	68.5254	59.5722	58.7809
530	YGSLPQKSHGRTQDENP	2	1	1	P02686		1913.92	3.3619e+06	0	1.97786e+06	0.002	0.01266	High	3.17187			High	2.21598	0	19.1087		16.211
531	DLTEFQTNL	3	8	1	P68363		1080.52	374002	289592	0	0.002	0.02209	High	3.16982	High	3.20767	High	3.03827	0	83.0954	74.6033	73.711
532	GAGAAKRKATGPPVSELITK	2	1	1	P16401		1952.13	1.94855e+06	0	1.11882e+06	0.002	0.00173	High	3.07292			High	2.7353	0	30.0187		25.466
533	VHLTPEEKSAVTA	3	1	1	P68871		1381.74	2.32507e+06	2.36619e+06	1.87964e+06	0.002	0.004385	High	3.06058	High	2.81515	High	2.92969	0	33.764	29.394	28.697
534	ANALAHKYH	3	2	2	P68871;P02042		1024.53	44728304	43500475	4.52931e+07	0.002	0.01995	High	2.96747	High	2.62218	High	2.38884	0	47.9144	40.3487	39.6505
535	GAEGQRPGFGYGG	3	1	1	P02686		1252.57	1.09909e+06	782559	1.22631e+06	0.002	0.01241	High	2.91333	High	2.65978	High	3.03434	0	37.7649	33.1401	32.4375
536	FESFGDLSTPDAV	3	1	1	P68871		1384.63	264262	385502	339078	0.002	0.002356	High	2.81793	High	2.36472	High	2.76568	0	86.5395	78.0702	77.1145
537	VSVSEHTW	3	1	1	P16157		944.449	1.55061e+06	1.03586e+06	0	0.002	0.006931	High	2.74682	High	2.63246	High	2.83851	0	41.4429	36.4065	35.6803
538	HELDSASSEVN	2	1	1	P10451		1187.52	2.53874e+06	0	2.101e+06	0.002	0.02005	High	2.69683			High	2.71016	0	23.8923		20.7899
539	ENPVVHFF	3	1	1	P02686		988.491	2.78207e+06	2.97582e+06	2.97918e+06	0.002	0.004074	High	2.57874	High	2.37771	High	2.38369	0	75.4724	66.7928	66.0221
540	QVINETSQHHDDLE	2	1	1	P08670		1664.76	3.60896e+06	0	3.30777e+06	0.002	0.0253	High	2.56333			High	2.6717	0	29.546		25.192
541	ETNLDSLPLVDTHS	2	1	1	P08670		1540.75	0	0	0	0.002	0.02637	High	2.42236			High	2.27779	0	73.6356		64.2371
542	GEYGAEALERM	3	1	1	P69905	M11(Oxidation)	1241.55	0	0	0	0.002	0.007583	High	2.4169	High	2.16454	High	2.03526	0	40.6119	35.8055	35.073
543	PDPAKSAPAP	3	3	1	P23527		950.496	2.63878e+06	3.07259e+06	2.53278e+06	0.002	0.02128	High	2.35019	High	2.22563	High	1.92884	0	22.3385	20.3373	19.6698
544	APPGGRANITSLG	4	1	1	Q16555		1210.66	8.87309e+06	7.25532e+06	7.05023e+06	0.002	0.01098	High	2.34927	High	2.49417	High	2.53638	0	40.7439	35.9524	35.236
545	KTVETRDGQVINETSQ	2	1	1	P08670		1804.91	5.70197e+06	0	5.53331e+06	0.002	0.006631	High	2.34286			High	2.93351	0	23.9032		20.5351
546	PRTPPPSQGKGRGLSL	4	1	1	P02686		1647.93	2.68405e+06	2.09661e+06	2.10289e+06	0.002	0.007706	High	2.18898	High	2.40705	High	2.50627	0	27.5802	24.2237	23.4723
547	SETAPAAPAAPAPAEKTPVKK	3	1	1	P10412	N-Term(Acetyl)	2074.13	2.895e+07	2.90466e+07	24372626	0.002	0.002542	High	2.118	High	2.3621	High	1.81813	0	36.1595	31.396	30.6843
548	TVLTSKYR	3	1	1	P69905		967.56	6.12013e+06	4.91097e+06	1.96996e+06	0.002	0.01187	High	2.0817	High	1.80288	High	1.85159	0	21.2449	19.0165	18.556
549	ILDSIGR	2	1	1	P02686		773.453	937418	0	881616	0.002	0.01958	High	1.84146			High	1.39868	0	38.2826		33.1876
550	RDLVVDSAKSLEDGPSAALHSKLYEAIMRE	3	1	1	A6NGH8	N-Term(Acetyl)	3342.71	0	3.57386e+07	1.3438e+07	0.002	0.02705			High	3.66898	High	3.18573	0		51.4259	50.6343
551	SNLQIRETSLDT	2	1	1	P14136		1376.71	0	0	0	0.002	0.003774			High	2.97969	High	3.41417	0		41.3095	40.6193
552	DVSLQLPSR	2	1	1	P01024		1014.56	0	1.01306e+06	1.31539e+06	0.002	0.006589			High	2.95275	High	2.95511	0		47.2883	46.2758
553	DDGYSTKDSY	1	2	1	Q96E39		1150.46	0	581809	0	0.002	0.2878			High	2.94504			0		26.4037
554	AVTVAPPGARQG	2	1	1	Q00839		1123.62	0	971470	810977	0.002	0.007795			High	2.7567	High	2.38635	0		27.0997	26.3523
555	DDMEKIWHHT	2	9	2	P60709;P63261		1311.58	0	0	0	0.002	0.007596			High	2.43863	High	2.07037	0		37.0335	36.324
556	PWTQRFFES	2	2	2	P68871;P02042		1197.57	0	531350	549375	0.002	0.01509			High	2.4215	High	2.46651	0		61.3347	60.5938
557	DKTIGGGDDSFNTFF	2	5	1	P68363		1620.72	0	396059	0	0.002	0.009714			High	2.24395	High	2.79289	0		80.2998	79.196
558	EDMIRLGDLNEAGILR	3	1	1	Q13402	M3(Oxidation)	1830.94	0	1.32747e+07	3.34249e+07	0.002	0.01687			High	2.1256	High	2.32925	0		64.0135	63.2087
559	TLQPVDNSTISL	1	1	1	Q15417		1287.68	0	0	0	0.002	0.2859			High	2.02356			0		67.0632
560	TVTPAKAVTTPGKK	2	1	1	P19338		1398.83	0	376290	0	0.002	0.01932			High	1.9725	High	1.66068	0		14.3855	13.7979
561	SGFSLSGAQIDDNIP	2	1	1	Q16555		1520.73	0	2.21229e+06	2.43455e+06	0.002	0.01368			High	1.7854	High	2.39362	0		79.5938	78.9845
562	AEDMETKIK	2	1	1	P14854	N-Term(Acetyl)	1106.54	0	0	0	0.002	0.003337			High	1.60216	High	2.00533	0		35.7947	35.039
563	VLSPADKTNVKA	1	1	1	P69905		1242.71	0	4.41708e+06	0	0.002	0.2792			High	1.29608			0		22.9682
564	ALAAAGYDVEKNN	1	5	3	P16403;P16402;P10412		1335.66	0	0	0	0.002	0.001818					High	4.4494	0			33.7745
565	RRPENPKPQDGKETKAADPPAENSSAPEAEQGGAE	1	1	1	P67809		3658.75	0	0	1.01203e+06	0.002	0.001365					High	3.66972	0			20.0705
566	SDKPDMAEIEKFDKSKLKKTE	1	1	1	P62328	N-Term(Acetyl)	2509.29	0	0	0	0.002	0.001417					High	3.48727	0			39.485
567	TEHQVVSSDFNSDTHSSTF	1	1	1	P04406		2124.92	0	0	1.37554e+06	0.002	0.00161					High	3.21767	0			40.373
568	EQLITGKEDAANN	1	7	1	P68363		1402.69	0	0	552748	0.002	0.02006					High	3.18758	0			26.2467
569	GEVIKESKQEHKDVM	1	1	1	P14136	M15(Oxidation)	1772.89	0	0	704885	0.002	0.004625					High	3.18234	0			15.2032
570	RTLLIKTVETRDGQVINETSQ	1	1	1	P08670		2401.31	0	0	5.27049e+06	0.002	0.001947					High	3.13394	0			40.7538
571	DDVVGETVGKTD	1	1	1	P27816		1234.58	0	0	0	0.002	0.003444					High	3.12183	0			34.2663
572	SYPARVPPPPPIA	1	1	1	P07910		1361.76	0	0	0	0.002	0.003286					High	3.10365	0			41.9686
573	LVNKESSETPDQFMTADETRNLQ	1	1	1	P16070		2653.25	0	0	0	0.002	0.005841					High	3.02394	0			52.5815
574	SNLQIRETSLDTKS	1	1	1	P14136		1591.83	0	0	661386	0.002	0.009254					High	2.91251	0			33.601
575	AEPAVQRTLLE	1	1	1	P14209		1226.68	0	0	0	0.002	0.002846					High	2.89893	0			41.1945
576	SVHQLVENTDET	1	6	2	Q13885;P04350		1371.64	0	0	405979	0.002	0.008584					High	2.89274	0			29.239
577	IVAPPGGRANITSLG	1	1	1	Q16555		1422.81	0	0	7.17423e+06	0.002	0.007099					High	2.82642	0			41.9104
578	AEGQRPGFGYGGRASD	1	1	1	P02686		1624.75	0	0	757448	0.002	0.02075					High	2.82459	0			26.138
579	FHPLGADSQV	1	1	1	P11166		1070.53	0	0	1.88428e+06	0.002	0.02189					High	2.7928	0			39.0472
580	GFGYGGRASDY	1	1	1	P02686		1149.5	0	0	0	0.002	0.02408					High	2.53748	0			37.185
581	YTEHQVVSSDFNSDTH	1	1	1	P04406		1865.8	0	0	0	0.002	0.007282					High	2.34163	0			33.3728
582	RRTRDGFFTLDSALLR	1	1	1	O95900	N-Term(Acetyl)	1966.06	0	0	1.32135e+06	0.002	0.01489					High	2.3373	0			33.1775
583	SVSTVLTSKY	1	1	1	P69905		1084.59	0	0	816423	0.002	0.004947					High	2.28441	0			41.0045
584	VSSGEMMVGGLAP	1	1	1	P14136		1234.58	0	0	0	0.002	0.007376					High	2.23221	0			66.9348
585	ASQKRPSQRHGSKYLA	1	1	1	P02686	N-Term(Acetyl)	1855.99	0	0	2.44847e+06	0.002	0.02152					High	2.04241	0			12.1937
586	HAGEYGAEALERM	1	1	1	P69905	M13(Oxidation)	1449.65	0	0	537799	0.002	0.002112					High	2.00511	0			29.711
587	VAQTTALPDEDDDL	1	1	1	P62826		1502.69	0	0	577465	0.002	0.01342					High	1.71257	0			56.9335
588	EQLITGKEDAANNY	1	7	1	P68363		1565.75	0	0	0	0.002	0.01228					High	1.06071	0			37.7034
589	GEYKFQNALL	3	1	1	P02768		1182.62	3.77743e+06	3.25703e+06	3.08082e+06	0.003	0.04407	High	3.12165	High	3.30533	High	2.83945	0	69.4035	60.6388	60.0501
590	GHGEVQDSYEAY	2	1	1	Q07666		1354.56	0	0	0	0.003	0.03967	High	2.71431			High	2.38814	0	38.5642		33.297
591	EDMIRLGDLNEAGILR	4	1	1	Q13402		1814.94	6.16419e+06	5.72605e+06	3.61789e+06	0.003	0.03171	High	2.63236	High	2.4515	High	2.25755	0	72.701	64.6919	63.8632
592	AASGAEPQVLVQY	3	1	1	Q6GMV3	N-Term(Acetyl)	1374.7	375902	304696	335008	0.003	0.2899	High	2.53174	High	2.50357	High	2.32157	0	88.6111	80.1226	79.218
593	YDVEKNNSRIK	2	6	4	P16403;P16402;P10412;P16401		1365.71	829923	1.86781e+06	0	0.003	0.2901	High	2.07465	High	2.21242			0	16.5452	14.9852
594	GAEGQRPGFGYGGRASDYKS	2	1	1	P02686		2059.96	523555	0	0	0.003	0.02805	High	1.87601			High	1.53825	0	33.3479		28.3255
595	ALEEYTKKLNTQ	2	1	1	P02647		1437.76	3.83344e+06	0	2.2425e+06	0.003	0.03014	High	1.71256			High	1.63533	0	39.6454		33.9801
596	GEYKFQNAL	2	1	1	P02768		1069.53	0	1.17447e+07	40458091	0.003	0.04407			High	3.0988	High	3.23311	0		42.2548	41.614
597	FLLQQNFDED	2	1	1	P54727		1268.58	0	0	448641	0.003	0.0438			High	2.73808	High	2.272	0		72.2063	71.298
598	LASVSTVL	3	1	1	P69905		789.472	0	5.70792e+06	6.61945e+06	0.003	0.03025			High	2.57674	High	2.80554	0		58.4783	57.6903
599	LPTRVDF	2	1	1	P14136		847.471	0	0	0	0.003	0.03726			High	2.35071	High	2.19134	0		42.265	41.641
600	LAHKYH	2	4	2	P68871;P02042		768.416	0	3.30854e+06	3.53321e+06	0.003	0.05949			High	2.18097	High	1.76079	0		40.4948	39.8069
601	IAKLEKAKAKELATKLG	1	1	1	P62424		1812.14	0	0	0	0.003	0.2891			High	2.00842			0		28.7432
602	FLFQGNNGTVLYTGDFRLAQGEAARMEL	1	1	1	Q96SD1	M26(Oxidation)	3134.54	0	0	1.70414e+06	0.003	0.04704					High	2.8654	0			46.997
603	VIKAVDKKAAGAGKVTKSA	1	2	1	P68104		1842.12	0	0	830601	0.003	0.03276					High	2.85203	0			11.7182
604	SSPTAAGTPNKETAGLKVGVSS	1	1	1	Q05682		2059.07	0	0	0	0.003	0.04167					High	2.70409	0			34.9156
605	STVLTSKYR	1	1	1	P69905		1054.59	0	0	1.0886e+07	0.003	0.03789					High	2.68476	0			35.7665
606	SPMYSIITPNILRL	1	1	1	P01024	M3(Oxidation)	1633.9	0	0	147925	0.003	0.04171					High	2.26955	0			87.5746
607	KSYELPDGQVITIGNE	1	10	2	P60709;P63261		1762.89	0	0	0	0.003	0.0298					High	2.2034	0			76.6285
608	SSIRTVQGPPGEPGRPGSPGAPG	1	1	1	Q05707		2158.12	0	0	705822	0.003	0.06013					High	1.86305	0			18.6996
609	VLSPADKTNVKAAWGKVGA	1	1	1	P69905		1912.06	0	0	2.20569e+06	0.003	0.03259					High	1.63455	0			40.8165
610	SALEEYTKKLNTQ	1	1	1	P02647		1524.79	0	0	6359943	0.003	0.05452					High	1.54429	0			40.0614
611	RNIVVKTVEMRDGEVIKESKQEHKDVM	2	1	1	P14136		3197.67	4.54457e+06	0	0	0.004	0.006388	High	5.04971					0	42.31
612	KTIAYGYIHDPSGGPVSLDFVKSGDYALERM	3	1	1	Q9UL12	M31(Oxidation)	3402.68	3.15656e+06	4.11169e+06	4.90478e+06	0.004	0.06149	High	3.8712	High	2.78026	High	3.58279	0	69.3815	61.693	60.9085
613	WDLDPEVRPTSA	1	1	1	P02656		1385.67	520993	0	0	0.004	0.008771	High	3.57727					0	69.1554
614	ENEEQEYVQTVK	1	1	1	P04083		1495.69	0	0	0	0.004	0.007988	High	3.5192					0	40.4127
615	AEAFDDVVGETVGK	1	1	1	P27816		1436.7	0	0	0	0.004	0.01017	High	3.28798					0	67.5406
616	EVISDEHGIDPTGS	1	2	1	Q13885		1455.66	1.05035e+06	0	0	0.004	0.01132	High	3.15691					0	46.7044
617	HFDLSHGSAQVKGHGKKVAD	2	1	1	P69905		2118.09	1.38317e+06	0	0	0.004	0.009599	High	2.96481					0	20.2532
618	HYGSLPQKSHGRTQDENPVVH	2	1	1	P02686		2386.17	2.66545e+06	0	805514	0.004	0.06457	High	2.88174			High	2.76104	0	22.3602		19.268
619	LIKTVETRDGQVINETSQHHDD	1	1	1	P08670		2535.25	729470	0	0	0.004	0.006928	High	2.82057					0	34.8855
620	IKTVETRDGQVINETSQHHDD	1	1	1	P08670		2422.16	703170	0	0	0.004	0.009303	High	2.79349					0	28.2974
621	SDYQAEYPDEYHGE	1	1	1	Q15417		1702.65	758361	0	0	0.004	0.007843	High	2.79033					0	45.9284
622	SARLSAKPAPPKPEPRPKKASA	1	1	1	O00479		2284.33	513678	0	0	0.004	0.007084	High	2.76579					0	14.8219
623	LLVVYPWTQRF	1	5	2	P68871;P02042		1421.8	0	0	0	0.004	0.01061	High	2.71104					0	95.5836
624	GAEGQRPGFGYGGRASDYKSAHKG	1	1	1	P02686		2453.17	257482	0	0	0.004	0.009309	High	2.56023					0	25.9281
625	DATDEDITSH	1	1	1	P10451		1103.45	866954	0	0	0.004	0.009278	High	2.54233					0	25.315
626	LVVYPWTQRFFE	2	2	2	P68871;P02042		1584.82	260092	0	0	0.004	0.006429	High	2.49997	High	2.17858			0	98.7265	90.1138
627	GNYAERVGAGAP	1	8	1	Q96KK5		1161.57	702607	0	0	0.004	0.01192	High	2.45607					0	34.5291
628	AMVSEFLK	1	1	1	P04083	N-Term(Acetyl)	966.499	372770	0	0	0.004	0.01139	High	2.412					0	96.9379
629	IRETSLDTKSVSEGH	1	1	1	P14136		1658.83	0	0	0	0.004	0.01034	High	2.40775					0	27.142
630	SLVSKGTLVQTKGTGASGSFK	1	5	4	P16403;P16402;P10412;P16401		2053.13	0	0	0	0.004	0.008104	High	2.29719					0	39.6955
631	KTPEDGDYSYEIIEKTT	2	1	1	P46821		1988.94	0	880420	0	0.004	0.007203	High	2.27974	High	2.61139			0	64.0369	53.1992
632	AAATTPAAEDAAAKAT	1	1	1	P17677		1430.72	537491	0	0	0.004	0.007669	High	2.22864					0	30.3437
633	DGQVINETSQHHDDLE	1	1	1	P08670		1836.8	1.86491e+06	0	0	0.004	0.006871	High	2.21829					0	36.3969
634	ALTNGIYPHKLVF	1	1	1	Q02878		1472.83	726196	0	0	0.004	0.008921	High	2.21541					0	70.584
635	GGGPGGGNFGGSP	2	1	1	P22626		1017.44	3.04816e+06	2.40054e+06	0	0.004	0.008947	High	2.12647	High	2.23577			0	36.4287	32.2915
636	ARPRPREYKAGDLVFAK	1	1	1	Q9Y3E1	N-Term(Acetyl)	2016.12	677884	0	0	0.004	0.01315	High	2.11726					0	40.5791
637	PTTKTYFPHFDLSHG	1	1	1	P69905		1747.85	0	0	0	0.004	0.008434	High	1.95232					0	64.3355
638	DSTFESKSY	1	1	1	P02671		1063.46	685657	0	0	0.004	0.01375	High	1.91225					0	34.7732
639	RDLVVDSAKSLEDGPSAALHSKLYEAIMRE	2	1	1	A6NGH8	N-Term(Acetyl); M28(Oxidation)	3358.68	0	1.60016e+07	2.01033e+07	0.004	0.06432			High	3.61586	High	2.49755	0		53.5738	46.6775
640	EVISDEHGIDP	2	7	2	Q13885;P04350		1210.56	0	2.78016e+06	2.14938e+06	0.004	0.06123			High	2.62801	High	2.32843	0		38.7425	37.8119
641	SGEGDFLAEGGGV	1	1	1	P02671		1194.53	0	0	0	0.004	0.06721					High	2.19614	0			62.2652
642	ASQKRPSQRHGSKYLAT	1	1	1	P02686	N-Term(Acetyl)	1957.04	0	0	5.41192e+06	0.004	0.06858					High	2.03016	0			13.4692
643	MVEEDEHEPKFEKF	1	1	1	P02549		1793.81	0	0	0	0.004	0.06925					High	2.00813	0			37.6488
644	FACEKNENL	1	2	2	P54725;P54727		1067.49	0	0	3.12688e+06	0.004	0.06712					High	1.88764	0			31.5959
645	FLKQAW	1	1	1	P04083		792.441	0	0	1.61923e+06	0.004	0.06185					High	1.49654	0			40.9606
646	YGSLPQKSHGRTQDENPVVHF	1	1	1	P02686		2396.18	706026	0	0	0.005	0.03887	High	4.1535					0	41.1419
647	ASQKRPSQRHGSKYLATASTMDHA	2	1	1	P02686	N-Term(Acetyl)	2670.32	1.02032e+06	1.3985e+06	0	0.005	0.02286	High	4.11361	High	3.35767			0	27.3432	23.8755
648	TLLIKTVETRDGQVINETSQHHDDLE	1	1	1	P08670		2991.5	0	0	0	0.005	0.02664	High	3.98157					0	63.8834
649	DKTIGGGDDSFNT	1	5	1	P68363		1326.59	539014	0	0	0.005	0.01691	High	3.92152					0	40.4017
650	TTHFVEGGDAGNREDQINR	1	1	1	P18124		2115.98	661871	0	0	0.005	0.04133	High	3.53613					0	30.3109
651	FGYGGRASDY	1	1	1	P02686		1092.48	0	0	0	0.005	0.01622	High	3.48256					0	40.9796
652	KANDESNEHSDVIDSQELSKVS	2	1	1	P10451		2431.13	730497	0	0	0.005	0.04859	High	3.41267	High	2.51397			0	43.5177	37.5077
653	SAGAAKRKASGPPVSELITK	1	1	1	P10412		1968.13	2.82913e+06	0	0	0.005	0.02816	High	3.29935					0	30.0742
654	SVSEGHLKRNIVVKTVEM	2	1	1	P14136	M18(Oxidation)	2042.11	653470	4.43274e+06	0	0.005	0.03921	High	3.2934	High	0.911598			0	34.0735	29.435
655	KGETKKKFKDPNAPKRPPSAF	1	2	1	B2RPK0		2371.33	5.78804e+06	0	0	0.005	0.03078	High	3.26426					0	21.3104
656	IRETSLDTKSVSEG	1	1	1	P14136		1521.78	658260	0	0	0.005	0.05265	High	3.23126					0	31.3542
657	TWYIAEFWNTVSNLIMIIPPMFGAVQSV	1	1	1	Q9NUN7	M16(Oxidation)	3243.63	2.58071e+06	0	0	0.005	0.02578	High	3.14101					0	64.1027
658	GGYDNYGGGNY	1	1	1	P22626		1136.43	570902	0	0	0.005	0.02839	High	3.06787					0	45.0305
659	ATLKDQLIYN	1	1	1	P00338	N-Term(Acetyl)	1220.65	591044	0	0	0.005	0.02006	High	3.01607					0	73.7644
660	DENPVVHF	1	1	1	P02686		956.449	2.09753e+06	0	0	0.005	0.0371	High	2.95201					0	55.733
661	SLDTKSVSE	2	1	1	P14136		965.481	3.2183e+06	0	0	0.005	0.02044	High	2.92152					0	23.4092
662	TRDGQVINETSQHHDDLE	2	1	1	P08670		2093.95	1.58803e+06	0	769936	0.005	0.02188	High	2.91857			High	1.76562	0	30.9312		26.3634
663	GVDAQGTLS	1	1	1	P02686		847.417	2.34356e+06	0	0	0.005	0.02832	High	2.85251					0	31.3641
664	IENEEQEYVQ	1	1	1	P04083		1280.57	0	0	0	0.005	0.02566	High	2.83703					0	40.9722
665	AGEKVEKPDTKEKKPEA	3	1	1	Q02878		1884.01	1.58215e+06	0	0	0.005	0.02171	High	2.8205	High	2.88221			0	11.0409	10.7483
666	SVPGVRLLQDSVD	1	1	1	P08670		1384.75	410862	0	0	0.005	0.04625	High	2.79858					0	70.8864
667	MEELQDDYEDM	1	1	1	P02730	N-Term(Acetyl)	1459.53	280525	0	0	0.005	0.02945	High	2.79009					0	102.616
668	AAEEPQQQKQEPLG	1	1	1	Q96FW1	N-Term(Acetyl)	1594.78	583900	0	0	0.005	0.01567	High	2.77791					0	42.8269
669	LVVYPWTQ	2	5	2	P68871;P02042		1005.54	4.70942e+06	5.25065e+06	0	0.005	0.03909	High	2.76791	High	3.32798			0	83.7417	75.2579
670	LTEAPLNPK	3	11	2	P60709;P63261		982.561	2.62055e+06	2.24882e+06	2.13477e+06	0.005	0.0738	High	2.7133	High	2.71943	High	2.90952	0	33.0787	29.1447	28.3365
671	TEKPIDSETKM	1	1	1	P43003	M11(Oxidation)	1294.62	695014	0	0	0.005	0.01857	High	2.69971					0	23.7587
672	SSTFDAGAGIALN	1	1	1	P04406		1223.59	471214	0	0	0.005	0.03835	High	2.65884					0	71.4976
673	IYNEALKG	1	1	1	P06703		907.49	3.01626e+06	0	0	0.005	0.03218	High	2.65114					0	30.975
674	HFDLSHGSAQVKG	2	1	1	P69905		1382.68	1.5553e+06	1.46865e+06	0	0.005	0.0173	High	2.65064	High	3.21302			0	29.8826	26.2052
675	AAHLPAEFTPAVHASL	1	1	1	P69905		1631.86	365348	0	0	0.005	0.0294	High	2.60965					0	69.2311
676	TEKEQIVPKPEEEVAQK	2	1	1	P18621		1982.05	915950	807227	0	0.005	0.02343	High	2.59152	High	2.61999			0	33.1675	28.787
677	KRKERFGIVTSSAGTGTTEDTEA	2	1	1	P82979		2441.23	1.9516e+06	1.82846e+06	0	0.005	0.02404	High	2.51359	High	3.55902			0	33.8407	29.469
678	GQKDSYVGDEAQSKRGILT	1	6	2	P60709;P63261		2052.04	2.56625e+06	0	0	0.005	0.04497	High	2.50013					0	37.2757
679	SDKPDMAEIEKFDKSKLKKTET	2	1	1	P62328	N-Term(Acetyl); M6(Oxidation)	2626.33	1.09223e+06	0	936774	0.005	0.03032	High	2.46424			High	2.34589	0	38.5764		32.9158
680	GAEGQRPGFGY	1	1	1	P02686		1138.53	0	0	0	0.005	0.01691	High	2.44685					0	39.2831
681	NDNEEGFFSA	1	1	1	P02675		1129.45	1.93689e+06	0	0	0.005	0.03908	High	2.43022					0	69.1032
682	RASDYKSAHKGFKGVDA	2	1	1	P02686		1836.94	1.93223e+06	2.12346e+06	0	0.005	0.2988	High	2.42353	High	2.78195			0	17.8166	15.9825
683	YDNEFGYSNRVVD	1	1	1	P04406		1577.69	655243	0	0	0.005	0.03429	High	2.4201					0	58.5828
684	SETAPAETATPAPVEKSPAKKKATK	1	1	1	P16401	N-Term(Acetyl)	2580.4	5.02238e+06	0	0	0.005	0.0416	High	2.41484					0	23.4649
685	EEEIAALVIDNGSG	1	1	1	P63261	N-Term(Acetyl)	1458.7	0	0	0	0.005	0.02391	High	2.35015					0	114.344
686	ASSDIQVKELEKRASG	1	1	1	P16949	N-Term(Acetyl)	1759.92	1.02216e+06	0	0	0.005	0.03449	High	2.32946					0	48.492
687	MEDLDQSPLVSSSDSPPRPQPAF	1	1	1	Q9NQC3	N-Term(Acetyl)	2542.18	319945	0	0	0.005	0.02882	High	2.29449					0	98.8023
688	VDLEPTVIDEVRTG	1	3	1	P68363		1542.81	366779	0	0	0.005	0.0316	High	2.27144					0	74.335
689	YGGGPGGGNF	1	1	1	P22626		882.376	528695	0	0	0.005	0.04755	High	2.16272					0	42.1325
690	RVVDLMAHMASKE	1	1	1	P04406		1486.75	0	0	0	0.005	0.05021	High	2.15259					0	47.7637
691	GQVINETSQHHDDLE	1	1	1	P08670		1721.78	1.61963e+06	0	0	0.005	0.02739	High	2.13719					0	31.0802
692	MGQKDSYVGDEAQSKRGILT	1	6	2	P60709;P63261		2183.08	0	0	0	0.005	0.03497	High	2.13409					0	39.9404
693	VEKNNSRIKLGIKS	4	5	4	P16403;P16402;P10412;P16401		1585.94	1.91409e+06	2.21051e+06	0	0.005	0.03569	High	2.13372	High	2.19883			0	21.9592	19.7617
694	ARLSAKPAPPKPEPKPK	2	1	1	P05204		1812.08	466118	350014	0	0.005	0.03522	High	2.0828	High	2.43152			0	14.2916	12.655
695	RLRISPDRVY	1	1	1	P14174		1274.73	748241	0	0	0.005	0.05328	High	2.01641					0	36.0281
696	LPLVDTH	1	1	1	P08670		794.442	1.85098e+06	0	0	0.005	0.03124	High	1.89304					0	46.0649
697	LEEYTKKLN	1	1	1	P02647		1137.62	616584	0	0	0.005	0.01995	High	1.73955					0	25.4762
698	LVTLAAHLPAEFTPAVHASLDKF	2	1	1	P69905		2448.33	537212	487370	0	0.005	0.03381	High	1.58169	High	1.94655			0	89.6607	81.0432
699	WISKQEYDESGPSIVHR	1	7	2	P60709;P63261		2031	653134	0	0	0.005	0.03804	High	1.18659					0	46.6257
700	KARRPTRGILRDVLRHRG	1	1	1	Q8NBB2		2157.32	197425	0	0	0.005	0.05009	High	0.989597					0	14.7434
701	SDKTIGGGDDSFNTFF	1	5	1	P68363		1707.76	0	0	0	0.005	0.3063			High	3.11539			0		75.9796
702	RTQDENPVVHFF	1	1	1	P02686		1488.73	0	397661	0	0.005	0.3174			High	2.44016			0		59.7138
703	KVVVSPTKKVAVATPA	1	1	1	P19338		1594.99	0	1.3149e+06	0	0.005	0.2968			High	2.41224			0		27.2138
704	ATVVVEATEPEPSG	1	1	1	P46821	N-Term(Acetyl)	1427.7	0	0	0	0.005	0.307			High	2.27487			0		72.5375
705	GFSLSGAQIDDNIP	1	1	1	Q16555		1433.69	0	0	0	0.005	0.3197			High	2.23097			0		79.4085
706	KFQNALL	1	1	1	P02768		833.49	0	7.88959e+06	0	0.005	0.3223			High	2.15959			0		41.8864
707	ADESETAVKPPAPPLP	1	1	1	P30419	N-Term(Acetyl)	1660.85	0	407470	0	0.005	0.2961			High	2.14195			0		68.3954
708	EVIKESKQEHKDVM	1	1	1	P14136	M14(Oxidation)	1715.86	0	545425	0	0.005	0.3224			High	2.03683			0		14.8237
709	ADKPDMGEIASFDKAKLKKTETQEKNTLPTKETIEQEKRSEIS	1	1	1	P63313	N-Term(Acetyl)	4934.54	0	0	4.27838e+06	0.005	0.08565					High	5.07038	0			50.7404
710	SDKPDMAEIEKFDKSKLKKTETQE	1	1	1	P62328	N-Term(Acetyl)	2867.44	0	0	1.77034e+06	0.005	0.07953					High	3.16097	0			40.417
711	AAQGEPQVQFKL	1	1	1	P62826	N-Term(Acetyl)	1357.71	0	0	0	0.005	0.0797					High	2.49506	0			72.2073
712	HGFLPR	1	1	1	P02686		726.406	0	0	614239	0.005	0.08712					High	2.25691	0			23.1949
713	TYVPKEF	1	1	1	P02768		883.458	0	0	2.40107e+06	0.005	0.07458					High	2.18296	0			39.2363
714	QDSVDFSLADAIN	1	1	1	P08670		1394.65	0	0	0	0.005	0.08949					High	2.16132	0			78.3183
715	GIVTSSAGTGTTEDTEAK	1	1	1	P82979		1724.83	0	0	0	0.005	0.07322					High	1.9806	0			27.035
716	ALAHKYH	1	3	2	P68871;P02042		839.453	0	0	1.01009e+07	0.005	0.07812					High	1.94844	0			39.6823
717	KNIVTPRTPPPSQGKGRGLSL	1	1	1	P02686		2203.27	0	0	809904	0.005	0.08978					High	1.60851	0			31.904
718	IEDVTPIPSDSTRRKGGRRGR	2	1	1	P62263		2353.28	3.64014e+06	2.04325e+06	0	0.006	0.06397	High	3.23599	High	2.61864			0	21.0675	19.0823
719	SETAPAETATPAPVEKSPAKKKATKKAAGAGAA	1	1	1	P16401	N-Term(Acetyl)	3177.72	7.41075e+06	0	0	0.006	0.07081	High	3.02267					0	22.9805
720	VFVDLEPTVIDEVR	2	3	1	P68363		1630.88	0	0	0	0.006	0.07155	High	2.39674	High	1.76565			0	88.7509	80.3646
721	VLSPADKTNVK	2	1	1	P69905		1171.67	9.06037e+06	0	0	0.006	0.06356	High	2.34818					0	20.0487
722	SWGAEGQRPG	2	1	1	P02686		1044.49	820988	732355	0	0.006	0.05976	High	2.33546	High	1.85696			0	28.055	25.018
723	ADEIAKA	1	1	1	P49773	N-Term(Acetyl)	759.391	481492	0	0	0.006	0.06714	High	2.316					0	42.8701
724	GYDNYGGGNY	1	1	1	P22626		1079.41	858356	0	0	0.006	0.06338	High	2.30352					0	43.9507
725	SETAPAAPAAPAPAEKTPVKKKARKSAG	1	1	1	P10412	N-Term(Acetyl)	2772.54	0	0	0	0.006	0.06547	High	1.95553					0	22.2115
726	KAGEPDGESLDEQPSSSSSK	1	1	1	Q9H3Q1		2034.92	454945	0	0	0.006	0.0714	High	1.7651					0	24.8917
727	KKALAAAGYDVEKNNSRIKLG	1	4	3	P16403;P16402;P10412		2246.27	1.53134e+06	0	0	0.006	0.05539	High	1.5567					0	37.3522
728	TEWETAAPAVAETPDIKL	1	1	1	P46782	N-Term(Acetyl)	1984	0	0	0	0.006	0.06857	High	1.45197					0	100.978
729	KALAAAGYDVEKNNSRIK	1	5	3	P16403;P16402;P10412		1948.07	0	0	0	0.006	0.06534	High	1.36807					0	29.9165
730	AQAAAPASVPAQAPKRTQAPTKASE	1	1	1	P47914		2447.31	0	893983	0	0.006	0.3631			High	3.15281			0		24.995
731	VDLEPTVIDEV	2	3	1	P68363		1228.63	0	480225	502805	0.006	0.3347			High	2.55066	High	2.82159	0		78.3157	77.2736
732	SAHKGFKGVDAQGTLS	1	1	1	P02686		1602.83	0	1.75308e+06	0	0.006	0.3467			High	2.54679			0		24.3963
733	GFAGDDAPR	1	10	2	P60709;P63261		905.412	0	755418	0	0.006	0.3306			High	2.54582			0		22.6063
734	DKGVFVAGYESLKKNEI	1	1	1	Q6P4I2		1897.01	0	0	0	0.006	0.3609			High	2.4925			0		77.0172
735	FDLSHGSAQ	1	1	1	P69905		961.439	0	474052	0	0.006	0.3693			High	2.45667			0		31.5058
736	KPNEVTKAAESPDQKDTDGGPKEEESPV	1	1	1	P53985		2982.43	0	0	0	0.006	0.334			High	2.45255			0		27.0119
737	KGTLVQTKGTGASGSFKLN	1	5	4	P16403;P16402;P10412;P16401		1894.04	0	0	0	0.006	0.3496			High	2.43706			0		33.6422
738	SSVPGVRLLQDSVDF	1	1	1	P08670		1618.85	0	408914	0	0.006	0.3675			High	2.43331			0		81.2922
739	VAVATPAKKAAVTPGKKAAATPAK	1	1	1	P19338		2247.36	0	626580	0	0.006	0.3921			High	2.31335			0		15.707
740	TTEVGSVSEVK	1	1	1	O43491	N-Term(Acetyl)	1177.6	0	868830	0	0.006	0.3703			High	2.28112			0		41.3535
741	TRPSSTVIKKPSGGSS	1	1	1	Q5SSJ5		1588.87	0	444683	0	0.006	0.3886			High	2.26837			0		13.2829
742	SYPTPGLYPTPSNPFQVPSGPSG	1	1	1	Q8NDC0		2347.13	0	0	0	0.006	0.3386			High	2.25259			0		86.5278
743	ATDELATKLS	2	1	1	Q96C19	N-Term(Acetyl)	1090.57	0	1.54893e+06	1.54471e+06	0.006	0.3492			High	2.18202	High	2.07802	0		56.6067	55.655
744	VCVSFLEK	1	1	1	Q96CT2	N-Term(Acetyl)	966.498	0	257999	0	0.006	0.382			High	2.14835			0		88.3502
745	IVAPPGGRSNITS	1	2	1	Q14195		1268.7	0	2.04503e+06	0	0.006	0.3653			High	2.0846			0		31.8293
746	YGSLPQKSHGRTQDENPVVHFF	1	1	1	P02686		2543.24	0	0	0	0.006	0.385			High	2.017			0		42.5243
747	TVLTSKY	1	1	1	P69905		811.458	0	1.11138e+07	0	0.006	0.3294			High	1.8792			0		28.4765
748	EPPPPPEPARI	1	1	1	Q8TCZ2		1199.65	0	1.29424e+06	0	0.006	0.3767			High	1.83415			0		38.4975
749	TPAVHASLDKF	2	1	1	P69905		1185.63	0	3.33261e+06	3.79221e+06	0.006	0.3933			High	1.82127	High	1.86033	0		63.5902	62.8243
750	DAHKSEVAHRFKDLGEENFKAL	1	1	1	P02768		2541.28	0	13853319	0	0.006	0.3531			High	1.55565			0		42.0788
751	QIRETSLDTK	1	1	1	P14136		1190.64	0	1.57521e+06	0	0.006	0.3697			High	1.54093			0		18.1442
752	LSAKPAPPKPEPRPKKASA	1	1	1	O00479		1970.16	0	636701	0	0.006	0.3919			High	1.51535			0		12.894
753	ELQKEEAQKL	1	1	1	Q00839		1215.66	0	588637	0	0.006	0.3843			High	1.46927			0		21.5587
754	AKVDVEFDYDGPLMKTEVPGPRSQE	1	1	1	P80404	N-Term(Acetyl)	2849.39	0	427748	0	0.006	0.355			High	1.40672			0		28.3683
755	EEEEDEIRV	1	1	1	Q9H3Q1		1147.51	514774	0	0	0.007	0.07356	High	2.09682					0	43.26
756	PGAAGGATAAAASGATSAPEGDAARAAKSDNVAPADRSATPATDGSATPATDGSVTPATDGSITPATDGSVTPA	1	1	1	Q8NCB2	N-Term(Acetyl)	6620.1	0	0	0	0.007	0.4092			High	3.70815			0		63.7103
757	AMVSEFLKQA	1	1	1	P04083	N-Term(Acetyl)	1165.6	0	235344	0	0.007	0.4017			High	2.17628			0		95.92
758	SDEFSLADALPEHSPAKTSA	1	1	1	Q8NDC0	N-Term(Acetyl)	2114.99	0	0	0	0.007	0.4057			High	1.99545			0		71.443
759	ENPVVHF	1	1	1	P02686		841.422	0	2.17485e+06	0	0.007	0.4094			High	1.91612			0		41.9349
760	APPGGRSNITSLS	1	2	1	Q14195		1256.66	0	2.24914e+06	0	0.007	0.4051			High	1.83691			0		32.0597
761	SVELEEALPVTTAEGMA	1	1	1	Q92522	N-Term(Acetyl); M16(Oxidation)	1804.86	0	127194	0	0.007	0.4003			High	1.73604			0		93.8142
762	MPKFDGAGYDKDLVEALER	1	1	1	Q9BW62	M1(Oxidation)	2170.06	0	6.6766e+06	0	0.007	0.4096			High	1.34832			0		49.863
763	SGEKKKDDETVDSLGPLEKGQVKNEALRE	1	1	1	Q9UJX2		3199.65	0	1.05549e+07	0	0.007	0.4135			High	1.15553			0		51.4613
764	APPELAFGKGRPEQLGSPLHSSYLNSFFQL	1	1	1	Q8N2G6	N-Term(Acetyl)	3329.7	0	0	0	0.007	0.4106			High	1.06212			0		108.219
765	CPGTALTNLTYGILPPFIWTLLMPAILLLRFF	1	1	1	P56937		3606	0	3.94168e+06	0	0.007	0.4135			High	1.00957			0		12.9895
766	TEQPEAESSQADRDRRQQGQEEQVQEAKNTFTQ	1	1	1	P16157		3848.78	0	0	1.11469e+06	0.007	0.1049					High	2.72828	0			33.0145
767	GVFTKELPSGKKYLR	1	1	1	P30041		1722.99	0	0	606593	0.007	0.1007					High	1.9499	0			34.8828
768	RETNLDSLPLVDT	1	1	1	P08670		1472.76	801140	0	0	0.008	0.07549	High	2.63503					0	72.1772
769	PEPVKSAPVPK	1	1	1	Q99879		1148.67	419107	0	0	0.008	0.07823	High	2.31492					0	21.5957
770	TENSTSAPAAKPKRA	2	1	1	P07305	N-Term(Acetyl)	1570.82	778976	1.5485e+06	0	0.008	0.07945	High	2.22274	High	2.34119			0	13.911	12.5572
771	GPFGQIFRPDNF	2	6	2	Q13885;P04350		1394.68	0	0	0	0.008	0.07848	High	1.93524					0	87.4919
772	TGIFTDQVL	1	1	1	P02655		993.527	0	268255	0	0.008	0.4175			High	2.20284			0		78.0812
773	GSLPQKSHGRTQDENPVVHF	1	1	1	P02686		2233.11	0	988703	0	0.008	0.4147			High	1.98763			0		31.0015
774	IKTVETRDGQVINETS	1	1	1	P08670		1789.94	1.87392e+06	0	0	0.009	0.09046	High	2.93095					0	33.0689
775	LIKTVETRDGQVINETS	1	1	1	P08670		1903.02	3659822	0	0	0.009	0.08588	High	2.44199					0	40.3054
776	SSVPGVRLLQDSVD	1	1	1	P08670		1471.78	690806	0	0	0.009	0.0896	High	2.28744					0	71.7562
777	AEVEQKKKRTF	1	1	1	P62841	N-Term(Acetyl)	1405.78	2.4375e+06	0	0	0.009	0.09175	High	2.2283					0	18.2289
778	GFKGVDAQGTLSK	1	1	1	P02686		1307.69	3.90627e+06	0	0	0.009	0.08469	High	1.90337					0	34.7612
779	TTEVGSVSEVKKDS	1	1	1	O43491	N-Term(Acetyl)	1507.76	472471	0	0	0.009	0.08266	High	1.50871					0	40.6459
780	NYLVILVSVTIILPLALMRQLGYLGYSSG	1	1	1	Q99624	M18(Oxidation)	3182.81	2.58071e+07	0	0	0.009	0.08534	High	0.729442					0	21.7382
781	DPGSDLFSVQALQ	1	1	1	P02549		1376.67	0	272580	0	0.009	0.4238			High	1.96156			0		85.853

## Sheet: TableS1_B) ND_CUSA_A+
Initial sequences 605 (after applying the high confidence and rank1 filters)
Number sequences	Sequence	# PSMs	# Proteins	# Protein Groups	Protein Group Accessions	Modifications	MH+ [Da]	A5: Area	B5: Area	C5: Area	q-Value	PEP	A2	XCorr A2	B2	XCorr B2	C2	XCorr C2	# Missed Cleavages	RT A2	RT B2	RT C2
1	VLSPADKTNVKAAWGKVGAHAGEYGAEALERM	148	1	1	P69905		3326.71	5.91409e+08	5.45367e+08	4.60797e+08	0	2.76509e-11	High	9.19003	High	8.21589	High	8.82886	0	62.9539	62.2441	62.5772
2	SDKPDMAEIEKFDKSKLKKTETQEKNPLPSKETIEQEKQAGES	4	1	1	P62328	N-Term(Acetyl)	4961.5	1.45432e+08	0	85356910	0	0.05917	High	9.17597	High	6.31794	High	7.56556	0	45.2124	44.9408	45.386
3	AAPGEEAAAGEEGAAGGDPQEAKPQE	2	1	1	P29966		2437.09	0	0	0	0	2.932e-08	High	8.2443			High	8.12132	0	31.667		31.5165
4	VLSPADKTNVKAAWGKVGAHAGEYGAEALERM	68	1	1	P69905	M32(Oxidation)	3342.7	1.52201e+09	7.48913e+08	4.6131e+08	0	0.01559	High	8.01197	High	8.48461	High	6.64204	0	53.1437	52.8129	52.9439
5	ADKPDMGEIASFDKAKLKKTETQEKNTLPTKETIEQEKRSEIS	3	1	1	P63313	N-Term(Acetyl)	4934.55	5.46041e+06	0	0	0	0.2126	High	7.56064	High	7.87555	High	7.31381	0	48.8572	47.8444	48.2053
6	SPADKTNVKAAWGKVGAHAGEYGAEALERM	8	1	1	P69905		3114.56	1.86891e+07	1.35353e+07	8.16273e+06	0	2.948e-09	High	7.42238	High	6.99744	High	5.88067	0	58.012	57.6629	57.7831
7	KASGPPVSELITKAVAASKER	6	3	3	P16403;P16402;P10412		2139.21	6.77837e+06	5.61192e+06	6.39809e+06	0	0.00687	High	7.31204	High	7.34623	High	7.07468	0	54.9492	54.5456	54.4159
8	VLSPADKTNVKAAWGKVGAHAGEYGAEALER	22	1	1	P69905		3195.67	6.58422e+08	319471260	1.97119e+08	0	2.288e-06	High	7.01691	High	6.97289	High	6.62043	0	52.1285	52.2026	51.9227
9	SKPHSEAGTAFIQTQQLH	2	1	1	P14618	N-Term(Acetyl)	2022.01	1.219e+06	1.44059e+06	0	0	0.0001167	High	6.76212	High	5.9025			0	38.018	37.7961
10	GYTEHQVVSSDFNSDTH	3	1	1	P04406		1922.82	1.28274e+06	0	0	0	2.156e-05	High	6.67652	High	6.1388	High	6.26231	0	33.7632	33.7224	33.806
11	SLVSKGTLVQTKGTGASGSFKLN	3	5	4	P16403;P16402;P10412;P16401		2280.26	4.01372e+06	2.50685e+06	0	0	7.652e-06	High	6.54553	High	6.68341	High	6.73217	0	40.4554	40.2546	40.192
12	LAAHLPAEFTPAVHASLDKF	8	1	1	P69905		2135.14	6.74835e+07	4.64783e+07	4.28462e+07	0	6.564e-09	High	6.45067	High	6.39657	High	6.38987	0	65.868	65.8321	66.1431
13	VLSPADKTNVKAAWGKVGAHAGEYGAEALER	3	1	1	P69905	N-Term(Acetyl)	3237.68	2.74252e+06	2.78909e+06	0	0	0.1599	High	6.22461	High	6.47569	High	4.54962	0	62.6817	62.4837	62.8377
14	LIKTVETRDGQVINETSQHHDDLE	8	1	1	P08670		2777.38	2.38676e+07	1.81016e+07	1.88857e+07	0	0.03907	High	6.16728	High	6.93244	High	5.77201	0	35.0113	34.816	34.8414
15	KASGPPVSELITK	2	3	3	P16403;P16402;P10412		1326.77	4.7973e+06	0	4.43899e+06	0	6.431e-06	High	6.09184			High	6.3142	0	35.6505		35.4854
16	GILGYTEHQVVSSDFNSDTH	3	1	1	P04406		2206.01	1.81027e+06	0	688485	0	5.496e-05	High	6.06868	High	5.31657	High	5.38281	0	58.1088	57.6936	57.7512
17	SPADKTNVKAAWGKVGAHAGEYGAEALER	2	1	1	P69905		2983.51	3547759	0	0	0	4.279e-05	High	5.94394					0	47.3
18	IRETSLDTKSVSEGHLK	6	1	1	P14136		1900.02	7.99384e+06	5.35556e+06	4.75268e+06	0	3.301e-06	High	5.90638	High	5.26768	High	4.44315	0	26.7837	26.7129	26.5877
19	DSGEGDFLAEGGGVR	7	1	1	P02671		1465.66	9.08729e+07	8.42871e+07	7.59555e+07	0	0.1308	High	5.89271	High	5.94642	High	5.25472	0	47.825	47.5104	47.3312
20	IKTVETRDGQVINETSQHHDDLE	8	1	1	P08670		2664.3	2.46231e+07	3.06902e+07	0	0	0.07732	High	5.84885	High	4.53357	High	4.06819	0	30.7377	30.6781	30.5695
21	ADSGEGDFLAEGGGVR	11	1	1	P02671		1536.7	1.00609e+08	9.69955e+07	1.08455e+08	0	7.656e-06	High	5.80891	High	5.21533	High	5.21958	0	43.2999	43.2616	42.8655
22	RNIVVKTVEMRDGEVIKE	3	1	1	P14136		2115.16	4.38075e+06	0	1.68096e+06	0	7.251e-05	High	5.75047			High	3.72088	0	35.4372		35.5262
23	AATDLERFSNAEPEPR	3	1	1	Q92599	N-Term(Acetyl)	1844.88	2.77168e+06	1.79592e+06	2.50361e+06	0	1.98e-07	High	5.7131	High	2.48768	High	4.44548	0	57.6653	57.4966	57.3292
24	HLPAEFTPAVHASLDKF	3	1	1	P69905		1879.98	3.51996e+06	2.95297e+06	2.91707e+06	0	6.658e-07	High	5.65971	High	5.37216	High	5.06095	0	58.9355	58.5641	58.695
25	GTLVQTKGTGASGSFKLN	3	5	4	P16403;P16402;P10412;P16401		1765.95	3.16125e+06	0	0	0	3.077e-06	High	5.65455	High	5.40019	High	5.48052	0	37.9808	37.7279	37.7914
26	YQKVVAGVANALAHKYH	438	2	1	P68871		1869.02	3.39663e+09	2.81579e+09	2.79837e+09	0	0.02343	High	5.6288	High	6.12303	High	5.84973	0	39.4582	38.4887	38.1954
27	KTETQEKNPLPSKETIEQEKQAGES	5	1	1	P62328		2829.42	1.73065e+07	1.54173e+07	1.67037e+07	0	6.854e-08	High	5.58443	High	5.57633	High	5.11307	0	26.779	26.4928	26.5769
28	ASSDIQVKELEKRASGQAF	3	1	1	P16949	N-Term(Acetyl)	2106.09	3.28691e+06	2.68261e+06	2.37306e+06	0	8.287e-06	High	5.57914	High	5.02852	High	4.99745	0	59.5568	59.1647	59.2074
29	RDGQVINETSQHHDDLE	5	1	1	P08670		1992.91	4.94685e+06	3.24296e+06	5.88648e+06	0	5.474e-05	High	5.51764	High	5.78851	High	6.68341	0	23.4773	23.5289	23.4952
30	KEEIIKTLSKEEETK	3	1	1	P84098		1804.99	2.75445e+06	3.76929e+06	4.16903e+06	0	0.0001131	High	5.50018	High	4.82727	High	4.98527	0	27.2783	27.1588	27.0176
31	RNIVVKTVEMRDGEVIKESKQEHKDVM	4	1	1	P14136	M10(Oxidation); M27(Oxidation)	3229.67	4.20275e+06	9.61271e+06	0	0	0.1521	High	5.48847	High	5.96497	High	4.7905	0	29.1016	28.7464	28.8097
32	YDMNAANVGWNNSTFA	3	1	1	P14174		1774.76	1.022e+07	6.48715e+06	4.88588e+06	0	0.0001007	High	5.39349	High	5.46435	High	5.47533	0	73.8685	73.6897	73.8104
33	ALAAAGYDVEKNN	2	5	3	P16403;P16402;P10412		1335.66	2.02274e+06	0	1.81775e+06	0	0.003471	High	5.24843			High	4.90343	0	32.6988		32.5319
34	FIENEEQEYVQTVK	5	1	1	P04083		1755.85	8.36569e+06	0	6.81594e+06	0	0.0001016	High	5.21697	High	5.11035	High	5.24283	0	46.841	46.1834	46.363
35	DKTERELLESYIDGR	2	1	1	P00734		1823.92	1.53264e+06	1.32848e+06	0	0	0.01692	High	5.19827	High	5.41979			0	57.235	56.8201
36	DAHKSEVAHRFKDLGEENFKAL	3	1	1	P02768		2541.29	1.24068e+07	7.18132e+06	1.20173e+07	0	0.00255	High	5.19373	High	5.16285	High	2.70614	0	40.304	40.0909	40.0816
37	AEAFDDVVGETVGKTD	3	1	1	P27816		1652.77	2.47847e+06	1.97633e+06	2.15677e+06	0	0.1069	High	5.19004	High	5.2861	High	5.21464	0	58.9201	58.4767	58.5951
38	AAHLPAEFTPAVHASLDKF	27	1	1	P69905		2022.05	4.92123e+08	4.36955e+08	3.91714e+08	0	5.125e-08	High	5.16941	High	4.96975	High	5.46057	0	61.0942	60.6948	60.6794
39	LLSPYSYSTTAVVTNPKE	3	1	1	P02766		1970.02	1.47659e+06	1.63911e+06	1.60237e+06	0	1.715e-05	High	5.09162	High	4.99278	High	5.15916	0	58.744	58.3697	58.4187
40	AAYQKVVAGVANALAHKYH	6	2	1	P68871		2011.09	4.26797e+06	2.59157e+06	2.97111e+06	0	4.477e-05	High	5.05839	High	4.91668	High	5.09095	0	58.5397	58.2755	58.1676
41	SAKTSPAKQQAPPVRNLH	6	1	1	Q16555		1930.07	3.52405e+06	3.32377e+06	2.68153e+06	0	8.386e-06	High	5.04911	High	4.35272	High	4.1798	0	13.561	13.5701	13.5902
42	SLVSKGTLVQTKGTGASGSF	2	5	4	P16403;P16402;P10412;P16401		1925.04	0	0	0	0	0.01452	High	5.03999	High	5.95517			0	39.9147	39.6421
43	NPLPSKETIEQEKQAGES	3	1	1	P62328		1984.99	3.22146e+06	2.93335e+06	0	0	0.0008324	High	5.02639	High	4.20304	High	3.90538	0	30.7582	30.5336	30.3807
44	MRDGEVIKESKQEHKDVM	17	1	1	P14136	M18(Oxidation)	2175.06	6.38106e+06	6.1177e+06	5.5779e+06	0	0.00393	High	4.99585	High	4.92715	High	4.76019	0	14.7134	20.4329	14.9198
45	IENEEQEYVQTVK	3	1	1	P04083		1608.78	0	2.53945e+06	0	0	0.0006138	High	4.98738	High	5.13079	High	5.19319	0	36.7427	36.5061	36.5662
46	ISKQEYDESGPSIVH	1	7	2	P60709;P63261		1688.82	2.05295e+06	0	0	0	0.0003482	High	4.98195					0	31.8492
47	AAHLPAEFTPAVH	3	1	1	P69905		1360.7	1.18946e+07	7.03848e+06	7.90324e+06	0	0.003217	High	4.97877	High	4.31715	High	4.41598	0	40.5803	40.4112	40.412
48	LNETGDEPFQYKN	2	1	1	P15104		1554.71	2.12056e+06	0	1.80783e+06	0	0.002298	High	4.94074			High	4.95569	0	38.5802		38.5086
49	SEKAKPALEDLRQG	3	1	1	P02647		1541.83	4.09736e+06	3.294e+06	3.41484e+06	0	7.337e-05	High	4.94059	High	4.78197	High	4.47707	0	23.4677	23.3972	23.5009
50	ADKPDMGEIASFDKAKLKKTETQEKN	4	1	1	P63313	N-Term(Acetyl)	2964.51	5.20816e+06	6.73342e+06	5.69349e+06	0	0.0001019	High	4.93749	High	4.59829	High	4.67225	0	38.1828	37.9386	38.0009
51	TEKSNIEETTISSQKI	3	1	1	Q16352		1807.93	5.79328e+06	2.55086e+06	4.51478e+06	0	0.01597	High	4.92726	High	5.97356	High	5.72371	0	35.215	35.0502	35.0599
52	SDKPDMAEIEKFDKSK	3	1	1	P62328	N-Term(Acetyl)	1909.93	4670929	2.2972e+06	5.78858e+06	0	0.0002958	High	4.91331	High	4.65042	High	4.06827	0	40.424	40.2331	40.209
53	DAHKSEVAHRFKDLGEENFKALVL	1	1	1	P02768		2753.44	3.96609e+06	0	0	0	0.001851	High	4.9055					0	58.3885
54	AAHLPAEFTPAVHASLDKFL	5	1	1	P69905		2135.13	1.0929e+07	4.73913e+06	7.68086e+06	0	0.002194	High	4.90442	High	3.81456	High	5.02357	0	73.1983	72.9976	72.8604
55	SETAPAETATPAPVEKSPA	2	1	1	P16401	N-Term(Acetyl)	1895.93	2.80798e+06	0	724894	0	0.0007154	High	4.88864			High	3.1297	0	39.9064		39.7875
56	RDGEVIKESKQEHKDVM	9	1	1	P14136		2028.02	2.40989e+07	21679876	16034754	0	0.003162	High	4.88157	High	4.62014	High	4.50922	0	14.9775	15.126	15.2537
57	LKKTETQEKNPLPSKETIEQEKQAGES	6	1	1	P62328		3070.6	1.78136e+07	3.02246e+06	1.49935e+07	0	0.0008491	High	4.87645	High	4.53938	High	5.79061	0	25.2597	25.0538	25.2739
58	KTETQEKNPLPSKETIEQEKQ	3	1	1	P62328		2485.29	5.32642e+06	4.79044e+06	4.59175e+06	0	3.071e-05	High	4.8672	High	4.57345	High	4.29953	0	24.16	23.9141	23.9679
59	KDSYVGDEAQSKRGILT	2	6	2	P60709;P63261		1866.96	0	0	0	0	0.0009802	High	4.83133			High	4.13349	0	30.5375		30.172
60	GKVKVGVNGFGRIG	3	1	1	P04406		1387.82	2.22878e+06	0	0	0	0.2015	High	4.82968	High	5.01853	High	2.82747	0	33.1025	33.1003	33.2374
61	MRDGEVIKESKQEHKDVM	6	1	1	P14136		2159.06	8.88945e+06	7.94176e+06	5.57739e+06	0	0.01446	High	4.76969	High	5.12358	High	4.39755	0	20.6265	20.5141	20.6621
62	VDLEPTVIDEVRTGTY	5	3	1	Q9BQE3		1806.92	979591	843979	749032	0	3.418e-05	High	4.74416	High	4.16049	High	4.55601	0	72.3614	72.1311	72.3922
63	SDKPDMAEIEKFDKS	5	1	1	P62328	N-Term(Acetyl)	1781.83	1.32064e+07	8.7099e+06	9.18275e+06	0	0.0001765	High	4.74323	High	5.31716	High	6.00711	0	51.3168	50.7516	50.724
64	SDKPDMAEIEKFDKSKL	3	1	1	P62328	N-Term(Acetyl)	2023.01	1.46724e+07	9.72795e+06	9.15484e+06	0	0.04633	High	4.72169	High	5.20586	High	4.86657	0	55.1378	54.6706	54.5834
65	SSKITHRIHWESASLLR	4	1	1	P01024		2021.11	1.18497e+07	5.70155e+06	3.39611e+06	0	2.177e-05	High	4.72105	High	4.44274	High	3.94413	0	34.163	34.3724	34.523
66	LEGKVLPGVDALSNI	2	1	1	P00558		1524.87	0	0	680251	0	7.972e-05	High	4.71667			High	3.86231	0	72.4592		72.6461
67	GKVNVDEVGGEALGRL	2	1	1	P68871		1612.87	1.65328e+06	0	991546	0	1.964e-05	High	4.71593			High	3.26635	0	53.7466		53.3612
68	RDGEVIKESKQEHKDVM	29	1	1	P14136	M17(Oxidation)	2044.02	1.25036e+07	1.30073e+07	8.39103e+06	0	0.1246	High	4.70977	High	5.45861	High	5.2388	0	14.2218	15.082	15.264
69	VQTKGTGASGSFKLN	5	5	4	P16403;P16402;P10412;P16401		1494.8	9.40357e+06	9.34418e+06	9.2696e+06	0	3.42e-05	High	4.69218	High	4.76308	High	5.23829	0	26.3407	26.2763	26.154
70	LIKTVETRDGQVINETSQ	3	1	1	P08670		2031.08	1.51107e+07	1.11999e+07	1.21162e+07	0	0.001382	High	4.68962	High	3.63163	High	3.41994	0	33.3735	33.3664	33.368
71	GASQSDKTPEELFHPLG	4	1	1	P11166		1812.88	2.1146e+06	2.18146e+06	3.18752e+06	0	1.809e-06	High	4.68064	High	4.47955	High	5.55866	0	53.8208	53.4339	53.3732
72	AQAAAPASVPAQAPK	3	1	1	P47914		1377.75	1.3517e+06	1.31327e+06	1.73894e+06	0	0.0002095	High	4.65666	High	4.45136	High	4.01418	0	26.4233	26.3429	26.3569
73	WGKVNVDEVGGEALGRL	3	1	1	P68871		1798.95	5.13919e+06	3.30502e+06	1.98699e+06	0	0.1125	High	4.6463	High	4.88424	High	4.54881	0	64.5557	64.4171	64.6986
74	PAAPAAPAPAEKTPVKKKAR	3	1	1	P10412		1999.18	1.88323e+06	1.63948e+06	1.57875e+06	0	1.591e-08	High	4.6292	High	4.03774	High	4.2417	0	21.3402	21.2464	21.5904
75	TEKPIDSETKM	3	1	1	P43003		1278.63	2.09281e+06	1.68271e+06	1.31737e+06	0	0.03363	High	4.5596	High	4.78394	High	4.47535	0	19.7547	19.7869	19.9105
76	LTTDEYDGHSTYPSHQYQ	3	1	1	P30043		2141.91	2.32119e+07	1.38575e+07	14631858	0	2.747e-06	High	4.55309	High	4.69984	High	4.81173	0	32.691	32.6337	32.7405
77	GGPGGAGVARGGAGGGPSGD	3	1	1	Q92686		1510.71	660041	453832	563067	0	0.1328	High	4.53431	High	5.00967	High	4.60567	0	17.957	17.9936	18.0747
78	SNLQIRETSLDTKSVSEGHLK	6	1	1	P14136		2342.24	1.05811e+07	7.36746e+06	1.19403e+07	0	1.813e-05	High	4.52798	High	4.89985	High	5.53946	0	36.5255	36.2779	36.3619
79	PAVHASLDKF	5	1	1	P69905		1084.58	2.28679e+07	2.80555e+06	1.48242e+06	0	0.0001844	High	4.52374	High	5.10182	High	5.17353	0	33.7304	33.7135	33.7364
80	GEGDFLAEGGGVR	2	1	1	P02671		1263.6	88810516	0	4.21391e+07	0	0.000886	High	4.48959			High	2.92186	0	40.6655		40.7329
81	VLSPADKTNVKAAWGKVGAHAGEYGAEALERMF	9	1	1	P69905	M32(Oxidation)	3489.76	9.61601e+06	5.53733e+06	5.56231e+06	0	0.1682	High	4.47729	High	4.58306	High	4.32007	0	64.9069	64.5509	64.7437
82	SSVEIENPETSDQ	6	1	1	P02724		1434.63	4.54087e+07	4.36723e+07	4.97831e+07	0	0.07769	High	4.46308	High	4.81881	High	4.45325	0	37.3482	36.9294	36.9917
83	TEHQVVSSDFNSDTHSSTF	3	1	1	P04406		2124.92	1.81794e+06	0	1.37862e+06	0	0.1855	High	4.44725	High	4.74631	High	4.4984	0	39.0932	38.8996	38.9238
84	DNFVFGQSGAGNNW	2	5	2	Q13885;P04350		1512.65	963756	0	0	0	5.593e-05	High	4.4431	High	3.61983			0	78.0156	77.8503
85	HAVSEGTKAVTKYTSS	3	13	1	P23527		1665.85	1.46606e+06	1.48296e+06	1.22013e+06	0	0.006299	High	4.44125	High	4.77816	High	4.57877	0	21.3172	21.1816	21.3447
86	HRDTGILDSIGRF	3	1	1	P02686		1486.78	3.14647e+06	2.48861e+06	2.14767e+06	0	0.0006288	High	4.43967	High	4.23998	High	4.40518	0	54.333	53.8879	53.9169
87	SETPDQFMTADETRNLQ	3	1	1	P16070		1982.88	941768	0	1.12487e+06	0	1.323e-05	High	4.42201	High	4.61795	High	4.73163	0	54.96	54.5016	54.3939
88	QDNETEKPIDSETKM	3	1	1	P43003		1764.8	1.50367e+06	1.57722e+06	1.1049e+06	0	0.1678	High	4.40705	High	4.41709	High	4.08239	0	25.7838	25.6071	25.6322
89	RLSAKPAPPKPEPKPKKAPA	1	1	1	P05204		2108.27	542895	0	0	0	0.0005777	High	4.37705					0	10.7688
90	SDKPDMAEIEKFDKS	4	1	1	P62328	N-Term(Acetyl); M6(Oxidation)	1797.83	2.82817e+06	3.96515e+06	5.93917e+06	0	0.1272	High	4.37427	High	5.58604	High	4.86302	0	37.2637	37.0414	37.0506
91	SDKPDMAEIEKFDKSKLK	2	1	1	P62328	N-Term(Acetyl); M6(Oxidation)	2167.1	1.39065e+06	0	0	0	0.0002784	High	4.36635			High	4.48765	0	34.8318		34.6812
92	YDMNAANVGWNNSTFA	4	1	1	P14174	M3(Oxidation)	1790.75	2.44907e+06	2.75128e+06	3.28999e+06	0	0.08365	High	4.36178	High	4.3738	High	3.50867	0	64.5666	64.1371	64.502
93	AANFLLSQNFDDE	3	1	1	P54725		1483.67	1.87736e+06	1.50748e+06	1.38772e+06	0	0.1907	High	4.36019	High	4.63374	High	4.50611	0	76.2467	76.055	76.0989
94	KKALAAAGYDVEKNNSRIKLGIK	10	4	3	P16403;P16402;P10412		2487.44	3.85787e+06	2.05393e+06	1.51301e+06	0	8.287e-05	High	4.3324	High	2.86681	High	4.07952	0	32.7975	32.8864	32.8679
95	GGPGGAGVARGGAGGGP	3	1	1	Q92686		1251.62	2.01062e+06	1.74924e+06	1.68385e+06	0	0.139	High	4.32742	High	4.51947	High	4.06932	0	17.9362	18.1011	17.965
96	IKTVETRDGQVINETSQHHDD	3	1	1	P08670		2422.16	1.25253e+06	0	961070	0	0.005753	High	4.32213			High	4.78666	0	22.8458		22.876
97	KVEQAVETEPEPELRQQTE	3	1	1	P02649		2240.11	836357	623050	0	0	0.105	High	4.29386	High	5.31558	High	4.79543	0	33.6633	33.5678	33.6144
98	GRTQDENPVVHF	3	1	1	P02686		1398.68	1.51253e+06	1.55243e+06	1.37325e+06	0	9.522e-05	High	4.28969	High	4.21868	High	4.10824	0	35.9223	35.8252	35.7257
99	VAPEEHPVLLTEAPLNPK	4	2	2	P60709;P63261		1954.07	4.53631e+06	3.45439e+06	3.85364e+06	0	0.0001897	High	4.28258	High	4.39855	High	4.50752	0	51.108	50.8082	50.9344
100	SVEIENPETSDQ	3	1	1	P02724		1347.59	2.11577e+07	0	2.03353e+07	0	0.00281	High	4.28254			High	3.90539	0	36.9602		36.7632
101	RNIVVKTVEMRDGEVIKE	3	1	1	P14136	M10(Oxidation)	2131.16	2.74216e+06	4.49533e+06	0	0	0.000449	High	4.27566	High	4.37021	High	5.15822	0	32.052	31.7664	31.8697
102	WGKVNVDEVGGEALGRLL	4	1	1	P68871		1912.03	4.82959e+06	2.48226e+06	2.42826e+06	0	9.221e-06	High	4.27152	High	4.10682	High	3.74513	0	77.2155	76.9752	77.0087
103	TQDENPVVHFF	4	1	1	P02686		1332.62	7.74079e+06	7.79152e+06	9.28393e+06	0	0.004477	High	4.25486	High	4.22481	High	4.01775	0	67.1204	66.9063	67.0276
104	PAAPAAPAPAEKTPVKKKARK	1	1	1	P10412		2127.28	2.71921e+06	0	0	0	2.946e-05	High	4.23445					0	18.0188
105	GDFLAEGGGVR	3	1	1	P02671		1077.54	5.57213e+06	5.66473e+06	6.31377e+06	0	0.002505	High	4.22215	High	4.10468	High	4.23112	0	38.4057	38.1626	38.2337
106	FLLSQNFDDE	3	1	1	P54725		1227.56	884139	964263	851734	0	0.003814	High	4.20866	High	4.15974	High	4.21251	0	71.0649	70.7854	70.8271
107	WEVISDEHGIDPTGTY	2	3	1	P04350		1818.82	0	0	0	0	0.0005411	High	4.20643	High	4.07263			0	66.7075	66.5252
108	KLEKEEEEGISQESSEEEQ	2	1	1	P17096		2237	0	1.12613e+06	0	0	0.1132	High	4.20629	High	4.95885			0	25.6972	25.4486
109	DTGILDSIGRF	3	1	1	P02686		1193.62	6.10216e+06	5.63266e+06	6.7182e+06	0	0.1308	High	4.1762	High	4.06606	High	3.6661	0	79.3297	79.1361	79.2124
110	ISWYDNEFGYSN	3	1	1	P04406		1494.62	714067	442140	251903	0	0.1039	High	4.16466	High	4.30888	High	2.63012	0	75.9378	75.6467	75.8159
111	SARLSAKPAPPKPEPKPK	8	1	1	P05204		1899.12	5.13247e+06	3.94734e+06	3.13481e+06	0	0.001705	High	4.16192	High	4.01373	High	4.34492	0	12.0668	11.9996	12.0475
112	KVVLTQANKLGV	2	1	1	O94979		1269.79	0	0	0	0	0.09628	High	4.16034	High	3.60701			0	36.3704	36.1807
113	LSAKPAPPKPEPKPK	5	1	1	P05204		1584.95	4.46753e+06	3.25969e+06	2.7274e+06	0	0.001855	High	4.13899	High	2.99254	High	3.52652	0	12.1438	12.0645	12.0686
114	ELRVAPEEHPVLLTEAPLNPK	2	2	2	P60709;P63261		2352.3	623977	0	817592	0	0.002687	High	4.13876			High	3.48911	0	57.0701		56.7449
115	QKVVAGVANALAHKYH	3	2	1	P68871		1705.95	9.01412e+06	8.11521e+06	8.38042e+06	0	4.177e-05	High	4.1383	High	4.03558	High	3.91958	0	33.092	33.0751	33.1764
116	ASSDIQVKELEKRASGQAFEL	3	1	1	P16949	N-Term(Acetyl)	2348.21	3.78829e+06	3.70705e+06	0	0	0.0007121	High	4.13711	High	5.06336	High	4.09437	0	70.8256	70.5546	70.6119
117	EGDFLAEGGGVR	3	1	1	P02671		1206.58	1.27342e+07	1.00475e+07	1.52697e+07	0	0.00118	High	4.13242	High	4.36058	High	4.39131	0	40.1002	39.9091	39.8839
118	ADSGEGDFLAEGGGV	3	1	1	P02671		1380.6	1.72717e+06	1.41082e+06	1.90088e+06	0	0.2082	High	4.12352	High	4.6723	High	4.59023	0	61.6801	61.2092	61.3061
119	KAPAQKVPAQKATGQKAAPAPKA	2	1	1	P50914		2257.32	0	0	249762	0	0.004085	High	4.1189			High	4.64123	0	10.7458		10.7427
120	GRTQDENPVVHFF	2	1	1	P02686		1545.75	1.42119e+06	0	1.26804e+06	0	8.699e-05	High	4.10589			High	3.58111	0	55.8678		55.307
121	GGGNYGSGNYNDFGNY	3	1	1	P22626		1655.64	1.14372e+06	1.00397e+06	1.41497e+06	0	0.0006258	High	4.08482	High	5.60361	High	5.70907	0	54.971	54.3117	54.2659
122	SETAPAETATPAPVEKSPAK	5	1	1	P16401	N-Term(Acetyl)	2024.03	2.86743e+06	2.44965e+06	0	0	0.0001002	High	4.08085	High	3.99071	High	3.93801	0	33.2402	33.2488	33.269
123	SDKTIGGGDDSFNT	3	5	1	Q9BQE3		1413.62	897069	0	0	0	0.0006309	High	4.08084	High	3.81014	High	4.50602	0	32.1277	32.0081	31.9214
124	ATDTSQGELVHPK	3	1	1	Q5SSJ5	N-Term(Acetyl)	1424.71	0	726905	0	0	0.003835	High	4.06583	High	4.1644	High	4.13123	0	30.3528	30.1075	30.0059
125	KKALAAAGYDVEKNNSRIK	3	5	3	P16403;P16402;P10412		2076.16	1.99383e+06	1.69891e+06	1.37954e+06	0	0.00023	High	4.06252	High	3.98515	High	3.89494	0	19.8985	19.7979	19.9555
126	NELRVAPEEHPVLL	3	3	2	P60709;P63261		1615.88	2.66999e+06	2.32629e+06	2.3372e+06	0	0.002223	High	4.03866	High	3.31265	High	3.80335	0	51.5277	51.0425	51.1659
127	LASVSTVLTSKY	8	1	1	P69905		1268.71	1.64833e+08	9.49396e+07	1.10368e+08	0	0.0009627	High	4.03463	High	4.18446	High	4.30736	0	56.3777	55.9037	55.7891
128	SSLNLRETNLDSLPLVDTHS	1	1	1	P08670		2211.13	0	0	0	0	0.0008831	High	4.02809					0	67.7898
129	SHEKSFLVSGDN	3	1	1	Q7Z429	N-Term(Acetyl)	1361.64	0	0	0	0	0.002184	High	3.98762	High	4.42345	High	4.4204	0	36.5313	36.2964	36.3805
130	SPTVSQVTERSQD	3	1	1	P16157		1433.69	1.03795e+06	826884	730819	0	0.00098	High	3.98082	High	3.99607	High	3.49036	0	25.3375	25.2121	25.3079
131	VNDNEEGFFSA	2	1	1	P02675		1228.52	4.01922e+06	0	3.43727e+06	0	0.006699	High	3.97417			High	3.48743	0	59.3807		59.0099
132	SPKAEDGATPSPSNETPKK	11	1	1	P29966		1940.96	9.76184e+06	8.96912e+06	8.28742e+06	0	0.00323	High	3.96029	High	3.72347	High	3.90447	0	12.8473	12.7617	12.8854
133	RKASGPPVSELITK	6	3	3	P16403;P16402;P10412		1482.87	9.2983e+06	8.75872e+06	0	0	0.08974	High	3.95088	High	4.69156	High	4.18834	0	29.0008	28.9381	28.8274
134	HFDLSHGSAQVKGHG	3	1	1	P69905		1576.76	1.15532e+06	772746	722813	0	0.0002157	High	3.95044	High	2.72268	High	3.57462	0	19.5455	19.3445	19.6749
135	DDDIAALVVDNGSG	3	1	1	P60709	N-Term(Acetyl)	1402.64	3.26471e+06	3.24284e+06	3.0283e+06	0	0.1912	High	3.94824	High	4.03725	High	3.32275	0	90.1979	89.8884	89.9592
136	GKVNVDEVGGEALG	3	1	1	P68871		1343.68	1.04532e+07	6.12405e+06	1.21607e+07	0	0.004342	High	3.94621	High	3.67438	High	4.16178	0	39.0623	38.8381	38.8914
137	TVETRDGQVINETSQ	3	1	1	P08670		1676.81	2.23686e+06	2.37259e+06	2.37293e+06	0	0.1803	High	3.94331	High	4.51888	High	3.90261	0	26.3674	26.1861	26.1854
138	PKRGKKGAVAEDGDELRTEPEAKKS	2	1	1	P27695		2696.43	1.4414e+06	1.09211e+06	0	0	0.1549	High	3.93486	High	3.58314			0	11.885	11.8489
139	GKVNVDEVGGEAL	2	1	1	P68871		1286.66	2.44532e+06	0	4.16803e+06	0	0.0008562	High	3.90256			High	3.80048	0	40.1533		39.925
140	SPADKTNVKAAWGKVGAHAGEYGAEALERM	3	1	1	P69905	M30(Oxidation)	3130.55	5.93341e+06	4.06931e+06	0	0	0.2054	High	3.89888	High	4.77103			0	58.1529	47.5662
141	HGSKYLATASTMDHA	2	1	1	P02686		1589.74	1.64566e+06	0	1362233	0	0.0003856	High	3.89671			High	4.62174	0	25.4544		25.264
142	AHAGEYGAEALERM	2	1	1	P69905		1504.69	0	0	907025	0	0.0007385	High	3.88863			High	4.43919	0	39.7052		39.3412
143	FSETGAGKHVPRAVF	1	5	1	Q9BQE3		1602.84	0	0	0	0	2.4e-05	High	3.86876					0	33.9821
144	IAQDNETEKPIDSETKM	1	1	1	P43003		1948.92	1.34891e+06	0	0	0	0.001366	High	3.85819					0	30.1151
145	QEYDESGPSIVH	2	7	2	P60709;P63261		1360.61	5.28426e+06	0	0	0	0.001078	High	3.8481			High	3.57342	0	34.759		34.6289
146	IRETSLDTKSVSEGHL	4	1	1	P14136		1771.93	1.14057e+06	0	3.55812e+06	0	0.0002332	High	3.83039	High	4.02903	High	3.7761	0	34.1843	34.1418	34.2314
147	VVAGVANALAHKYH	5	2	1	P68871		1449.8	5.96047e+06	4.33879e+06	3.03208e+06	0	0.002171	High	3.82527	High	3.4488	High	4.1566	0	33.9592	33.9346	34.0467
148	EIRRYQKSTELLIR	2	6	1	P68431		1805.04	2.4353e+06	0	0	0	0.003846	High	3.82208			High	3.28335	0	30.1032		29.9011
149	SDFNSDTHSSTF	2	1	1	P04406		1344.54	976671	0	0	0	0.001875	High	3.81507			High	3.85527	0	34.459		34.326
150	ASKRALVILAKGAEEME	2	1	1	Q99497	N-Term(Acetyl)	1858.01	957158	378877	0	0	0.001535	High	3.8027	High	2.75231			0	66.3146	66.3199
151	VEIENPETSDQ	4	1	1	P02724		1260.56	6.09461e+06	4.50828e+06	5.34814e+06	0	0.001799	High	3.77909	High	3.82454	High	3.97385	0	35.2811	35.2129	35.1714
152	SARQDEGKEEEPEADQEHA	3	1	1	P17677		2154.92	1.25514e+06	1.0583e+06	1.08041e+06	0	1.114e-05	High	3.77302	High	2.28227	High	3.55074	0	13.4	13.3179	13.2867
153	SEAEDASLLSF	3	1	1	P02656		1168.54	1.33988e+06	1.09183e+06	1.26442e+06	0	0.002069	High	3.76279	High	3.79678	High	3.78853	0	75.989	75.7899	75.8754
154	AGWNAYIDNL	3	1	1	P07737	N-Term(Acetyl)	1178.55	1.81803e+06	0	1.04947e+06	0	0.002517	High	3.75197			High	3.15986	0	105.887		105.721
155	KTETQEKNPLPSKETIEQEKQA	2	1	1	P62328		2556.33	1.45153e+06	0	1.18908e+06	0	0.0002692	High	3.73998			High	4.09895	0	25.642		25.3517
156	GKRKASGPPVSELITK	2	1	1	P16402		1667.98	1.20708e+06	982975	0	0	0.000743	High	3.73192	High	3.69351			0	23.1437	23.1211
157	SNLQIRETSLDTKS	2	1	1	P14136		1591.83	0	0	0	0	0.0005985	High	3.71367			High	3.07995	0	32.4828		32.4077
158	DASTLQSQKAEGTGDA	1	1	1	O00479		1578.73	381971	0	0	0	0.002429	High	3.66722					0	21.4927
159	SARLSAKPAPPKPEPRPKKASA	3	1	1	O00479		2284.33	651153	700335	417578	0	0.003068	High	3.65579	High	3.37693	High	3.48446	0	11.8729	11.837	11.7682
160	TENSTSAPAAKPK	3	1	1	P07305	N-Term(Acetyl)	1343.68	1.65915e+06	843051	1.03523e+06	0	0.1447	High	3.65467	High	3.25271	High	3.02301	0	13.9142	14.1914	13.9934
161	TGASGSFKLN	3	5	4	P16403;P16402;P10412;P16401		981.502	1.09798e+06	1.41399e+06	0	0	0.1612	High	3.64885	High	3.51174	High	3.50467	0	30.5485	30.2991	30.2479
162	GEFVSETESRGSE	2	1	1	P02671		1413.62	0	0	582352	0	0.0004565	High	3.64859			High	1.96279	0	27.2552		27.077
163	FLSFPTTKTY	2	1	1	P69905		1204.63	4.50703e+06	0	3.568e+06	0	0.003254	High	3.63544			High	3.72196	0	61.0523		60.8937
164	SDEREVAEAATGEDA	3	1	1	Q99536	N-Term(Acetyl)	1591.68	1.15945e+06	0	1.03433e+06	0	0.003601	High	3.63312	High	3.63075	High	3.97163	0	46.9266	46.3673	46.4756
165	KRKASGPPVSELITK	3	2	2	P16402;P10412		1610.96	1043325	783933	598232	0	0.2102	High	3.63147	High	3.99178	High	3.37976	0	23.1755	23.1431	23.4291
166	KTETQEKNPLPSKETIEQEKQAG	3	1	1	P62328		2613.34	1.67923e+06	1.45713e+06	1.60686e+06	0	0.001244	High	3.62493	High	2.90215	High	3.56841	0	25.752	25.5463	25.3847
167	LIKTVETRDGQVINETSQHHDD	5	1	1	P08670		2535.25	0	790997	0	0	8.116e-05	High	3.62196	High	4.16088	High	4.39935	0	28.8128	28.5324	28.42
168	TVETRDGQVINETS	3	1	1	P08670		1548.76	1.33855e+06	1.51432e+06	1.32459e+06	0	0.0006897	High	3.60323	High	3.93659	High	3.30812	0	25.7619	25.6179	25.7572
169	SETAPAAPAAPAPAEKTPVK	5	1	1	P10412	N-Term(Acetyl)	1946.03	8.92609e+06	3.27376e+06	4.8746e+06	0	0.1432	High	3.5953	High	3.6351	High	3.62712	0	35.8817	35.6813	35.8013
170	ASSDIQVKELEKRASGQAFE	3	1	1	P16949	N-Term(Acetyl)	2235.13	721876	703886	639598	0	0.1043	High	3.57649	High	3.75587	High	3.41811	0	58.9903	58.585	58.6501
171	TPEEKSAVTALW	4	1	1	P68871		1331.69	5.58109e+06	1.56088e+06	1.95682e+06	0	0.001973	High	3.54126	High	3.51792	High	2.87242	0	57.4539	55.9391	56.9244
172	DFGSLSNLQVTQP	3	1	1	P08708		1405.7	1.17988e+06	1.13385e+06	1.29495e+06	0	0.001814	High	3.53228	High	3.50586	High	3.35069	0	74.75	74.711	74.7667
173	SETESRGSESGIFTNT	3	1	1	P02671		1701.76	1.8869e+06	0	1.88167e+06	0	0.214	High	3.52541	High	4.15421	High	3.99692	0	35.4542	35.2242	35.2729
174	DSVDFSLADAIN	3	1	1	P08670		1266.59	652150	356097	411092	0	0.128	High	3.51768	High	3.64094	High	3.80028	0	79.3488	78.96	79.0372
175	DSYDSYATHNE	3	1	1	Q14011		1301.5	1.22218e+06	1.06343e+06	1.03864e+06	0	0.004554	High	3.49433	High	4.01064	High	4.13676	0	27.7443	27.4699	27.3144
176	VHLTPEEKSAVTAL	4	1	1	P68871		1494.82	8.63562e+08	0	8.21537e+08	0	0.002504	High	3.49389			High	3.53541	0	40.2445		40.0469
177	IRETSLDTKSVSE	2	1	1	P14136		1464.76	789777	0	760122	0	0.004493	High	3.48542			High	3.61519	0	25.4763		25.3299
178	SDKPDMAEIEKFDKSKLKKTET	3	1	1	P62328	N-Term(Acetyl)	2610.34	4.18937e+06	3.36381e+06	2.7264e+06	0	0.09168	High	3.46721	High	4.02963	High	3.53327	0	38.5301	38.3139	38.353
179	ASGPPVSELITK	3	3	3	P16403;P16402;P10412		1198.67	1.04594e+07	9.57785e+06	9.09936e+06	0	0.1378	High	3.45487	High	3.68295	High	3.66632	0	40.7193	40.5413	40.5177
180	PAAPAPAEKTPVKKKARK	3	1	1	P10412		1888.15	2.05641e+06	1.61124e+06	1.78014e+06	0	0.0001543	High	3.44185	High	3.35408	High	3.26834	0	18.0294	18.1231	18.2104
181	GKDQSGEVLSSV	3	1	1	P55087		1205.6	1.83849e+06	1.64497e+06	0	0	0.0009628	High	3.44135	High	3.75643	High	3.62604	0	34.5576	34.3875	34.3042
182	PTTKTYFPHFDL	3	1	1	P69905		1466.73	0	958887	874718	0	0.06877	High	3.43542	High	4.08911	High	4.15934	0	63.2794	62.9749	63.0469
183	AVAASKERSGVSLAALK	2	3	3	P16403;P16402;P10412		1657.96	1.69401e+06	895256	0	0	0.001918	High	3.43138	High	2.74535			0	29.6518	29.3686
184	DTGILDSIGR	3	1	1	P02686		1046.55	1.21035e+06	998063	1.15832e+06	0	0.005495	High	3.43	High	3.43474	High	3.6789	0	53.8307	53.4777	53.461
185	TVEMRDGEVIKESKQEHKDVM	3	1	1	P14136		2488.23	2.60739e+06	2.95281e+06	0	0	0.2137	High	3.41941	High	3.68953	High	3.37299	0	28.802	28.4986	28.3872
186	IKTVETRDGQVINETSQ	3	1	1	P08670		1917.99	3.50484e+07	1.54274e+07	1.0195e+07	0	0.1662	High	3.40515	High	4.28694	High	3.97386	0	27.6612	27.4249	27.2497
187	DDDIAALVVDNG	6	1	1	P60709	N-Term(Acetyl)	1258.58	3.4143e+06	2.98616e+06	3.00712e+06	0	0.1178	High	3.40415	High	3.57327	High	3.55667	0	93.734	93.0716	93.7146
188	AQPECSPEAPPAEAAE	3	1	1	P29966		1596.69	1.61181e+06	1.3908e+06	1.59982e+06	0	0.196	High	3.40079	High	3.74331	High	3.66902	0	36.7651	36.5807	36.6869
189	AQSKGNPEQTPVLKPEEEAPAPEVG	2	1	1	P04004		2602.31	0	0	0	0	4.478e-06	High	3.3954			High	3.97301	0	39.9248		39.7079
190	SPVEKEAPAEGEA	3	1	1	P29966		1313.63	1.21225e+06	941634	1.01642e+06	0	0.1413	High	3.38124	High	3.47827	High	3.02818	0	20.1462	20.1595	20.2714
191	ADKTNVKAAWGKVGA	1	1	1	P69905		1515.83	319814	0	0	0	0.0003422	High	3.37673					0	28.2326
192	FLSFPTTKTYF	3	1	1	P69905		1351.7	6.53722e+06	5.47508e+06	5.29173e+06	0	0.137	High	3.36526	High	3.5314	High	3.43582	0	77.0983	76.9124	76.9784
193	TGILDSIGRF	3	1	1	P02686		1078.59	751261	691913	762274	0	0.1667	High	3.35955	High	3.56288	High	3.33942	0	74.5527	74.5113	74.7779
194	ASPVEKEAPAEGEA	5	1	1	P29966		1384.66	4.37366e+06	4.28667e+06	4.00444e+06	0	0.001671	High	3.3543	High	3.33632	High	3.24845	0	22.8136	22.5096	22.6392
195	YQKVVAGVANALAHKYH	3	2	1	P68871	N-Term(Acetyl)	1911.03	359794	446273	530938	0	0.000298	High	3.35235	High	2.4693	High	2.53462	0	74.51	74.2944	74.4105
196	IEDVTPIPSDSTRRKGGRRGR	2	1	1	P62263		2353.29	3.05438e+06	1.90143e+06	0	0	0.1714	High	3.34578	High	2.65593			0	17.3827	17.6652
197	EQLITGKEDAANNY	3	7	1	Q9BQE3		1565.75	0	0	0	0	0.2075	High	3.34479	High	3.97501	High	4.28528	0	36.5529	36.3402	36.4134
198	WDLDPEVRPTSAVAA	3	1	1	P02656		1626.82	4900417	2.31322e+06	1.61864e+06	0	0.002672	High	3.34366	High	3.4598	High	3.54197	0	63.2637	62.9309	63.1997
199	VELQKEEAQKL	3	1	1	Q00839		1314.73	1.93959e+06	1.30214e+06	0	0	0.06081	High	3.32995	High	3.39778	High	3.32975	0	28.5621	28.2781	28.1365
200	VGGEALGRL	3	2	1	P68871		871.502	1.77698e+06	1.29264e+06	1.39826e+06	0	0.1405	High	3.32915	High	3.22339	High	3.17338	0	37.384	37.1983	37.221
201	VDLEPTVIDEVR	3	3	1	Q9BQE3		1384.74	4.51707e+06	4.21312e+06	3.82548e+06	0	0.0001187	High	3.32782	High	3.54743	High	3.61408	0	61.2723	61.0216	61.1205
202	MVDNWRPAQPLKNRQIKASFK	3	1	1	P00918		2527.38	1.34084e+07	6.87551e+06	5.43114e+06	0	0.09307	High	3.32205	High	2.54675	High	1.51488	0	36.986	36.7471	37.0204
203	FIENEEQEYVQ	2	1	1	P04083		1427.64	1.79094e+06	0	1.88009e+06	0	0.001986	High	3.30264			High	4.12341	0	47.2777		46.8337
204	LVVYPWTQRFFES	6	2	1	P68871		1671.86	1.77582e+07	1.47471e+07	1.0835e+07	0	0.003188	High	3.29454	High	3.46453	High	2.96401	0	85.5565	85.1806	85.2304
205	AEYGTLLQDLTNN	3	1	1	Q15121	N-Term(Acetyl)	1493.71	468495	257766	249408	0	0.233	High	3.27141	High	3.94772	High	3.14922	0	107.297	107.088	107.169
206	KVVAGVANALAHKYH	2	2	1	P68871		1577.9	3.82193e+06	0	0	0	0.00018	High	3.25655					0	29.283
207	SLVSKGTLVQTKGTGA	3	5	4	P16403;P16402;P10412;P16401		1546.89	0	1.05364e+06	0	0	0.0002046	High	3.23564	High	3.762	High	4.09926	0	30.331	30.0976	29.973
208	GELAKHAVSEGTKAVTK	3	16	1	P23527		1725.95	1.39251e+06	1.22212e+06	999877	0	1.92e-05	High	3.22816	High	2.96278	High	2.78417	0	21.1055	20.9921	21.1702
209	YDNEFGYSNR	2	1	1	P04406		1264.53	0	0	0	0	0.003633	High	3.22093			High	3.61915	0	33.5427		33.4674
210	SARLSAKPAPPKPEPKPR	3	1	1	Q15651		1927.12	1.7409e+06	1.99769e+06	1.66097e+06	0	0.09295	High	3.20432	High	3.37721	High	3.28552	0	13.1295	13.1999	13.2965
211	SAKTSPAKQQAPPVRNL	3	1	1	Q16555		1793.01	1.06457e+06	863399	951762	0	0.0001414	High	3.1764	High	3.32526	High	3.49575	0	19.9303	19.9471	19.9982
212	VSTVLTSKY	3	1	1	P69905		997.559	0	1.20801e+06	2.38054e+06	0	0.2026	High	3.17538	High	2.97389	High	3.02157	0	35.431	35.2451	35.2634
213	VDIINAKQ	3	1	1	P60174		900.517	3.44338e+06	3.02167e+06	0	0	0.2266	High	3.17199	High	3.00804	High	3.1125	0	28.1338	28.0664	28.1282
214	LASVSTVLTSKYR	9	1	1	P69905		1424.81	1874637445	108580699	1399749091	0	0.0005159	High	3.17052	High	3.32183	High	3.22205	0	40.5587	40.3723	40.3673
215	NELRVAPEEHPV	3	3	2	P60709;P63261		1389.71	0	804632	0	0	0.2215	High	3.16434	High	2.39414	High	2.83551	0	31.1887	31.1485	31.0287
216	SETAPAAPAAPAPAEK	2	1	1	P10412	N-Term(Acetyl)	1520.77	3.39695e+06	0	0	0	0.0008153	High	3.15576			High	3.3244	0	35.6643		35.6997
217	FGGPGTASRPSSS	2	1	1	P08670		1207.57	2.07985e+06	1.62787e+06	0	0	0.1221	High	3.15494	High	4.05106			0	19.6787	19.5978
218	AHAGEYGAEALE	3	1	1	P69905		1217.55	5.10226e+06	3.20569e+06	3.21032e+06	0	0.003696	High	3.14264	High	2.64755	High	2.27889	0	32.6818	32.6413	32.5179
219	GEYKFQNALL	3	1	1	P02768		1182.62	3.49431e+06	3.31235e+06	3.3648e+06	0	0.2193	High	3.1267	High	3.17011	High	3.12751	0	58.2975	57.8286	57.9347
220	GPGGPGGAGVARGGAGGGP	3	1	1	Q92686		1405.7	375578	0	424499	0	0.1954	High	3.12436	High	3.63834	High	3.63864	0	21.6797	21.513	21.7329
221	IEEQKIVVK	2	1	1	P49207		1085.66	1.01291e+06	859435	0	0	0.1662	High	3.1167	High	2.27855			0	21.8018	21.8609
222	QIRETSLDTKSVSEGHL	2	1	1	P14136		1899.98	0	0	0	0	0.001549	High	3.10206			High	3.69189	0	35.4761		35.3045
223	SYTLDSLGNPSA	3	1	1	P07197	N-Term(Acetyl)	1266.59	700686	770286	629074	0	0.1323	High	3.08318	High	3.1736	High	3.32063	0	76.0328	75.8314	75.9511
224	ADKPDMGEIASFDKAKLKKTETQEKN	3	1	1	P63313	N-Term(Acetyl); M6(Oxidation)	2980.5	0	0	0	0	0.131	High	3.07937	High	4.43047	High	4.02996	0	31.644	31.3371	31.4497
225	FGGPGTASRPS	2	1	1	P08670		1033.51	8.88098e+06	0	7.10628e+06	0	0.003396	High	3.06484			High	2.84749	0	19.6319		19.8159
226	AAKRKASGPPVSELITK	4	1	1	P10412		1753.04	2.00684e+06	1.41285e+06	1.34059e+06	0	0.000917	High	3.04974	High	3.08965	High	3.15753	0	23.5428	23.2156	23.3425
227	TVETRDGQVINETSQHHDDLE	5	1	1	P08670		2423.12	6.83491e+06	4.60902e+06	0	0	0.0001211	High	3.02995	High	4.34886	High	5.45757	0	30.7443	30.6102	30.4244
228	LVVYPWTQRF	327	5	1	P68871		1308.71	7293238608	3542944768	2936192168	0	0.1603	High	3.02943	High	3.30413	High	3.07465	0	102.04	122.368	97.7694
229	FSNLQIRETSLDTKSVSEGHL	3	1	1	P14136		2361.21	0	2.32815e+06	3.92302e+06	0	0.09881	High	3.02112	High	4.71781	High	4.01448	0	53.5454	53.1044	53.116
230	NAANVGWNNSTFA	3	1	1	P14174		1365.62	1.98191e+06	1.47056e+06	1.30042e+06	0	0.001958	High	2.99859	High	3.30844	High	2.52195	0	58.7123	58.2929	58.3847
231	FESFGDLSTPDA	3	1	1	P68871		1285.56	660284	0	909815	0	0.002236	High	2.9976	High	3.13215	High	3.51462	0	67.3535	67.1171	67.2304
232	TVATPLNQVANPNSAIFGGARPREEVVQKEQE	2	1	1	Q15056		3449.79	6.75422e+06	0	2219074	0	0.0004491	High	2.9934			High	4.20359	0	57.9189		57.5332
233	GAAKRKASGPPVSELITK	3	1	1	P10412		1810.06	1.81732e+06	1.43776e+06	1.62656e+06	0	0.002993	High	2.99014	High	3.55245	High	4.25645	0	23.3706	23.4631	23.5995
234	HFDLSHGSAQVK	3	1	1	P69905		1325.66	3.63681e+06	2.91918e+06	2.85675e+06	0	0.2303	High	2.95839	High	4.01025	High	3.77162	0	23.51	23.4082	23.1715
235	GGPGTASRPSSSRSYVTT	3	1	1	P08670		1767.87	2.63019e+06	2.25703e+06	2.16232e+06	0	0.004887	High	2.93392	High	2.69784	High	3.55832	0	21.0833	20.9702	21.1164
236	GKVGAHAGEYGAEALERM	2	1	1	P69905		1845.9	0	0	0	0	0.00265	High	2.92776	High	3.92099			0	37.5725	37.3988
237	SETAPAAPAAPAPAEKTPVKKKA	10	1	1	P10412	N-Term(Acetyl)	2273.26	5.18081e+07	5.007e+07	5.19781e+07	0	0.09322	High	2.92622	High	2.72772	High	2.71512	0	24.7167	24.931	25.0317
238	EEIIKTLSKEEETK	2	1	1	P84098		1676.9	0	0	0	0	0.0001833	High	2.91689			High	3.5895	0	33.5317		33.4015
239	DLEPTVIDEVR	3	3	1	Q9BQE3		1285.67	3.09351e+06	2.54815e+06	2.76203e+06	0	0.001258	High	2.90836	High	2.7162	High	2.93802	0	57.6563	57.4056	57.371
240	SVSEGHLKRNIVVKTVE	3	1	1	P14136		1895.08	2.89742e+06	4.59676e+06	4.94088e+06	0	0.003762	High	2.90528	High	2.91474	High	3.17874	0	26.3477	26.2913	26.1697
241	SLDTKSVSEGHLK	11	1	1	P14136		1400.74	4.87955e+06	4.58422e+06	4.86572e+06	0	0.0008432	High	2.90016	High	2.74123	High	2.88597	0	22.657	22.7316	22.649
242	SPKAEDGATPSPSNETPK	6	1	1	P29966		1812.87	7.14347e+06	6.26545e+06	6.87192e+06	0	0.03433	High	2.88845	High	4.09223	High	3.53751	0	17.5888	17.2387	17.2011
243	AHLPAEFTPAVHASLDKF	2	1	1	P69905		1951.01	748233	0	0	0	0.00211	High	2.88119			High	2.6897	0	60.0962		59.9931
244	LVTLAAHLPAEFTPAVHASLDKF	2	1	1	P69905		2448.33	582417	0	583398	0	0.001266	High	2.87572			High	2.31338	0	77.6397		77.4414
245	GDLSTPDAVMGNPK	2	1	1	P68871		1401.67	0	0	0	0	0.004634	High	2.84097			High	3.08245	0	39.1895		38.9567
246	TVTPASSAKTSPA	3	1	1	Q16555		1217.64	1.47265e+06	1.20484e+06	921236	0	0.1886	High	2.83966	High	2.96527	High	2.92835	0	16.4527	16.6896	16.6332
247	SETAPAAPAAPAPAEKTPVKKKARK	8	1	1	P10412	N-Term(Acetyl)	2557.45	3.60545e+07	2.95739e+07	3.28867e+07	0	0.001948	High	2.8395	High	3.71602	High	2.70933	0	17.801	17.8511	18.3736
248	AEKGEPAAAAAPEAG	3	1	1	P29966		1339.65	1.68141e+06	1.51803e+06	1.39602e+06	0	0.2036	High	2.83268	High	2.84266	High	2.76443	0	19.5233	19.5647	19.6517
249	EGKVLPGVDALSNI	3	1	1	P00558		1411.78	475312	405117	0	0	0.003008	High	2.82636	High	3.4593	High	3.25017	0	68.0602	67.8746	67.9291
250	FLSFPTTKTYFPHF	8	1	1	P69905		1732.88	3.90688e+07	3.14171e+07	3.59268e+07	0	0.0001548	High	2.82002	High	2.8848	High	3.00701	0	80.8522	80.2307	80.3712
251	SETAPAAPAAPAPAEKTPVKKKAR	9	1	1	P10412	N-Term(Acetyl)	2429.36	21879846	2.04822e+07	2.17766e+07	0	0.001592	High	2.74656	High	2.66611	High	3.47756	0	21.5155	21.395	21.3337
252	LDTKSVSEGHL	3	1	1	P14136		1185.61	0	0	0	0	0.003831	High	2.71352	High	2.39985	High	2.44083	0	32.4709	32.4111	32.3979
253	SPKVSDTVVEPY	2	10	2	Q13885;P04350		1320.67	2888421	0	0	0	0.003554	High	2.71283			High	2.37721	0	39.2858		39.135
254	AASGAEPQVLVQY	3	1	1	Q6GMV3	N-Term(Acetyl)	1374.69	0	0	283100	0	0.2273	High	2.6573	High	2.56703	High	3.23465	0	77.3553	77.1754	77.2921
255	ADKPDMGEIASFDKA	1	1	1	P63313	N-Term(Acetyl)	1636.76	1.74972e+06	0	0	0	0.003248	High	2.65305					0	60.2513
256	SGPPVSELITK	3	3	3	P16403;P16402;P10412		1127.63	1.44214e+07	7.16753e+06	9.73158e+06	0	0.003164	High	2.62491	High	2.41422	High	2.52726	0	40.6864	40.5217	40.5017
257	SVPGVRLLQDSVD	3	1	1	P08670		1384.75	1.54531e+06	1.08415e+06	1.15425e+06	0	0.1729	High	2.60751	High	2.59103	High	3.29388	0	59.8123	59.3664	59.4937
258	ETSLDTKSVSEGHLK	3	1	1	P14136		1630.83	0	762548	756218	0	0.0005904	High	2.60406	High	2.73656	High	2.57582	0	26.1828	26.0996	25.9704
259	SNLQIRETSLDTKSVSEGHL	3	1	1	P14136		2214.14	5.83371e+06	0	0	0	0.07301	High	2.59439	High	3.50987	High	3.06872	0	40.818	40.5576	40.513
260	AAHLPAEFTPAVHASLDK	5	1	1	P69905		1874.98	1.43966e+07	2.06717e+07	1.90879e+07	0	0.02315	High	2.59371	High	5.81368	High	4.99498	0	40.8066	40.6676	40.7017
261	LVVYPWTQRFFE	2	2	1	P68871		1584.83	575737	382759	0	0	0.2111	High	2.58519	High	2.10239			0	86.4944	86.1019
262	GKVNVDEVGGEALGRLL	2	1	1	P68871		1725.95	637068	0	437286	0	0.003827	High	2.55508			High	2.8909	0	66.9066		67.082
263	SLPQKSHGRTQDENPVVHFF	3	1	1	P02686		2323.17	4.27422e+06	4.11729e+06	2.87065e+06	0	0.001624	High	2.5543	High	2.24646	High	2.67293	0	40.163	39.9402	39.8162
264	LEEYTKKLNTQ	4	1	1	P02647		1366.72	7495651	6.14435e+06	5.26966e+06	0	0.2003	High	2.52399	High	2.41495	High	2.49047	0	23.9152	23.8365	23.7444
265	SLVSKGTLVQTKGTGASGSFK	3	5	4	P16403;P16402;P10412;P16401		2053.14	0	0	0	0	0.1156	High	2.51883	High	2.79711	High	2.33074	0	32.7866	32.6833	32.8032
266	SDKPDMAEIEKFDKSK	3	1	1	P62328	N-Term(Acetyl); M6(Oxidation)	1925.92	1.62667e+06	1.56717e+06	0	0	0.00194	High	2.487	High	2.75691	High	2.77367	0	32.6025	32.4231	32.5989
267	GAGAAKRKATGPPVSELITK	3	1	1	P16401		1952.14	2.07726e+06	1.4991e+06	1.63805e+06	0	0.005529	High	2.48423	High	1.98039	High	2.97958	0	24.5382	24.6027	24.4937
268	SYKMADEAGSEADHEGTHSTKRG	3	1	1	P02671		2464.08	1.8301e+06	1.4266e+06	1.37997e+06	0	0.002075	High	2.47248	High	2.51793	High	1.82551	0	17.4167	17.3921	17.375
269	TQEKNPLPSKETIEQEKQAGES	2	1	1	P62328		2471.23	4.53057e+06	0	0	0	0.002619	High	2.47049			High	2.70466	0	29.0584		28.6546
270	DLEPTVIDEVRTGTY	2	3	1	Q9BQE3		1707.85	0	467617	0	0	0.2161	High	2.44207	High	3.04038			0	70.4527	70.1755
271	GSLPQKSHGRTQDENPVVH	3	1	1	P02686		2086.05	3.17968e+06	2.88781e+06	2.43421e+06	0	0.002271	High	2.42941	High	3.03478	High	2.77657	0	14.5001	14.6454	14.7232
272	SLPQKSHGRTQDENPVVHF	4	1	1	P02686		2176.1	4.37883e+06	4.48838e+06	0	0	0.003935	High	2.42632	High	2.46342	High	3.27625	0	29.0271	28.7354	28.5507
273	LVVYPWTQR	3	5	1	P68871		1161.65	1.00512e+07	8.17648e+06	6.63186e+06	0	0.005963	High	2.39765	High	2.26172	High	2.36542	0	57.8972	57.8385	57.4964
274	SETAPAAPAAAPPAEKAPVKKKAA	2	1	1	P16403	N-Term(Acetyl)	2314.29	1.69271e+07	0	1.57759e+07	0	0.003353	High	2.39375			High	2.34174	0	24.358		24.3774
275	LIEEQKIVVK	3	1	1	P49207		1198.74	845765	925502	0	0	0.002173	High	2.39274	High	1.84258	High	2.61636	0	31.4508	31.3479	31.2482
276	VERADGYEPPVQESV	2	1	1	P61247		1674.8	1.08406e+06	1.13311e+06	0	0	0.1406	High	2.39063	High	2.97109			0	39.9422	39.7244
277	ASVSTVLTSKYR	6	1	1	P69905		1311.73	1.58004e+08	0	1.16981e+08	0	0.001988	High	2.36773			High	2.82656	0	34.6088		34.46
278	EEEIAALVIDNG	2	1	1	P63261	N-Term(Acetyl)	1314.64	1.09757e+06	0	851144	0	0.005022	High	2.36145			High	2.7734	0	107.22		107.332
279	LVRYTKKVPQVSTPTL	6	1	1	P02768		1830.09	2.21266e+07	1.14069e+07	1.23903e+07	0	0.1134	High	2.36061	High	2.76175	High	2.82903	0	38.5374	38.3523	38.4144
280	VVYPWTQRFFES	5	2	1	P68871		1558.77	9.78236e+06	6.74118e+06	4.19722e+06	0	0.1851	High	2.35745	High	2.79724	High	2.44047	0	78.8828	78.6922	78.3285
281	FGGPGTASRPSSSRS	2	1	1	P08670		1450.71	1.83711e+06	0	0	0	0.1886	High	2.35016	High	2.50246			0	15.116	15.1631
282	TLPTKETIEQEKRSEIS	3	1	1	P63313		1989.06	6.10172e+06	5.40438e+06	0	0	0.1458	High	2.32983	High	2.03379	High	2.06553	0	30.9475	30.8773	30.7742
283	VVYPWTQRF	165	5	1	P68871		1195.63	2466854416	2014720456	1723053244	0	0.1791	High	2.32288	High	2.43486	High	2.36226	0	65.8221	63.7936	64.8634
284	LSFPTTKTYFPHF	4	1	1	P69905		1585.81	1.38284e+07	1.10413e+07	1.07862e+07	0	6.361e-05	High	2.31073	High	2.56854	High	2.62445	0	72.1712	72.1044	72.1582
285	GKVGAHAGEYGAEALERM	3	1	1	P69905	M18(Oxidation)	1861.89	657178	1.12117e+06	0	0	0.001578	High	2.30793	High	3.27686	High	3.507	0	28.8897	28.5753	28.4092
286	SETGAGKHVPRAVF	3	5	1	Q9BQE3		1455.77	937549	1.35371e+06	1.46895e+06	0	0.003757	High	2.30341	High	3.3097	High	3.54406	0	25.9313	25.7936	25.7025
287	RKAEGDAKGDKAKVKDEPQRR	3	1	1	P05204		2382.3	0	182802	229907	0	0.05682	High	2.23506	High	3.9773	High	3.7135	0	10.4603	10.4327	10.4107
288	LPQKSHGRTQDENPVVH	2	1	1	P02686		1941.99	1.39981e+06	1.27113e+06	0	0	0.1836	High	2.20222	High	2.33177			0	12.3242	12.4479
289	SETAPAAPAAPAPAEKTPVKK	3	1	1	P10412	N-Term(Acetyl)	2074.13	2.16448e+07	2.1865e+07	0	0	0.003829	High	2.14275	High	1.75238	High	2.09393	0	29.643	29.5873	29.4622
290	TYFPHFDLSHGSAQVK	3	1	1	P69905		1833.9	1.97367e+06	1.69955e+06	1.74902e+06	0	0.001176	High	2.12381	High	1.82271	High	1.9883	0	50.5595	50.0794	50.1754
291	FDLSHGSAQVK	4	1	1	P69905		1188.6	7.39623e+06	6.22613e+06	0	0	0.0007518	High	2.0723	High	1.6109	High	3.04196	0	28.9946	29.1586	28.8162
292	GEVIKESKQEHKDVM	3	1	1	P14136		1756.89	1.20532e+06	890211	764253	0	0.1283	High	2.05577	High	2.44987	High	2.03567	0	14.3736	14.5471	14.5839
293	FEGFPDKQPR	3	1	1	P26447		1220.61	1.10855e+06	820412	0	0	0.09391	High	1.87431	High	2.52322	High	2.05629	0	31.6892	31.4566	31.4937
294	TEHQVVSSDFNSDTHSS	2	1	1	P04406		1876.8	0	1.13995e+06	1.09999e+06	0	4.759e-06			High	6.36197	High	6.55269	0		26.1104	26.0131
295	VGAHAGEYGAEALER	2	1	1	P69905		1529.74	0	0	0	0	0.06188			High	5.28829	High	4.23303	0		31.1375	31.0716
296	AEDVTAALAKQGL	2	1	1	P11137		1286.7	0	0	1.04198e+06	0	0.07859			High	4.75707	High	4.01586	0		55.9177	55.8505
297	ALLSPYSYSTTAVVTNPKE	3	1	1	P02766		2041.05	0	0	0	0	4.874e-05			High	4.64307	High	4.98131	0		62.114	62.2185
298	SGEGDFLAEGGGVR	1	1	1	P02671		1350.63	0	3.79516e+07	0	0	0.05955			High	4.54276			0		40.4924
299	HPEQLITGKEDAANNY	2	7	1	Q9BQE3		1799.86	0	930535	0	0	0.1196			High	4.43743	High	3.89655	0		33.1951	33.2812
300	VSETESRGSESGIFTNTKES	2	1	1	P02671		2145	0	385355	0	0	0.0001094			High	4.0498	High	5.20415	0		30.8185	30.6599
301	PTTKTYFPHF	2	1	1	P69905		1238.62	0	0	0	0	0.001199			High	3.89895	High	4.53179	0		40.6879	40.669
302	AKHAVSEGTKAVTKYTSS	1	13	1	P23527		1864.98	0	1.07708e+06	0	0	0.1666			High	3.88767			0		17.8304
303	SNLQIRETSLDTKSVS	2	1	1	P14136		1777.93	0	0	1.14398e+06	0	7.651e-06			High	3.80299	High	5.95477	0		36.7668	36.814
304	SETAPAETATPAPVEK	2	1	1	P16401	N-Term(Acetyl)	1640.81	0	0	1.9588e+06	0	2.194e-05			High	3.56018	High	3.7853	0		37.1224	37.2439
305	FESFGDLSTPDAVMGNPK	2	1	1	P68871	M14(Oxidation)	1927.88	0	834538	650070	0	0.001359			High	3.53531	High	4.41946	0		59.2646	59.328
306	VDRGEEKKGKDQSGEVLSSV	2	1	1	P55087		2147.11	0	590660	0	0	0.1712			High	3.49861	High	3.32834	0		23.7491	23.7549
307	RDNIQGITKPAIR	2	1	1	P62805		1481.86	0	0	0	0	0.1657			High	3.46865	High	3.06969	0		27.1979	27.0662
308	TTDEYDGHSTYPSHQYQ	2	1	1	P30043		2028.83	0	867407	0	0	0.02158			High	3.43099	High	1.56451	0		27.4479	27.3034
309	VHLTPEEKSAVTALWGKVNVD	1	1	1	P68871		2293.22	0	665540	0	0	0.1973			High	3.34666			0		69.1088
310	ASGVAVSDGVIKVF	2	1	1	P23528	N-Term(Acetyl)	1390.76	0	1.36841e+06	1.59636e+06	0	0.1443			High	3.26248	High	2.32458	0		84.2781	84.3537
311	QIRETSLDTKSVSEGHLK	2	1	1	P14136		2028.08	0	1.74053e+06	0	0	0.2081			High	3.24952	High	3.24745	0		28.0454	27.9194
312	ISKQEYDESGPSIVHR	1	7	2	P60709;P63261		1844.92	0	0	0	0	0.157			High	3.20447			0		27.8434
313	RETSLDTKSVSEGHL	2	1	1	P14136		1658.84	0	0	0	0	0.1871			High	3.19399	High	2.6357	0		30.0537	29.9069
314	SVSEGHLKRNIVVKTVEM	2	1	1	P14136	M18(Oxidation)	2042.11	0	1.11361e+06	1.70176e+06	0	0.1813			High	3.18803	High	4.02414	0		27.8882	27.6976
315	FRDGDILGKYVD	1	1	1	P61604		1397.71	0	853798	0	0	0.2283			High	3.1259			0		51.1929
316	RKATGPPVSELITK	2	1	1	P16401		1496.88	0	826624	0	0	0.001479			High	3.10092	High	3.19926	0		29.6862	29.6469
317	SARLSAKPAPPKPEPKPKKAPA	1	1	1	P05204		2266.34	0	448811	0	0	0.09731			High	3.06355			0		12.3706
318	LVVYPWTQRFF	2	5	1	P68871		1455.78	0	713796	0	0	0.2321			High	2.94232	High	2.41668	0		87.4223	87.5245
319	KNPLPSKETIEQEKQAGES	2	1	1	P62328		2113.08	0	4.36303e+06	5.10557e+06	0	0.1748			High	2.89243	High	3.1378	0		26.4843	26.3504
320	SETAPAAPAAAPPAEKAPVK	3	1	1	P16403	N-Term(Acetyl)	1916.02	0	0	0	0	0.0001129			High	2.76633	High	3.40464	0		35.4267	35.493
321	TEKLVTSKGDKELR	2	1	1	P02671		1603.9	0	519875	0	0	0.144			High	2.72947	High	1.58108	0		13.4199	13.3577
322	EYDGHSTYPSHQYQ	3	1	1	P30043		1711.7	0	7.16561e+06	8.7129e+06	0	0.2324			High	2.70141	High	2.15413	0		22.9674	23.0509
323	VIKAVDKKAAGAGKVTKSAQKAQKA	1	2	1	P68104		2496.5	0	818149	0	0	0.08502			High	2.44398			0		11.2078
324	FLSFPTTKTYFPHFD	1	1	1	P69905		1847.9	0	544613	0	0	0.2112			High	2.42057			0		79.0159
325	VTLAAHLPAEFTPAVHASLDKF	2	1	1	P69905		2335.25	0	243387	733648	0	0.0005553			High	2.3646	High	3.2269	0		72.6021	72.6582
326	AEDMETKIK	1	1	1	P14854	N-Term(Acetyl)	1106.54	0	0	0	0	0.2302			High	2.30793			0		33.8102
327	LSALEEYTKKLNTQ	2	1	1	P02647		1637.88	0	0	7.2507e+06	0	0.1621			High	2.04057	High	2.33344	0		45.1454	45.0855
328	PAAPAPAEKTPVKKKAR	1	1	1	P10412		1760.06	0	1.64528e+06	0	0	0.08861			High	1.80418			0		21.2355
329	AAAPGEEAAAGEEGAAGGDPQEAKPQE	1	1	1	P29966		2508.12	0	0	0	0	3.154e-08					High	7.69369	0			32.4405
330	RSLLSNVEGDNAVPMQHNNRPTQPLKGRTVRASF	1	1	1	P00915	M15(Oxidation)	3805.97	0	0	1.82012e+06	0	0.003976					High	4.00914	0			39.0336
331	HRDTGILDSIGR	1	1	1	P02686		1339.71	0	0	0	0	0.004804					High	3.94344	0			34.0257
332	VSKGTLVQTKGTGASGSFKLN	1	5	4	P16403;P16402;P10412;P16401		2080.14	0	0	0	0	0.001594					High	3.84631	0			33.5947
333	VREIAQDFKTD	1	3	1	P68431		1321.68	0	0	0	0	0.006723					High	3.36641	0			29.7319
334	RTGPPTTQQPRPSGPGPAGRPKP	1	1	1	P17600		2337.26	0	0	1.16681e+06	0	0.0001091					High	3.32232	0			18.5111
335	APVISAEKAYHEQ	1	6	1	Q9BQE3		1442.73	0	0	2.14307e+06	0	0.0002154					High	3.30926	0			27.2411
336	RDTGILDSIGRF	1	1	1	P02686		1349.72	0	0	0	0	0.00597					High	2.99999	0			63.2531
337	DNEFGYSNRVVDL	1	1	1	P04406		1527.71	0	0	729763	0	0.004711					High	2.96837	0			64.3675
338	SDKPDMAEIEKFDKSKLKKTETQEKNPLPSKETIEQEKQAG	1	1	1	P62328	N-Term(Acetyl)	4745.43	2.91394e+06	0	0	0.001	0.01984	High	7.79945					0	45.2518
339	RNIVVKTVEMRDGEVIKESKQEHKDVM	2	1	1	P14136		3197.69	8.63344e+06	0	0	0.001	0.02658	High	4.63625					0	34.6395
340	YGSLPQKSHGRTQDENPVVH	3	1	1	P02686		2249.11	2.5882e+06	2.7139e+06	2.10122e+06	0.001	0.01522	High	4.38051	High	4.27015	High	4.78498	0	21.0735	20.9601	21.0944
341	GSLPQKSHGRTQDENPVVHFF	2	1	1	P02686		2380.18	1.65582e+06	1.18411e+06	0	0.001	0.03247	High	4.32311	High	3.7366			0	40.2105	39.9999
342	ATSPQKSPSVPKSPTPKSPPSRKKDDSFLGK	1	1	1	Q9NVD7	N-Term(Acetyl)	3321.8	2.26291e+06	0	0	0.001	0.03701	High	4.20598					0	28.2873
343	RLSAKPAPPKPEPKPK	1	1	1	P05204		1741.05	841941	0	0	0.001	0.006656	High	4.18942					0	10.7372
344	SKQEYDESGPSIVH	2	7	2	P60709;P63261		1575.73	0	0	0	0.001	0.00884	High	4.13617			High	4.56297	0	27.8935		27.5407
345	VLSPADKTNVKAAWGKVG	4	1	1	P69905		1841.04	2.38779e+07	0	15096054	0.001	0.007809	High	3.90666			High	2.90217	0	37.9743		37.8145
346	VETRDGQVINETSQHHDDLE	1	1	1	P08670		2322.06	0	0	0	0.001	0.02667	High	3.78081					0	29.4465
347	ASVSTVLTSKY	2	1	1	P69905		1155.63	38388778	0	1.83765e+07	0.001	0.004362	High	3.78069			High	3.51545	0	40.6675		40.4917
348	SEAEDASLLSFMQG	1	1	1	P02656		1484.66	324801	0	0	0.001	0.004288	High	3.66851					0	88.4614
349	SLVSKGTLVQT	2	5	4	P16403;P16402;P10412;P16401		1132.66	3.18995e+06	0	2.28774e+06	0.001	0.01097	High	3.65154			High	3.67652	0	37.1738		37.0889
350	AERPAEETGPQEEEGETAGEAPVSH	2	1	1	P11277		2607.15	612572	0	0	0.001	0.02464	High	3.63327			High	3.56633	0	29.1793		28.8827
351	SAGAAKRKASGPPVSELITK	1	1	1	P10412		1968.13	3.19916e+06	0	0	0.001	0.03111	High	3.58813					0	25.0794
352	GKVNVDEVGGEALGR	1	1	1	P68871		1499.79	0	0	0	0.001	0.02315	High	3.57436					0	34.8977
353	TQDENPVVHF	3	1	1	P02686		1185.56	18065641	1.17962e+07	1.37226e+07	0.001	0.0195	High	3.55571	High	3.30977	High	3.5153	0	40.8017	40.5148	40.4964
354	RKGPGPGGPGGAGVARGGAGGGPSGD	3	1	1	Q92686		2103.05	3.179e+06	2.56329e+06	2.7162e+06	0.001	0.01602	High	3.55283	High	3.67174	High	3.61534	0	15.8777	15.9263	16.009
355	GPPVSELITK	2	4	4	P16403;P16402;P10412;P16401		1040.6	14236465	0	1.10917e+07	0.001	0.01992	High	3.52361			High	3.32368	0	40.0866		39.8945
356	SETAPAAPAAPAPAEKTPVKKKA	2	1	1	P10412		2231.25	1.0912e+06	0	1.19334e+06	0.001	0.01624	High	3.42798			High	3.35359	0	19.4795		19.6639
357	DFLAEGGGVR	2	1	1	P02671		1020.51	3.95743e+06	0	0	0.001	0.01644	High	3.41408			High	3.79188	0	40.118		39.9105
358	AQAAAPASVPAQAPKRTQAPTKASE	2	1	1	P47914		2447.31	2.91487e+06	0	2.61111e+06	0.001	0.02112	High	3.37998			High	3.4325	0	23.2415		23.3094
359	KTVETRDGQVINETSQHHDDLE	2	1	1	P08670		2551.21	0	0	0	0.001	0.02081	High	3.36957			High	4.02675	0	26.2605		25.9374
360	AELQEVQITE	3	1	1	Q9UN36	N-Term(Acetyl)	1201.6	1.91704e+06	2.00678e+06	1.7345e+06	0.001	0.0102	High	3.34256	High	3.73699	High	3.54085	0	74.5977	74.4893	74.5394
361	AELQEVQITEEKPLLPG	3	1	1	Q9UN36	N-Term(Acetyl)	1936.03	663566	0	0	0.001	0.03454	High	3.33148	High	2.96137			0	84.2509	83.9096
362	GFKGVDAQGTLS	2	1	1	P02686		1179.6	4.85372e+06	0	7.99856e+06	0.001	0.01171	High	3.30884			High	3.49567	0	36.3156		36.1464
363	YDVEKNNSRIKLGIKS	4	5	4	P16403;P16402;P10412;P16401		1864.03	3.94632e+06	0	0	0.001	0.02461	High	3.30036			High	3.69231	0	31.161		30.8709
364	AEPAVQRTLLE	2	1	1	P14209		1226.68	5.69105e+06	0	3.62631e+06	0.001	0.01236	High	3.29336			High	2.33117	0	40.1059		39.9177
365	DGGFDLSDALPDNE	2	1	1	P14209		1464.62	823655	0	924975	0.001	0.01257	High	3.22637			High	2.97316	0	76.4223		76.3319
366	EIENPETSDQ	5	1	1	P02724		1161.49	8.42206e+06	0	7.87911e+06	0.001	0.02442	High	3.21157			High	3.29217	0	25.0037		24.5965
367	LDTKSVSEGHLK	2	1	1	P14136		1313.71	905712	0	1.02211e+06	0.001	0.02525	High	3.20174			High	2.79904	0	22.3104		22.3982
368	MEELQDDYEDM	1	1	1	P02730	N-Term(Acetyl)	1459.53	306590	0	0	0.001	0.008575	High	3.13719					0	90.905
369	SKPHSEAGTAFIQT	1	1	1	P14618	N-Term(Acetyl)	1515.75	1.37031e+06	0	0	0.001	0.01654	High	3.11212					0	37.4303
370	ADPGSDLFSVQALQ	1	1	1	P02549		1447.71	472821	0	0	0.001	0.03078	High	3.09342					0	79.3708
371	QDSVDFSLADAIN	1	1	1	P08670		1394.65	869841	0	0	0.001	0.01406	High	3.08607					0	76.4005
372	YDESGPSIVH	2	7	2	P60709;P63261		1103.5	2.68056e+06	0	0	0.001	0.03296	High	3.04724			High	3.09708	0	31.5915		31.4282
373	SDKPDMAEIEKFDKSKLK	1	1	1	P62328	N-Term(Acetyl)	2151.1	0	0	0	0.001	0.03261	High	3.02592					0	40.7137
374	TRDGQVINETSQHHDDLE	1	1	1	P08670		2093.95	837075	0	0	0.001	0.0203	High	3.02159					0	25.3267
375	GDSTFESKSY	2	1	1	P02671		1120.48	1.34181e+06	0	1.14561e+06	0.001	0.0325	High	3.014			High	3.40859	0	27.0295		26.8319
376	DEVGGEALGRL	2	1	1	P68871		1115.57	1.09424e+06	0	0	0.001	0.0045	High	3.01361	High	1.53142			0	47.9503	47.4533
377	VHLTPEEKSAVTAL	1	1	1	P68871	N-Term(Acetyl)	1536.83	1.06226e+06	0	0	0.001	0.01288	High	3.01188					0	63.1565
378	SETAPAAPAAPAPAEKTPVKKK	3	1	1	P10412	N-Term(Acetyl)	2202.22	8.84796e+06	0	6.9611e+06	0.001	0.03726	High	3.01079			High	2.17757	0	24.8067		24.1739
379	TEHQVVSSDF	2	1	1	P04406		1148.53	2.27552e+06	0	0	0.001	0.02284	High	3.0047			High	3.07596	0	33.3243		33.2253
380	QDENPVVHFF	3	1	1	P02686		1231.58	1.96632e+06	0	1.42684e+06	0.001	0.005552	High	3.00454			High	2.70142	0	67.6812		67.4912
381	SDKPDMAEIEK	3	1	1	P62328	N-Term(Acetyl)	1304.61	2030588	1697386	0	0.001	0.01396	High	3.00209	High	2.66485	High	3.10325	0	34.7793	34.6551	34.6381
382	KQEYDESGPSIVHR	2	7	2	P60709;P63261		1644.8	627876	561364	0	0.001	0.008385	High	2.97887	High	3.08979			0	23.9928	23.9021
383	VGVIKAVDKKAAGAGKVTKSA	5	2	1	P68104		1998.21	707676	389435	546646	0.001	0.02872	High	2.89546	High	1.44812	High	2.52375	0	20.2835	20.4102	20.4641
384	VHLTPEEKSAVTA	2	1	1	P68871		1381.74	1.76923e+06	0	2.27909e+06	0.001	0.01635	High	2.88047			High	3.32348	0	27.7654		27.4866
385	SVHQLVENTDET	2	6	2	Q13885;P04350		1371.64	0	0	0	0.001	0.02592	High	2.87451			High	3.48297	0	28.349		27.9862
386	EEEIAALVIDNGSG	2	1	1	P63261	N-Term(Acetyl)	1458.7	429619	0	0	0.001	0.01892	High	2.86603			High	3.17573	0	103.229		103.249
387	ALTNGIYPHKLVF	1	1	1	Q02878		1472.83	698644	0	0	0.001	0.01301	High	2.8605					0	59.6315
388	QDENPVVHF	1	1	1	P02686		1084.51	0	0	0	0.001	0.005836	High	2.84211					0	40.8496
389	ANEDEAKAETIRSL	1	1	1	Q92777		1546.77	0	0	0	0.001	0.01035	High	2.82669					0	33.774
390	EYDESGPSIVH	2	7	2	P60709;P63261		1232.55	4446508	0	0	0.001	0.01098	High	2.81772			High	3.19933	0	33.952		33.7996
391	DAGAGIALNDH	2	1	1	P04406		1053.5	1.02423e+06	0	724648	0.001	0.02682	High	2.78858			High	2.7677	0	32.9762		32.8789
392	DGEVIKESKQEHKDVM	2	1	1	P14136		1871.92	1.70135e+06	0	1.64672e+06	0.001	0.03794	High	2.76904			High	3.88647	0	19.9197		19.8567
393	VHLTPEEKSAVT	7	1	1	P68871		1310.7	2.78658e+07	2.52103e+07	2.64326e+07	0.001	0.01144	High	2.74464	High	2.86528	High	3.09177	0	24.3551	24.2748	24.397
394	TETQEKNPLPSKETIEQEKQAGES	2	1	1	P62328		2701.32	1.45372e+06	0	0	0.001	0.02824	High	2.74424			High	2.77576	0	30.3737		30.0169
395	QEKNPLPSKETIEQEKQAGES	2	1	1	P62328		2370.19	3.75968e+06	0	0	0.001	0.02067	High	2.72161			High	2.97277	0	28.8567		28.4629
396	SETAPAETATPAPVEKSPAKKKAT	2	1	1	P16401	N-Term(Acetyl)	2452.31	6.04174e+06	0	5.05382e+06	0.001	0.01714	High	2.69567			High	2.91031	0	22.806		22.831
397	GVNDNEEGFFSA	2	1	1	P02675		1285.54	421282	0	457774	0.001	0.03282	High	2.68791			High	2.05618	0	61.9293		61.6059
398	VELGTQPATQ	2	1	1	P02652		1043.54	5.07196e+06	0	0	0.001	0.02508	High	2.67997			High	2.94695	0	31.3795		31.2155
399	SVVPSPKVSDTVVEPYN	2	4	1	P04350		1816.94	1.45243e+06	0	1.33573e+06	0.001	0.01146	High	2.66071			High	2.83806	0	53.6688		53.394
400	EEVSGNVSPGTR	1	1	1	P02671		1231.59	1.02283e+06	0	0	0.001	0.0311	High	2.64914					0	19.2032
401	AMVSEFLK	1	1	1	P04083	N-Term(Acetyl)	966.497	508592	0	0	0.001	0.005122	High	2.63489					0	85.0045
402	FVDLEPTVIDEVR	2	3	1	Q9BQE3		1531.8	0	0	261847	0.001	0.01762	High	2.6332			High	2.51015	0	71.1307		71.1259
403	HFDLSHGSAQVKGHGKKV	3	1	1	P69905		1932.02	1.04232e+06	744200	728176	0.001	0.006015	High	2.62694	High	2.79994	High	1.95136	0	15.6099	15.7293	15.6949
404	EMRDGEVIKESKQEHKDVM	2	1	1	P14136		2288.11	2.06186e+06	0	1.54849e+06	0.001	0.01219	High	2.62374			High	4.06161	0	23.7523		23.5436
405	AANFLLQQNFDED	1	1	1	P54727		1524.7	0	0	0	0.001	0.01694	High	2.60854					0	74.5417
406	TSATEFENVG	3	1	1	P11277	N-Term(Acetyl)	1096.48	1.73602e+06	1.49144e+06	1.69783e+06	0.001	0.01694	High	2.57257	High	3.49902	High	3.2069	0	61.2274	60.8116	60.9124
407	GTGASGSFKLN	2	5	4	P16403;P16402;P10412;P16401		1038.52	6.34792e+06	0	0	0.001	0.0242	High	2.57148			High	2.91293	0	30.9415		30.5885
408	ISKQEYDESGPSIVHRKCF	1	6	2	P60709;P63261		2223.09	837503	0	0	0.001	0.01244	High	2.55131					0	34.5466
409	SDEFSLADALPEHSPAKTSAVS	2	1	1	Q8NDC0	N-Term(Acetyl)	2301.09	315326	0	0	0.001	0.01718	High	2.50247			High	2.97835	0	70.1137		70.0254
410	VLSPADKTNVKAAWGKVGAHAGEYGAEAL	2	1	1	P69905		2910.52	1.12494e+08	1.27855e+06	0	0.001	0.01829	High	2.49464	High	2.90169			0	53.9601	53.9416
411	KFQNALL	2	1	1	P02768		833.489	5.07568e+06	4.69547e+06	0	0.001	0.03151	High	2.49294	High	2.23224			0	40.1255	39.9011
412	DESGPSIVH	1	7	2	P60709;P63261		940.44	1.50634e+06	0	0	0.001	0.03798	High	2.48441					0	25.9203
413	VSSGEMMVGGLAP	3	1	1	P14136	M6(Oxidation)	1250.58	0	0	1.11942e+06	0.001	0.04378	High	2.47833			High	2.77646	0	55.597		53.98
414	QVINETSQHHDDLE	2	1	1	P08670		1664.76	6.10066e+06	0	6.6281e+06	0.001	0.01928	High	2.45717			High	2.23781	0	24.3716		24.1671
415	TGPPVSELITK	1	1	1	P16401		1141.65	1.87272e+06	0	0	0.001	0.01341	High	2.45667					0	40.868
416	LEEENQESLR	2	1	1	P48681		1246.6	0	0	951792	0.001	0.03405	High	2.44273			High	2.93035	0	23.1217		23.1605
417	AAATTPAAEDAAAKAT	1	1	1	P17677		1430.72	456477	0	0	0.001	0.006885	High	2.43562					0	24.9567
418	SETAPAETATPAPVEKSPAKKKATKK	4	1	1	P16401	N-Term(Acetyl)	2708.49	1.09814e+07	0	8.09083e+06	0.001	0.0362	High	2.43326			High	2.76847	0	15.8607		16.3894
419	PWTQRFFES	1	2	1	P68871		1197.57	740745	0	0	0.001	0.0368	High	2.42484					0	58.7933
420	KKGAVAEDGDELRTEPEAKKS	2	1	1	P27695		2258.17	741637	580524	0	0.001	0.004592	High	2.40173	High	3.30774			0	14.8432	15.0722
421	AESDWDTVTVLR	1	1	1	O60869	N-Term(Acetyl)	1433.69	0	0	0	0.001	0.01182	High	2.3858					0	76.9393
422	SQVETDDLILKPGVVHVID	1	1	1	P55087		2077.12	572175	0	0	0.001	0.02176	High	2.34261					0	67.725
423	SEEIITPVY	2	1	1	P07384	N-Term(Acetyl)	1092.55	1.53718e+06	0	1.4867e+06	0.001	0.04113	High	2.3211			High	2.46038	0	83.1394		83.0059
424	ENPVVHFF	1	1	1	P02686		988.491	1.19992e+06	0	0	0.001	0.03152	High	2.31403					0	64.1566
425	VSVSEHTW	2	1	1	P16157		944.449	1.34874e+06	0	0	0.001	0.02793	High	2.2969			High	2.31158	0	34.6853		34.5644
426	SLPQKSHGRTQDENPVVH	3	1	1	P02686		2029.03	1.45925e+07	0	1.11337e+07	0.001	0.008312	High	2.29675			High	1.6743	0	13.8035		13.9876
427	LSAKPAPPKPEPKPR	1	1	1	Q15651		1612.96	659962	0	0	0.001	0.02664	High	2.26588					0	13.4659
428	AARLAAAAAAAQSVY	2	1	1	P07203	N-Term(Acetyl)	1446.77	303512	0	0	0.001	0.006976	High	2.25616			High	2.71215	0	79.0002		78.8236
429	FVSNHAY	3	1	1	P04075		837.39	1.43188e+07	0	1.00164e+07	0.001	0.02442	High	2.21389			High	2.15377	0	21.734		21.7654
430	GMGQKDSYVGDEAQSKRGILT	1	6	2	P60709;P63261		2240.1	0	0	0	0.001	0.02218	High	2.14885					0	33.992
431	GVDAQGTLSKIFKL	2	1	1	P02686		1476.85	575101	0	374597	0.001	0.01376	High	2.12813			High	1.5263	0	74.283		74.1677
432	TEKLVTSKGDKEL	1	1	1	P02671		1447.8	591029	0	0	0.001	0.02128	High	2.1112					0	18.6175
433	SETAPAAPAAPAPAEKTPVKKKARKSAGAA	5	1	1	P10412	N-Term(Acetyl)	2914.62	1.36106e+07	1.14147e+07	1.13841e+07	0.001	0.02307	High	2.01748	High	1.86006	High	1.85042	0	19.4675	19.2466	19.582
434	GQKDSYVGDEAQSKRGILT	1	6	2	P60709;P63261		2052.04	2.29301e+06	0	0	0.001	0.02942	High	2.01205					0	30.9732
435	EPTVIDEVR	2	3	1	Q9BQE3		1057.56	3.24321e+06	0	2.31276e+06	0.001	0.01834	High	1.98606			High	2.26111	0	37.7622		37.6375
436	APEEHPVLL	2	3	2	P60709;P63261		1004.54	0	0	6.09887e+06	0.001	0.0345	High	1.9678			High	2.03605	0	40.3916		40.2015
437	AGVANALAHKYH	6	2	1	P68871		1251.66	25667737	3.41019e+06	2.17708e+07	0.001	0.03722	High	1.94176	High	1.41558	High	2.32368	0	38.4	38.3234	38.2281
438	MVDNWRPAQPLKNRQIKASFK	2	1	1	P00918	M1(Oxidation)	2543.37	4.85108e+06	3.77733e+06	0	0.001	0.005674	High	1.93989	High	1.91227			0	34.5238	34.4434
439	SVSTVLTSKYR	4	1	1	P69905		1240.69	1.26456e+08	0	0	0.001	0.01683	High	1.90348			High	1.80412	0	34.6197		31.7452
440	SETAPAAPAAAPPAEKAPVKK	2	1	1	P16403	N-Term(Acetyl)	2044.12	1.01818e+07	0	0	0.001	0.03863	High	1.76697			High	1.8365	0	29.2938		29.0139
441	AHAGEYGAEALERM	4	1	1	P69905	M14(Oxidation)	1520.68	0	0	0	0.001	0.00961	High	1.67966	High	2.42	High	4.03237	0	29.5025	29.2532	30.6161
442	FLASVSTVLTSKYR	1	1	1	P69905		1571.88	1.81054e+06	0	0	0.001	0.01141	High	1.59442					0	58.5167
443	VEKNNSRIKLGLK	4	5	4	P16403;P16402;P10412;P16401		1498.91	1.65209e+06	1.09512e+06	0	0.001	0.007256	High	1.58825	High	1.70409			0	18.2763	18.3351
444	PLAKDLLHPSPEEEKRKH	2	1	1	P42677		2124.16	903445	809634	0	0.001	0.02533	High	1.56737	High	2.08269			0	21.592	21.4519
445	SLVSKGTLVQTK	2	5	4	P16403;P16402;P10412;P16401		1260.75	4.24796e+06	0	3.49211e+06	0.001	0.007301	High	1.5163			High	1.48181	0	27.2163		27.024
446	SLDTKSVSEGHL	2	1	1	P14136		1272.65	0	0	0	0.001	0.03719	High	1.34309			High	2.60337	0	33.1525		32.9528
447	SDKPDMAEIEKFDKSKLKKTE	2	1	1	P62328	N-Term(Acetyl)	2509.29	0	0	1.77e+06	0.001	0.01864			High	4.00369	High	3.80768	0		37.962	38.0404
448	ASKRALVILAKGAEEME	2	1	1	Q99497	N-Term(Acetyl); M16(Oxidation)	1874.01	0	1.21783e+06	1.63517e+06	0.001	0.01235			High	3.80106	High	4.61079	0		52.6585	52.5857
449	GATAGKRKASGPPVSELITK	2	1	1	P16402		1968.13	0	3.10414e+06	3.49424e+06	0.001	0.009806			High	3.13152	High	3.16483	0		24.9891	25.1174
450	AEDMETKIKNY	2	1	1	P14854	N-Term(Acetyl)	1383.65	0	0	875615	0.001	0.04059			High	2.24797	High	3.10173	0		47.0916	47.0654
451	ADKPDMGEIASFDKAKLKKTETQEKNTLPTKETIEQEKRSEIS	2	1	1	P63313	N-Term(Acetyl); M6(Oxidation)	4950.54	0	0	1.14873e+07	0.001	0.01196					High	8.5931	0			43.7741
452	ALAAAGYDVEKNNS	1	5	3	P16403;P16402;P10412		1422.69	0	0	0	0.001	0.02446					High	3.99359	0			32.5879
453	MRDGEVIKESKQEHKDVM	1	1	1	P14136	M1(Oxidation); M18(Oxidation)	2191.05	0	0	299777	0.001	0.01343					High	3.45458	0			11.5507
454	FVELGTQPATQ	1	1	1	P02652		1190.61	0	0	1.46309e+06	0.001	0.03609					High	3.40676	0			44.6754
455	GHGEVQDSYEAY	1	1	1	Q07666		1354.56	0	0	0	0.001	0.02877					High	3.1275	0			32.1124
456	FGYGGRASDY	1	1	1	P02686		1092.48	0	0	0	0.001	0.01964					High	2.90386	0			34.2384
457	KTVETRDGQVINETSQ	1	1	1	P08670		1804.91	0	0	3.34663e+06	0.001	0.01136					High	2.87027	0			19.8237
458	ASTEGANNMPKQVEVRMHDSHLG	1	1	1	P43004	N-Term(Acetyl); M9(Oxidation)	2566.19	0	0	6.17776e+06	0.001	0.01445					High	2.8469	0			34.5862
459	AAGVEAAAEVAATEIK	1	1	1	P52272	N-Term(Acetyl)	1542.81	0	0	0	0.001	0.01058					High	2.82518	0			88.4344
460	SKQQPTQFINPETPGYVG	1	1	1	Q15019	N-Term(Acetyl)	2033	0	0	0	0.001	0.03028					High	2.76685	0			63.9463
461	ELLESYIDGR	1	1	1	P00734		1194.6	0	0	383164	0.001	0.0246					High	2.61524	0			57.9039
462	SPKVSDTVVEPYN	1	10	2	Q13885;P04350		1434.72	0	0	0	0.001	0.01365					High	2.60507	0			36.802
463	DDDIAALVVDNGSGM	1	1	1	P60709	N-Term(Acetyl); M15(Oxidation)	1549.67	0	0	0	0.001	0.02621					High	2.57191	0			89.9932
464	WEVISDEHGIDPTGS	1	2	1	Q13885		1641.74	0	0	0	0.001	0.04146					High	2.52488	0			59.0526
465	LTPEEKSAVTAL	1	1	1	P68871		1258.69	0	0	4.20003e+06	0.001	0.01576					High	2.41079	0			40.1168
466	TLVQTKGTGASGSFKLN	1	5	4	P16403;P16402;P10412;P16401		1708.93	0	0	0	0.001	0.02008					High	2.37999	0			37.2965
467	TPEEKSAVTAL	2	1	1	P68871		1145.61	8.87066e+06	0	5.8886e+06	0.002	0.03967	High	3.91192			High	4.04894	0	32.8968		32.75
468	GFKGVDAQGTL	1	1	1	P02686		1092.57	0	0	0	0.002	0.0462	High	3.76562					0	38.71
469	FKGVDAQGTLS	2	1	1	P02686		1122.58	1.73543e+06	0	0	0.002	0.05052	High	3.31924			High	3.31864	0	34.6534		34.5325
470	DLTEFQTNL	3	8	1	Q9BQE3		1080.52	0	288088	327538	0.002	0.2373	High	3.16996	High	2.95341	High	3.33978	0	71.9747	71.7077	71.7459
471	IENPETSDQ	5	1	1	P02724		1032.45	4.83559e+06	4.33578e+06	4.11662e+06	0.002	0.2391	High	3.06535	High	3.0221	High	3.05979	0	21.5198	21.4079	21.2262
472	NALAHKYH	2	2	1	P68871		953.498	2.49135e+07	0	0	0.002	0.05155	High	3.00989					0	38.3903
473	KVNVDEVGGEALG	1	1	1	P68871		1286.66	1.20107e+06	0	0	0.002	0.04373	High	2.92749					0	38.821
474	VLSPADKTNVKAAWGKVGAHAGEYG	1	1	1	P69905		2526.32	7.20021e+06	0	0	0.002	0.05007	High	2.90679					0	40.36
475	LVVYPWTQ	1	5	1	P68871		1005.54	5.40651e+06	0	0	0.002	0.04575	High	2.88659					0	72.3933
476	KFDKSKLKKTETQEKNPLPSKETIEQEKQ	1	1	1	P62328		3459.88	1.14743e+06	0	0	0.002	0.04895	High	2.85395					0	25.609
477	AAHLPAEFTPAVHASLDKFLAS	2	1	1	P69905		2293.21	1.46492e+06	0	1.38761e+06	0.002	0.03964	High	2.77575			High	3.07505	0	73.5306		73.3719
478	APPGGRANITSLG	3	1	1	Q16555		1210.66	1.27622e+07	1.06601e+07	0	0.002	0.0484	High	2.67697	High	2.34676			0	33.9725	33.9416
479	SETESRGSESGIFTNTKESSSHHPGIA	1	1	1	P02671		2832.32	0	0	0	0.002	0.04975	High	2.6368					0	29.9913
480	SETAPAETATPAPVEKSPAKKKATKKAAGAGAA	2	1	1	P16401	N-Term(Acetyl)	3177.72	5.23526e+06	5.94416e+06	0	0.002	0.2475	High	2.45966	High	2.6146			0	18.664	18.7424
481	FDTASTGKTFP	2	1	1	P02671		1171.57	3.48831e+06	0	4.12121e+06	0.002	0.04627	High	2.44131			High	2.73279	0	39.505		39.3961
482	SARAEAIKALVKPKE	2	1	1	P47914		1610.96	375908	184324	0	0.002	0.04982	High	2.28411	High	1.55486			0	26.692	26.6916
483	ESARQDEGKEEEPEADQEHA	2	1	1	P17677		2283.96	1.22387e+06	0	1.03344e+06	0.002	0.05077	High	2.03788			High	2.03528	0	14.8211		14.9694
484	SSEPPPPPQPPTHQA	6	1	1	Q9Y2V2	N-Term(Acetyl)	1608.77	5.00518e+06	4.67488e+06	2.81008e+06	0.002	0.04498	High	2.02106	High	2.4297	High	2.33621	0	35.7092	35.278	35.3583
485	GDPALQDAGDSSRKEYFI	2	1	1	P04921		1968.93	3.90348e+06	0	5.52146e+06	0.002	0.05176	High	1.76457			High	2.13857	0	52.9142		52.5187
486	SLDTKSVSEGHLKRNIVVK	1	1	1	P14136		2110.2	436022	0	0	0.002	0.0438	High	1.56111					0	28.1886
487	SDKPDMAEIEKFDKSKLKKTETQEKNPLPSKETIEQEKQAGES	1	1	1	P62328	N-Term(Acetyl); M6(Oxidation)	4977.51	0	14622837	0	0.002	0.256			High	7.93668			0		37.4865
488	DSGEGDFLAEGGGV	2	1	1	P02671		1309.56	0	1.18263e+06	1.26424e+06	0.002	0.2478			High	4.0804	High	3.74044	0		64.6376	64.8714
489	DDMEKIWHHT	2	9	2	P60709;P63261		1311.58	0	0	0	0.002	0.2367			High	3.04351	High	2.04547	0		35.0164	35.11
490	RETNLDSLPLVDT	1	1	1	P08670		1472.76	0	1.18609e+06	0	0.002	0.2435			High	2.39961			0		60.8664
491	DDPGANAAAAKIQA	1	1	1	Q92686		1312.65	0	0	0	0.002	0.05326					High	3.01124	0			33.0305
492	GNARLHGARLMAALLHTNTPSINQELCRLN	1	1	1	O75170	N-Term(Acetyl)	3326.7	0	0	4.60797e+08	0.002	0.05288					High	2.4894	0			66.6074
493	LSPADKTNVKAAWGKVGAHAGEYGAEALERM	1	1	1	P69905	M31(Oxidation)	3243.63	8.05253e+06	0	0	0.003	0.09463	High	3.36043					0	51.7875
494	SDKPDMAEIEKFD	1	1	1	P62328	N-Term(Acetyl)	1566.71	459130	0	0	0.003	0.06233	High	3.0944					0	59.1908
495	LTEAPLNPK	3	11	2	P60709;P63261		982.559	3.61829e+06	3.07702e+06	2.67159e+06	0.003	0.05889	High	2.99965	High	2.94467	High	2.57099	0	27.454	27.4151	27.2806
496	MEDLDQSPLVSSSDSPPRPQPAFKY	1	1	1	Q9NQC3	N-Term(Acetyl)	2833.34	958024	0	0	0.003	0.05701	High	2.98382					0	77.7938
497	ATLKEKLIAPVA	1	1	1	P07195	N-Term(Acetyl)	1295.8	659256	0	0	0.003	0.05269	High	2.87277					0	58.5605
498	MEDLDQSPLVSSSDSPPRPQPAFKYQ	1	1	1	Q9NQC3	N-Term(Acetyl)	2961.41	0	0	0	0.003	0.09168	High	2.76624					0	75.1951
499	SSVPGVRLLQDSVDF	1	1	1	P08670		1618.85	624871	0	0	0.003	0.09422	High	2.69738					0	78.0386
500	HYGSLPQKSHGRTQDENPVVH	3	1	1	P02686		2386.17	943458	998187	939858	0.003	0.2836	High	2.68028	High	4.6418	High	3.67327	0	18.5297	18.3909	18.5002
501	FVQMMTAK	2	1	1	P0DP25		955.478	2.48653e+06	0	2.62489e+06	0.003	0.07177	High	2.48152			High	2.51275	0	34.7272		34.5545
502	AMVSEFLKQ	1	1	1	P04083	N-Term(Acetyl)	1094.56	774696	0	0	0.003	0.08796	High	2.37759					0	85.328
503	LPTRVDF	1	1	1	P14136		847.471	1.36377e+07	0	0	0.003	0.08433	High	2.31739					0	40.6823
504	SETAPAAPAAAPPAEKAPVKKKAAKKAG	2	1	1	P16403	N-Term(Acetyl)	2698.53	1.36242e+06	0	881039	0.003	0.07663	High	2.24433			High	1.41112	0	17.4485		17.6424
505	LASVSTVL	2	1	1	P69905		789.472	7.31848e+06	0	8.12947e+06	0.003	0.07815	High	2.24364			High	2.17398	0	56.4117		56.0379
506	VEKNNSRIKLGLKS	6	5	4	P16403;P16402;P10412;P16401		1585.94	1.74363e+06	1.34102e+06	1.58572e+06	0.003	0.08594	High	2.18889	High	2.35144	High	2.04124	0	18.2547	18.3142	18.2314
507	SYKMADEAGSEADHEGTHSTKRG	1	1	1	P02671	M4(Oxidation)	2480.09	698683	0	0	0.003	0.0599	High	2.08566					0	17.4918
508	YPWTQRF	8	5	1	P68871		997.493	1.59469e+07	0	9.41403e+06	0.003	0.07391	High	2.06162			High	2.0206	0	64.3847		64.0765
509	TVEMRDGEVIKESKQEHKDVM	2	1	1	P14136	M21(Oxidation)	2504.22	895391	674020	0	0.003	0.2627	High	1.99654	High	2.31151			0	23.2817	23.2594
510	TPAVHASLDKF	2	1	1	P69905		1185.63	6.54056e+06	0	4.63227e+06	0.003	0.09138	High	1.80434			High	2.24202	0	61.0103		60.7534
511	GVANALAHKYH	1	2	1	P68871		1180.63	3.65999e+07	0	0	0.003	0.06871	High	1.76238					0	38.9223
512	EPAVQRTLLE	2	1	1	P14209		1155.64	1.90947e+06	1.25613e+06	0	0.003	0.0627	High	1.71572	High	1.63254			0	39.4618	39.2531
513	KSKLKKTETQEKNPLPSKETIEQEKQ	1	1	1	P62328		3069.68	1.55182e+06	0	0	0.003	0.08224	High	1.69261					0	18.5405
514	SALEEYTKKLNTQ	1	1	1	P02647		1524.79	4.18697e+06	0	0	0.003	0.09489	High	1.65007					0	39.0012
515	TAPAAPAAPAPAEKTPVKKKAR	1	1	1	P10412		2171.27	503109	0	0	0.003	0.06207	High	1.58326					0	14.0968
516	YNEMDKNRCELLSFLLLMDYI	1	1	1	P25101	N-Term(Acetyl)	2665.28	5.41413e+06	0	0	0.003	0.0873	High	1.50402					0	32.2799
517	SETAPAAPAAAPPAEKAPVKKKAAKK	1	1	1	P16403	N-Term(Acetyl)	2570.47	1.67059e+06	0	0	0.003	0.07098	High	1.36352					0	17.4375
518	GFVKVVKNKAYFK	1	1	1	P46777		1527.91	0	0	0	0.003	0.05497	High	1.12885					0	28.438
519	GETKKKFKDPNAPKRPPSA	1	2	1	B2RPK0		2096.16	0	413025	0	0.003	0.2713			High	2.65164			0		11.0781
520	YPARVPPPPPIA	1	1	1	P07910		1274.73	0	0	0	0.003	0.269			High	2.35357			0		40.7749
521	AGKRKASGPPVSELITK	1	1	1	P16402		1739.01	0	0	0	0.003	0.2981			High	2.27206			0		23.2814
522	PDPAKSAPAP	1	3	1	P23527		950.497	0	1.5313e+06	0	0.003	0.2577			High	2.04345			0		18.8736
523	LPKQPVIVKA	1	1	1	P46776		1092.72	0	350976	0	0.003	0.2641			High	1.63078			0		30.8516
524	DGEVIKESKQEHKDVM	1	1	1	P14136	M16(Oxidation)	1887.91	0	731031	0	0.003	0.2927			High	1.43751			0		13.3279
525	KSVSEGHLKRNIVVKTVE	2	1	1	P14136		2023.17	524702	359168	0	0.004	0.3277	High	2.75542	High	1.58342			0	22.0401	22.3606
526	FLAEGGGVR	1	1	1	P02671		905.486	1.10039e+06	0	0	0.004	0.1071	High	2.62078					0	29.2272
527	SAHKGFKGVDAQGTLS	2	1	1	P02686		1602.83	1.83267e+06	0	1.52536e+07	0.004	0.08084	High	2.41471			High	2.94055	0	22.646		22.6109
528	LPLVDTHS	1	1	1	P08670		881.474	3.34886e+06	0	0	0.004	0.1004	High	2.22558					0	37.0717
529	ADNFSLHDAL	2	1	1	P17931	N-Term(Acetyl)	1144.53	1.01314e+06	0	873111	0.004	0.06959	High	2.10775			High	2.35104	0	72.1978		72.083
530	MEVKPPPGRPQPDSGRR	1	1	1	P51991	N-Term(Acetyl)	1946	651461	0	0	0.004	0.1087	High	2.02309					0	27.1623
531	SETAPAETATPAPVEKSPAKK	1	1	1	P16401	N-Term(Acetyl)	2152.12	2.648e+06	0	0	0.004	0.1076	High	1.70475					0	27.6695
532	KFDKSKLKKTETQEKNPLPSKETIEQEKQAGES	2	1	1	P62328		3804.02	0	0	0	0.004	0.0853	High	1.56627			High	3.64064	0	27.332		26.9196
533	LKKTETQEKNTLPTKETIEQEKRSEIS	1	1	1	P63313		3188.71	0	2.09846e+06	0	0.004	0.3181			High	4.18652			0		26.5049
534	ETGSGKSTQVPHFLLEDLLLNEWEASKCNI	1	1	1	Q7Z478		3358.69	0	2.20546e+07	0	0.004	0.3146			High	3.67632			0		50.6382
535	HPEQLITGKEDAANN	1	7	1	Q9BQE3		1636.79	0	804709	0	0.004	0.3072			High	3.23077			0		23.4851
536	VNVVPTFGKKKGPNANS	1	1	1	P62861		1756.97	0	3.19034e+06	0	0.004	0.3325			High	2.88903			0		26.8658
537	YGSLPQKS	1	1	1	P02686		879.458	0	833511	0	0.004	0.3153			High	2.64631			0		19.0438
538	DGQVINETSQHHDDLE	1	1	1	P08670		1836.81	0	1.7923e+06	0	0.004	0.3244			High	2.63098			0		30.0416
539	EMRDGEVIKESKQEHKDVM	1	1	1	P14136	M19(Oxidation)	2304.1	0	3.3377e+06	0	0.004	0.3357			High	2.21572			0		23.6516
540	VHITVLDVNEGP	1	1	1	P55290		1292.69	0	1.72801e+06	0	0.004	0.3054			High	2.04279			0		24.3333
541	VLSPADKTNVKAAWGK	1	1	1	P69905		1684.94	0	0	0	0.004	0.3162			High	1.95413			0		32.2826
542	GSLPQKSHGRTQDENPVVHF	1	1	1	P02686		2233.12	0	864370	0	0.004	0.3049			High	1.77422			0		29.2741
543	AGYDVEKNNSRIKLG	1	4	3	P16403;P16402;P10412		1663.88	0	613729	0	0.004	0.3153			High	1.29628			0		30.9188
544	IDDNIPRRTT	1	1	1	Q16555		1200.63	0	520616	0	0.004	0.3364			High	1.15753			0		21.0021
545	IDKKPTSAKPSSTTPRLS	1	1	1	P27816		1914.07	0	0	994642	0.004	0.06313					High	2.8795	0			16.4772
546	LDFGSLSNL	1	1	1	P08708		965.496	0	0	183959	0.004	0.09393					High	2.84017	0			83.0267
547	AMVSEFLK	1	1	1	P04083	N-Term(Acetyl); M2(Oxidation)	982.494	0	0	945892	0.004	0.08265					High	2.39678	0			66.1944
548	KFGANAIL	1	3	1	P06733		833.49	0	0	6.57858e+06	0.004	0.09629					High	2.38501	0			39.9047
549	TQTVTISDNANAVK	1	1	1	P11171		1461.76	0	0	0	0.004	0.09599					High	2.35188	0			31.0944
550	IYNEALKG	1	1	1	P06703		907.491	0	0	1.56161e+06	0.004	0.0792					High	2.24988	0			25.9484
551	KSYELPDGQVITIGNE	1	10	2	P60709;P63261		1762.89	0	0	301311	0.004	0.0928					High	2.21297	0			74.4971
552	DDDIAALVVDN	1	1	1	P60709	N-Term(Acetyl)	1201.56	0	0	284372	0.004	0.08751					High	2.20352	0			91.3489
553	ILKDKDSPETEENPAPEPR	1	1	1	Q14CZ8		2165.08	0	0	1.44686e+06	0.004	0.09513					High	1.71556	0			23.9899
554	GDPALQDAGDSSRKEY	1	1	1	P04921		1708.78	0	0	1.65383e+06	0.004	0.08143					High	1.58891	0			27.3584
555	TEQPEAESSQADRDRRQQGQEEQVQEAKNTF	1	1	1	P16157		3619.68	0	0	0	0.005	0.128	High	3.9901					0	30.5595
556	ASTEGANNMPKQVEVRMHDSHLG	2	1	1	P43004	N-Term(Acetyl)	2550.19	1.08754e+07	0	6.27058e+06	0.005	0.1347	High	3.07937			High	2.32623	0	49.0238		48.4679
557	GEYKFQNAL	2	1	1	P02768		1069.53	20012106	0	1.66444e+07	0.005	0.125	High	2.8616			High	3.52517	0	40.6775		40.3952
558	GVDAQGTLS	1	1	1	P02686		847.418	1.46836e+06	0	0	0.005	0.1139	High	2.75006					0	26.8591
559	TEWETAAPAVAETPDIKL	1	1	1	P46782	N-Term(Acetyl)	1983.99	0	0	0	0.005	0.121	High	2.62555					0	88.7647
560	FDLSHGSAQ	1	1	1	P69905		961.441	537142	0	0	0.005	0.1137	High	2.44833					0	30.0123
561	DAGAGIALNDHFVKL	1	1	1	P04406		1540.82	0	0	0	0.005	0.1218	High	2.43524					0	63.535
562	KLLSHCL	2	2	1	P69905		813.468	3.51134e+06	0	0	0.005	0.1006	High	2.17681			High	1.57813	0	28.5733		28.6995
563	AAGAGAAKRKATGPPVSELITK	1	1	1	P16401		2094.21	998366	0	0	0.005	0.1315	High	2.13318					0	27.0745
564	TLADEVSASLAKQGL	1	1	1	P10636		1502.81	202621	0	0	0.005	0.1308	High	2.07928					0	79.076
565	NDHFVKL	1	1	1	P04406		872.465	0	0	0	0.005	0.1105	High	1.94956					0	29.2173
566	KFQNAL	1	1	1	P02768		720.405	4.77818e+06	0	0	0.005	0.1097	High	1.90478					0	25.0367
567	STVLTSKYR	1	1	1	P69905		1054.59	1.90737e+07	0	0	0.005	0.1338	High	1.70155					0	34.6037
568	FLKQAW	1	1	1	P04083		792.442	1.87896e+06	0	0	0.005	0.1166	High	1.58596					0	39.7173
569	LSAKPAPPKPEPRPKKASA	1	1	1	O00479		1970.16	447957	0	0	0.005	0.1231	High	1.4874					0	11.9618
570	LEDGPKFL	1	2	1	P68104		918.496	3.14404e+06	0	0	0.005	0.1215	High	1.33999					0	41.0255
571	VFVDLEPTVIDEVR	1	3	1	Q9BQE3		1630.87	0	0	0	0.005	0.1291	High	1.33624					0	77.1935
572	DTQAVLPAVCTPPCSAHATCKENNTCECNLDYEGDGITCTVVDFCKQDNGGCAKVARCSQKGTKVSCSCQKGY	1	1	1	Q8WWQ8	N-Term(Acetyl)	7708.39	2.0724e+06	0	0	0.005	0.1336	High	0.248333					0	41.3255
573	AHAGEYGAEALER	1	1	1	P69905		1373.65	0	160825	0	0.005	0.3401			High	3.36898			0		28.3109
574	TFTVNAELSASEQDNLQTTLERRFAIYSA	1	1	1	Q01831		3275.62	0	3.51762e+06	0	0.005	0.3384			High	2.62408			0		47.1329
575	LSPADKTNVKAAWGKVGAHAGEYGAEALERM	1	1	1	P69905		3227.64	2.17453e+06	0	0	0.006	0.1369	High	4.12567					0	61.4587
576	SNLQIRET	1	1	1	P14136		960.513	1.49434e+06	0	0	0.006	0.1369	High	2.88214					0	23.499
577	FHPLGADSQV	2	1	1	P11166		1070.53	2.35202e+06	0	2.73373e+06	0.006	0.1503	High	2.62063			High	2.79686	0	37.9972		37.8225
578	LIKTVETRDGQVINETS	1	1	1	P08670		1903.02	3.77107e+06	0	0	0.006	0.1474	High	2.48482					0	33.3151
579	FESFGDLSTPDAV	1	1	1	P68871		1384.63	295531	0	0	0.006	0.1392	High	2.44598					0	75.1632
580	EDMIRLGDLNEAGILR	1	1	1	Q13402		1814.95	911035	0	0	0.006	0.1459	High	2.44328					0	62.2733
581	EPPPPPEPARI	1	1	1	Q8TCZ2		1199.65	2.42398e+06	0	0	0.006	0.1418	High	2.29329					0	36.6617
582	ASDYKSAHKGFKGVDA	1	1	1	P02686		1680.83	730880	0	0	0.006	0.137	High	2.21257					0	17.1853
583	SLPLVDTHS	1	1	1	P08670		968.507	0	0	0	0.006	0.1546	High	2.19297					0	39.7602
584	VVSLGSPSGEVSHPRKT	1	1	1	P02765		1736.93	1.099e+06	0	0	0.006	0.1521	High	1.936					0	23.7853
585	FLSALEEYTKKLNTQ	1	1	1	P02647		1784.95	0	0	0	0.006	0.1492	High	1.58628					0	64.2005
586	KEVPAVPETLK	1	1	1	P18124		1210.71	237639	0	0	0.006	0.154	High	1.5579					0	31.332
587	VLSPADKTNVKAAWGKVGAHAGE	1	1	1	P69905		2306.23	0	0	0	0.006	0.1495	High	1.53345					0	37.2253
588	RDLVVDSAKSLEDGPSAALHSKLYEAIMRE	1	1	1	A6NGH8	N-Term(Acetyl)	3342.71	0	0	2.87091e+07	0.007	0.1283					High	3.73786	0			48.2925
589	DSLKELVNASYTDSYYKGQTALHIAIER	1	1	1	Q8NER1	N-Term(Acetyl)	3227.65	0	0	2.48821e+08	0.007	0.113					High	3.4913	0			47.412
590	FLTYHGHLYLRLDGSTRVEQRQALMER	1	1	1	Q6ZRS2	N-Term(Acetyl); M25(Oxidation)	3347.69	0	0	2.11824e+06	0.007	0.127					High	3.13748	0			47.702
591	AGDMLQFHDVRDAAAEFLEKNLFPSNCLGMMLLSDAHQCRRLYEFSWRMCLVHFE	1	1	1	Q9H0H3	M30(Oxidation); M31(Oxidation)	6523.06	0	0	0	0.007	0.1352					High	2.68844	0			46.7561
592	QVDKCFKHKVNIKFSNEQGLPGSNASLCLQ	1	1	1	Q6IE37	N-Term(Acetyl)	3374.69	0	0	4.12585e+09	0.007	0.1223					High	2.58292	0			48.6245
593	SETAPAETATPAPVEKSPAKKKATK	1	1	1	P16401	N-Term(Acetyl)	2580.4	0	0	5.58625e+06	0.007	0.1086					High	2.20851	0			19.3895
594	LPLVDTHSKRTL	1	1	1	P08670		1379.8	0	0	1053033	0.007	0.1159					High	2.07032	0			32.9649
595	ALAHKYH	1	3	1	P68871		839.454	0	0	6.23074e+06	0.007	0.1268					High	2.01508	0			38.2792
596	VSTVLTSKYR	1	1	1	P69905		1153.66	0	0	1.37758e+07	0.007	0.1219					High	1.80797	0			34.466
597	VRYTKKVPQVSTPTL	1	1	1	P02768		1717.01	0	0	3.91288e+06	0.008	0.1436					High	2.63877	0			35.1824
598	HAGEYGAEALE	1	1	1	P69905		1146.51	0	0	0	0.008	0.1474					High	2.01879	0			31.8651
599	ASQKRPSQRHGSKYLA	1	1	1	P02686	N-Term(Acetyl)	1855.99	0	0	1.09806e+06	0.008	0.1485					High	1.93847	0			11.7342
600	ANALAHKYH	1	2	1	P68871		1024.54	4.59492e+07	0	0	0.009	0.169	High	2.92842					0	38.37
601	WEVISDEHGIDP	1	7	2	Q13885;P04350		1396.64	716067	0	0	0.009	0.169	High	2.58704					0	59.0023
602	VSSGEMMVGGLAP	1	1	1	P14136		1234.58	3.86016e+06	0	0	0.009	0.169	High	2.19048					0	64.9572
603	SSTSSPKAEDGATPSPSNETPKK	1	1	1	P29966		2303.1	1.53879e+06	0	0	0.009	0.1662	High	1.75581					0	14.9945
604	LAAHLPAEFTPAVH	1	1	1	P69905		1473.78	0	0	570738	0.009	0.1548					High	3.02253	0			52.2905
605	HAMIKAEESSKQEECTTTSTAPVPTTEIPTTMSTMAAAEAAAAVVAAAAAAAAAAAAANANASTSASNTVSG	1	1	1	O75400	M3(Oxidation); M32(Oxidation); M35(Oxidation)	6826.15	0	0	596384	0.009	0.1548					High	1.60451	0			78.0659

## Sheet: TableS1_C) ND_CUSA_A-
Initial sequences 713 (after applying the high confidence and rank1 filters)
Number sequences	Sequence	# PSMs	# Proteins	# Protein Groups	Protein Group Accessions	Modifications	MH+ [Da]	A5: Area	B5: Area	C5: Area	q-Value	PEP	A2	XCorr A2	B2	XCorr B2	C2	XCorr C2	# Missed Cleavages	RT A2	RT B2	RT C2
1	VLSPADKTNVKAAWGKVGAHAGEYGAEALERM	101	1	1	P69905	M32(Oxidation)	3342.72	1.93864e+09	8.53949e+08	4.60792e+08	0	4.248e-06	High	9.5995	High	8.74097	High	7.44179	0	52.7762	52.6056	52.8887
2	AAPGEEAAAGEEGAAGGDPQEAKPQE	2	1	1	P29966		2437.09	0	0	1.19505e+06	0	2.15161e-14	High	8.02071			High	7.98523	0	31.662		31.7293
3	LKKTETQEKNPLPSKETIEQEKQAGES	4	1	1	P62328		3070.61	2.23245e+07	3.45868e+06	2.84073e+06	0	8.87e-08	High	7.79168	High	6.57325	High	7.67179	0	25.2696	25.1877	25.4109
4	VLSPADKTNVKAAWGKVGAHAGEYGAEALERM	340	1	1	P69905		3326.71	1.75918e+09	8.57425e+08	4.83419e+08	0	0.001011	High	7.16329	High	10.017	High	8.12361	0	62.4854	62.4922	62.8686
5	VLSPADKTNVKAAWGKVGAHAGEYGAEALER	13	1	1	P69905		3195.67	222522300	89582363	4.61152e+07	0	1.137e-10	High	7.01679	High	6.61395	High	6.4651	0	51.9168	51.6822	52.0777
6	GASQSDKTPEELFHPLG	5	1	1	P11166		1812.88	4.94903e+06	5.32943e+06	3.14706e+06	0	1.596e-06	High	6.42863	High	5.64188	High	5.20495	0	53.5	53.4123	53.4847
7	TEKSNIEETTISSQKI	3	1	1	Q16352		1807.94	5.58983e+06	1.01108e+07	5.53308e+06	0	1.264e-08	High	6.28184	High	5.09408	High	6.03968	0	35.1134	35.0549	35.1644
8	KASGPPVSELITK	3	3	3	P16403;P16402;P10412		1326.77	6.9185e+06	7.1163e+06	5.52101e+06	0	1.917e-06	High	6.08259	High	5.9869	High	6.20381	0	35.5249	35.4772	35.5247
9	SKPHSEAGTAFIQTQQLH	2	1	1	P14618	N-Term(Acetyl)	2022.01	0	0	0	0	9.733e-05	High	5.96234			High	5.69851	0	37.9195		37.9862
10	GGPGGAGVARGGAGGGPSGD	4	1	1	Q92686		1510.7	1.27414e+06	1.4816e+06	1.31561e+06	0	0.02007	High	5.95906	High	6.07029	High	5.80222	0	18.0221	17.6684	17.7696
11	LAAHLPAEFTPAVHASLDKF	8	1	1	P69905		2135.13	6.40294e+07	4.27748e+07	4.00184e+07	0	0.007697	High	5.89555	High	6.91254	High	6.1076	0	65.4507	65.7706	65.8814
12	SLVSKGTLVQTKGTGASGS	3	5	4	P16403;P16402;P10412;P16401		1777.97	5.71264e+06	4.71502e+06	4.67453e+06	0	8.77e-08	High	5.84857	High	5.3282	High	5.0127	0	29.2889	29.1662	29.2924
13	KASGPPVSELITKAVAASKER	3	3	3	P16403;P16402;P10412		2139.22	4.20585e+06	3.55049e+06	3.21409e+06	0	0.00044721	High	5.84661	High	6.12655	High	5.69695	0	54.5096	54.5543	54.787
14	SDKPDMAEIEKFDKS	5	1	1	P62328	N-Term(Acetyl)	1781.83	1.38416e+07	1.14609e+07	1.02777e+07	0	2.461e-09	High	5.77119	High	5.23291	High	5.42932	0	51.0564	51.0422	51.0402
15	VDLEPTVIDEVRTGTY	6	3	1	P68363		1806.92	0	2.37902e+06	2.64132e+06	0	7.999e-10	High	5.75956	High	5.74528	High	5.27415	0	72.2745	72.3057	72.3609
16	ADSGEGDFLAEGGGVR	18	1	1	P02671		1536.7	2.44355e+08	2.32199e+08	2.1381e+08	0	3.401e-07	High	5.75107	High	5.50399	High	5.49042	0	42.9512	43.4088	43.1404
17	AAAPGEEAAAGEEGAAGGDPQEAKPQE	2	1	1	P29966		2508.12	0	0	0	0	3.063e-14	High	5.67942			High	8.76966	0	32.5479		32.5436
18	AERPAEETGPQEEEGETAGEAPVSH	3	1	1	P11277		2607.15	897080	1.59112e+06	0	0	4.161e-12	High	5.60084	High	5.15849	High	6.33971	0	29.1522	28.9974	29.1328
19	HYGSLPQKSHGRTQDENPVVHFF	6	1	1	P02686		2680.31	1.34591e+07	1.35922e+07	1.32184e+07	0	0.0002562	High	5.5559	High	3.95967	High	4.22152	0	39.635	39.7233	39.8536
20	GILGYTEHQVVSSDFNSDTH	3	1	1	P04406		2206.01	2.29141e+06	1.91985e+06	1130616	0	0.00363	High	5.5254	High	6.22291	High	2.86968	0	57.8378	57.687	57.8981
21	KTETQEKNPLPSKETIEQEKQ	3	1	1	P62328		2485.29	4.46889e+06	4.05805e+06	4.00003e+06	0	6.07e-06	High	5.51318	High	4.42229	High	3.93805	0	24.1449	24.1577	24.0946
22	ASSDIQVKELEKRASGQAF	3	1	1	P16949	N-Term(Acetyl)	2106.09	3.90016e+06	3.84825e+06	2.81635e+06	0	2.153e-08	High	5.51154	High	5.48856	High	5.65284	0	59.2724	59.1422	59.2226
23	RDGQVINETSQHHDDLE	3	1	1	P08670		1992.91	2.63801e+06	3.14433e+06	1.99602e+06	0	1.246e-07	High	5.50941	High	5.39869	High	6.14858	0	23.703	23.4844	23.6094
24	YQKVVAGVANALAHKYH	341	2	2	P68871;P02042		1869.02	3.75476e+09	3.6081e+09	3.11251e+09	0	0.005658	High	5.49928	High	5.56504	High	5.17758	0	38.9927	39.3125	38.1762
25	ADKPDMGEIASFDKAKLKKTETQEKNTLPTKETIEQEKRSEIS	3	1	1	P63313	N-Term(Acetyl); M6(Oxidation)	4950.54	6.64564e+06	1.01842e+07	7.42923e+06	0	0.001916	High	5.47199	High	6.42766	High	7.97391	0	44.2741	44.1675	44.3596
26	ALAAAGYDVEKNN	3	5	3	P16403;P16402;P10412		1335.66	4.28489e+06	5.86885e+06	4.85945e+06	0	0.05085	High	5.39739	High	5.44807	High	5.36639	0	32.503	32.6213	32.7149
27	AAHLPAEFTPAVHASLDKF	22	1	1	P69905		2022.05	4.52238e+08	3.27019e+08	3.03935e+08	0	1.353e-07	High	5.38095	High	5.2293	High	4.9975	0	61.0749	60.7985	60.5276
28	AATDLERFSNAEPEPR	2	1	1	Q92599	N-Term(Acetyl)	1844.88	2.38183e+06	2.09473e+06	0	0	1.083e-07	High	5.34381	High	2.93196			0	57.3795	57.5172
29	RNIVVKTVEMRDGEVIKE	3	1	1	P14136		2115.17	4.73688e+06	0	1.90305e+06	0	6.508e-08	High	5.33224			High	5.10293	0	35.5306		35.5722
30	GGGNYGSGNYNDFGNY	3	1	1	P22626		1655.64	848984	1.4118e+06	1.24001e+06	0	0.0216	High	5.32486	High	5.44108	High	4.56237	0	54.6082	54.5642	54.7661
31	MRDGEVIKESKQEHKDVM	14	1	1	P14136	M18(Oxidation)	2175.06	5.64379e+06	3.72315e+06	3.85417e+06	0	3.462e-05	High	5.25129	High	4.37301	High	4.66815	0	20.7387	14.6409	20.5599
32	LIKTVETRDGQVINETSQHHDDLE	5	1	1	P08670		2777.39	1.30839e+07	5.59253e+06	1.34154e+07	0	8.78e-07	High	5.24891	High	4.34099	High	5.03844	0	35.1011	34.86	35.1014
33	RNIVVKTVEMRDGEVIKE	4	1	1	P14136	M10(Oxidation)	2131.16	4.5414e+06	5.58823e+06	5.62632e+06	0	5.11e-06	High	5.20793	High	4.8598	High	5.09463	0	31.8759	31.9957	31.8739
34	DSGEGDFLAEGGGVR	14	1	1	P02671		1465.66	1.44974e+08	1.20721e+08	1.24866e+08	0	0.004721	High	5.18243	High	5.34335	High	5.31309	0	47.5599	48.3228	47.6822
35	YGSLPQKSHGRTQDENPVVHFF	4	1	1	P02686		2543.25	1.01007e+07	5.02127e+06	6.00201e+06	0	0.04276	High	5.18028	High	6.29533	High	6.04911	0	40.7596	40.701	40.8586
36	YDMNAANVGWNNSTFA	3	1	1	P14174		1774.76	3.4522e+06	1.71266e+06	976560	0	0.0001178	High	5.16941	High	4.22012	High	4.43677	0	73.9166	73.9955	73.9317
37	DKTERELLESYIDGR	3	1	1	P00734		1823.92	1.71563e+06	1.7288e+06	0	0	2.271e-08	High	5.10498	High	4.41449	High	5.16819	0	56.7449	56.8592	56.9802
38	AAYQKVVAGVANALAHKYH	6	2	2	P68871;P02042		2011.09	5.23691e+06	3.57825e+06	4.28176e+06	0	9.095e-06	High	5.09431	High	4.53567	High	4.23639	0	57.9809	57.9917	58.0927
39	PAVHASLDKF	4	1	1	P69905		1084.58	2.08037e+07	4.18052e+06	3.19416e+06	0	7.573e-07	High	5.08203	High	4.76962	High	4.92269	0	33.7271	33.6458	33.7097
40	IRETSLDTKSVSEGHLK	6	1	1	P14136		1900.02	7.29484e+06	8.34464e+06	1.10845e+07	0	4.134e-07	High	5.07099	High	4.94752	High	4.62791	0	26.7196	26.5645	26.6859
41	SDKPDMAEIEKFDKS	5	1	1	P62328	N-Term(Acetyl); M6(Oxidation)	1797.83	6.79701e+06	1.00658e+07	9.06191e+06	0	1.884e-05	High	5.04527	High	4.99365	High	5.14163	0	37.2277	36.9877	37.0543
42	AEDVTAALAKQGL	3	1	1	P11137		1286.7	2.7941e+06	0	1.13505e+06	0	1.054e-06	High	5.03985	High	4.93546	High	4.04017	0	56.1239	56.006	56.2312
43	AQVPSMGEEGGDADLSIEK	2	1	1	P11277		1932.89	1.08302e+06	0	0	0	8.688e-06	High	5.02918	High	3.24581			0	51.3486	51.3172
44	SDKPDMAEIEKFDKSK	1	1	1	P62328	N-Term(Acetyl)	1909.92	3.69349e+06	0	0	0	1.055e-06	High	5.02534					0	40.2975
45	SDKPDMAEIEKFDKSKL	3	1	1	P62328	N-Term(Acetyl)	2023.01	1.32165e+07	9.66087e+06	6.09741e+06	0	8.429e-08	High	5.0067	High	4.64754	High	4.88761	0	54.693	54.5263	54.7109
46	LNETGDEPFQYKN	3	1	1	P15104		1554.71	2.50868e+06	2.81179e+06	2.51127e+06	0	2.197e-05	High	5.00345	High	4.99925	High	2.92051	0	38.5614	38.4232	38.7916
47	RDGEVIKESKQEHKDVM	10	1	1	P14136		2028.02	1.28608e+07	1.19495e+07	7.03633e+06	0	0.02271	High	4.97462	High	4.42823	High	4.62094	0	15.165	14.9538	15.3372
48	AEAFDDVVGETVGKTD	3	1	1	P27816		1652.77	1.77521e+06	1.81619e+06	1.81617e+06	0	0.00742	High	4.96322	High	4.97059	High	4.93591	0	58.7024	58.5872	58.7011
49	SSKITHRIHWESASLLR	6	1	1	P01024		2021.11	2.49585e+07	1.04564e+07	6.20719e+06	0	0.004231	High	4.94058	High	5.29209	High	5.0388	0	34.3492	34.2882	34.6211
50	HRDTGILDSIGRF	7	1	1	P02686		1486.78	1.12426e+07	9.48339e+06	8.18078e+06	0	0.0001833	High	4.93937	High	4.60323	High	4.97432	0	54.054	53.8755	54.0661
51	SPADKTNVKAAWGKVGAHAGEYGAEALERM	9	1	1	P69905		3114.56	8.69776e+06	3.99379e+06	2.10937e+06	0	5.36e-06	High	4.93935	High	4.45889	High	4.2202	0	57.6199	57.7749	57.9386
52	RTGPPTTQQPRPSGPGPAGRPKP	3	1	1	P17600		2337.26	3.81122e+06	2.89925e+06	3.029e+06	0	0.01711	High	4.91955	High	5.31835	High	4.39665	0	18.4292	18.0963	18.1234
53	SETESRGSESGIFTNTKESSSHHPGIAEFPSRG	1	1	1	P02671		3505.64	0	0	0	0	0.0002731	High	4.91189					0	36.8475
54	KTETQEKNPLPSKETIEQEKQAGES	6	1	1	P62328		2829.43	1.5263e+07	1.35938e+07	1.44554e+07	0	0.01822	High	4.9069	High	5.00976	High	4.89811	0	26.7145	26.5715	26.6961
55	RDGEVIKESKQEHKDVM	33	1	1	P14136	M17(Oxidation)	2044.02	8.70709e+06	6.79344e+06	7.19576e+06	0	2.162e-05	High	4.87809	High	5.34339	High	4.76508	0	15.1555	14.9634	14.9876
56	HFDLSHGSAQVKGHG	3	1	1	P69905		1576.77	2.08638e+06	2.0364e+06	1.80635e+06	0	3.003e-07	High	4.87191	High	4.37419	High	3.542	0	19.4974	19.22	19.2786
57	KEEIIKTLSKEEETK	3	1	1	P84098		1805	3.00981e+06	2.0654e+06	2.17539e+06	0	0.00019	High	4.85177	High	2.24845	High	3.48202	0	27.1522	27.2485	27.3527
58	WGKVNVDEVGGEALGRL	3	1	1	P68871		1798.95	3.3945e+06	0	0	0	3.556e-06	High	4.74968	High	4.41886	High	1.45095	0	64.3081	64.5465	64.8059
59	KDSYVGDEAQSKRGILT	1	6	2	P60709;P63261		1866.97	2.34093e+06	0	0	0	4.083e-07	High	4.72986					0	30.3982
60	SPADKTNVKAAWGKVGAHAGEYGAEALERM	2	1	1	P69905	M30(Oxidation)	3130.54	3.98491e+06	0	0	0	6.992e-05	High	4.7297					0	47.9447
61	AQAAAPASVPAQAPK	3	1	1	P47914		1377.75	2.51363e+06	2.16547e+06	2.24918e+06	0	0.0001727	High	4.729	High	4.55637	High	4.81647	0	26.4867	26.3404	26.4674
62	SGEGDFLAEGGGVR	3	1	1	P02671		1350.63	37439295	3.83498e+07	1.93809e+07	0	0.02038	High	4.72425	High	4.73675	High	4.71063	0	40.7126	40.6382	40.8149
63	SNLQIRETSLDTKSVSEGHLK	6	1	1	P14136		2342.24	1.09973e+07	1.01457e+07	1.31179e+07	0	0.04183	High	4.71684	High	5.08441	High	4.04996	0	36.3671	36.301	36.3704
64	LTTDEYDGHSTYPSHQYQ	3	1	1	P30043		2141.91	2.24011e+07	2.7998e+07	26065999	0	6.897e-09	High	4.64469	High	4.12325	High	5.39801	0	32.6963	32.8244	32.8988
65	VQTKGTGASGSFKLN	3	5	4	P16403;P16402;P10412;P16401		1494.8	5.79764e+06	3646323	3.32114e+06	0	2.67e-07	High	4.63863	High	5.29106	High	5.22779	0	26.2869	26.1247	26.2666
66	GPGGPGGAGVARGGAGGGP	3	1	1	Q92686		1405.7	1.13667e+06	1.1976e+06	1.21581e+06	0	7.385e-06	High	4.60869	High	4.12265	High	4.84557	0	21.8562	21.4675	21.6108
67	SETPDQFMTADETRNLQ	3	1	1	P16070		1982.88	0	1.31119e+06	0	0	1.481e-07	High	4.6064	High	4.24059	High	2.82696	0	54.7144	54.6092	54.8088
68	GEGDFLAEGGGVR	3	1	1	P02671		1263.6	30644001	3.70212e+07	1.53296e+07	0	1.323e-05	High	4.6028	High	4.60781	High	4.69984	0	40.7182	40.4962	40.8188
69	DNFVFGQSGAGNNW	3	5	2	Q13885;P07437		1512.66	1.1926e+06	648090	240360	0	6.494e-05	High	4.59818	High	4.0223	High	2.76923	0	77.888	78.0047	78.0714
70	MRDGEVIKESKQEHKDVM	6	1	1	P14136		2159.06	5.96042e+06	4.6653e+06	1.4875e+06	0	0.05595	High	4.58542	High	3.9802	High	4.58317	0	20.7137	20.4112	20.5818
71	FIENEEQEYVQTVK	3	1	1	P04083		1755.85	3.0351e+06	2.13414e+06	2.16387e+06	0	2.804e-05	High	4.57844	High	4.78065	High	5.13968	0	46.6333	46.8213	46.7525
72	AAHLPAEFTPAVH	3	1	1	P69905		1360.7	1.12585e+07	9.48981e+06	9.11971e+06	0	3.414e-05	High	4.57536	High	4.90289	High	4.52162	0	40.4904	40.4403	40.5822
73	VAPEEHPVLLTEAPLNPK	3	2	2	P60709;P63261		1954.07	3.61059e+06	3.01775e+06	3.1864e+06	0	9.824e-07	High	4.55121	High	4.54184	High	4.05735	0	51.1272	50.99	50.8471
74	SPTVSQVTERSQD	3	1	1	P16157		1433.69	2.04944e+06	2.61025e+06	1.99019e+06	0	2.622e-05	High	4.545	High	4.64493	High	4.73486	0	25.4124	25.261	25.3901
75	LLSPYSYSTTAVVTNPKE	3	1	1	P02766		1970.02	896755	1.04657e+06	904691	0	7.822e-06	High	4.51883	High	4.35476	High	3.99105	0	58.4606	58.3632	58.5176
76	LKKTETQEKNTLPTKETIEQEKRSEIS	4	1	1	P63313		3188.71	2.92147e+06	2.74745e+06	2764088	0	0.0002739	High	4.51382	High	5.23367	High	4.29558	0	26.3887	26.3853	26.5002
77	AYQKVVAGVANALAHKYH	3	2	2	P68871;P02042		1940.05	0	0	0	0	2.973e-05	High	4.50827			High	4.51552	0	45.4836		45.6183
78	NELRVAPEEHPVLL	3	3	2	P60709;P63261		1615.88	3.97457e+06	2.95987e+06	3.27118e+06	0	4.991e-05	High	4.5007	High	4.03259	High	3.64574	0	51.3049	51.2515	51.2021
79	LSPADKTNVKAAWGKVGAHAGEYGAEALERM	1	1	1	P69905	M31(Oxidation)	3243.63	3.72032e+06	0	0	0	0.0001737	High	4.50015					0	51.5194
80	SEKAKPALEDLRQG	3	1	1	P02647		1541.83	2.77579e+06	2.56928e+06	2.50378e+06	0	9.175e-07	High	4.47591	High	4.46513	High	4.21384	0	23.5162	23.3315	23.5222
81	AESADAALQGDPALQDAGDSSRKEYFI	3	1	1	P04921		2825.33	5.36494e+06	4.78099e+06	3.00341e+06	0	1.083e-07	High	4.46792	High	4.32061	High	4.57941	0	64.8945	64.9405	64.9734
82	GKVKVGVNGFGRIG	3	1	1	P04406		1387.82	0	0	2.99431e+06	0	5.994e-06	High	4.456	High	4.25899	High	3.96755	0	33.1327	33.0114	33.1244
83	AANFLLSQNFDDE	5	1	1	P54725		1483.67	2.32981e+06	2.33713e+06	2.17482e+06	0	0.0001846	High	4.45509	High	4.26565	High	4.20578	0	76.1584	76.2085	76.1528
84	GGPGGAGVARGGAGGGP	5	1	1	Q92686		1251.62	2.87223e+06	3.39383e+06	2.86479e+06	0	6.498e-05	High	4.41509	High	4.20348	High	4.43615	0	17.9782	17.9865	17.7257
85	RKASGPPVSELITK	5	3	3	P16403;P16402;P10412		1482.87	1.20039e+07	1.17062e+07	1.02186e+07	0	2.143e-05	High	4.41007	High	4.11551	High	4.18146	0	28.6912	28.356	28.4871
86	GSLPQKSHGRTQDENPVVHFF	3	1	1	P02686		2380.19	8.87453e+06	1.04883e+07	1.00543e+07	0	0.0002278	High	4.36158	High	5.11227	High	3.98491	0	39.8047	39.7417	39.8906
87	SAKTSPAKQQAPPVRNLH	6	1	1	Q16555		1930.07	1.64819e+06	1.97758e+06	2.80541e+06	0	0.06011	High	4.35473	High	4.90826	High	4.63153	0	13.5042	13.3794	13.2217
88	KKALAAAGYDVEKNNSRIKLGLK	12	4	3	P16403;P16402;P10412		2487.45	3.52704e+06	4.2312e+06	4.36499e+06	0	9.329e-08	High	4.34417	High	3.6463	High	3.73197	0	32.7525	32.8847	32.9402
89	DSGEGDFLAEGGGV	2	1	1	P02671		1309.56	1.05983e+06	0	0	0	8.91e-05	High	4.3177	High	4.22248			0	64.9412	64.9792
90	SWGAEGQRPGFGYGGRASDYKSAHKG	5	1	1	P02686		2726.29	4.37332e+06	2.15391e+06	3.93527e+06	0	6.01e-08	High	4.30737	High	4.6222	High	4.70437	0	29.9902	29.8778	29.9617
91	VLSPADKTNVKAAWGKVGAHAGEYGAEALERMF	8	1	1	P69905	M32(Oxidation)	3489.77	2.17533e+07	7.87991e+06	4.626e+06	0	0.0002227	High	4.30415	High	3.11564	High	3.27659	0	64.9302	64.9592	64.9844
92	TEKPIDSETKM	3	1	1	P43003		1278.63	1.30317e+06	1.54765e+06	1.11084e+06	0	0.0002516	High	4.28733	High	3.90056	High	3.11477	0	19.9579	19.683	19.8311
93	SKQEYDESGPSIVH	3	7	2	P60709;P63261		1575.73	907133	837762	0	0	0.000145	High	4.27806	High	3.93973	High	4.24902	0	27.8614	27.7328	27.8587
94	VLSPADKTNVKAAWGKVG	5	1	1	P69905		1841.04	1.9651e+07	0	1.3254e+07	0	8.743e-06	High	4.27414	High	3.23841	High	3.55311	0	37.7527	37.6983	37.7891
95	RTQDENPVVHFF	7	1	1	P02686		1488.73	3.85713e+06	3.39888e+06	4.16344e+06	0	0.02687	High	4.27189	High	4.82201	High	4.51093	0	55.5329	55.4502	55.5004
96	GDFLAEGGGVR	3	1	1	P02671		1077.54	9.40966e+06	1.20009e+07	7046551	0	0.001222	High	4.27135	High	4.179	High	4.13603	0	38.2484	38.1073	38.3074
97	ADEVSASLAKQGL	3	1	1	P10636		1288.68	1.81431e+06	1.64257e+06	1.23591e+06	0	9.909e-06	High	4.27081	High	4.23273	High	3.76922	0	42.7767	42.9565	42.9319
98	ADSGEGDFLAEGGGV	3	1	1	P02671		1380.6	2.4525e+06	2.12421e+06	2.16708e+06	0	0.02615	High	4.2688	High	4.58153	High	4.00477	0	61.4669	61.4397	61.608
99	WEVISDEHGIDPTGS	3	2	1	Q13885		1641.75	0	1.28549e+06	844843	0	3.593e-06	High	4.23862	High	3.96073	High	2.00085	0	59.0282	58.9632	59.1465
100	VTLAAHLPAEFTPAVHASLDKF	3	1	1	P69905		2335.25	1.53709e+06	617137	1.64649e+06	0	0.0001364	High	4.2353	High	4.0191	High	4.22656	0	72.6169	72.4364	72.3927
101	GTLVQTKGTGASGSFKLN	3	5	4	P16403;P16402;P10412;P16401		1765.95	2.8279e+06	6.22513e+06	2.75482e+06	0	2.14e-10	High	4.23425	High	5.3903	High	6.35187	0	37.9359	37.6922	37.7973
102	HEALENDFAVHETR	1	1	1	P02549		1667.78	0	0	0	0	7.813e-06	High	4.20219					0	31.7372
103	PTTKTYFPHFDL	3	1	1	P69905		1466.73	2.21959e+06	1.24171e+06	1.26763e+06	0	0.0001471	High	4.20109	High	3.11409	High	3.23321	0	63.0857	63.1182	63.3131
104	DDPGANAAAAKIQASF	3	1	1	Q92686		1546.75	0	0	0	0	0.001071	High	4.18773	High	2.43751	High	4.25549	0	58.6705	58.637	58.7439
105	RDTGILDSIGRF	3	1	1	P02686		1349.72	1.41823e+06	0	0	0	2.756e-05	High	4.18088	High	3.88092	High	3.84868	0	63.1612	63.2932	63.4502
106	ASQKRPSQRHGSKYLATASTMDHA	3	1	1	P02686	N-Term(Acetyl); M21(Oxidation)	2686.32	3.91193e+06	3.46551e+06	4.32146e+06	0	0.003454	High	4.17673	High	4.6109	High	4.45644	0	16.7462	16.4508	16.8259
107	HGSKYLATASTMDHA	3	1	1	P02686		1589.74	3.62708e+06	4.27461e+06	2.46183e+06	0	0.001592	High	4.17571	High	4.49133	High	4.50872	0	25.4035	25.2435	25.4001
108	AAHLPAEFTPAVHASLDKFL	6	1	1	P69905		2135.13	1.37578e+07	6.9246e+06	7.23403e+06	0	4.611e-09	High	4.1714	High	3.68023	High	4.70442	0	73.0717	72.744	72.9074
109	PAAPAAPAPAEKTPVKKKAR	3	1	1	P10412		1999.19	2.12259e+06	1.63761e+06	1.50691e+06	0	6.096e-13	High	4.16327	High	4.109	High	4.1791	0	21.6479	21.4237	21.5341
110	SDKTPEELFHPLG	3	1	1	P11166		1469.73	848245	850835	797291	0	0.03493	High	4.15081	High	4.55708	High	4.19017	0	54.1195	53.9419	54.0216
111	WEVISDEHGIDPTGTY	3	3	1	P07437		1818.82	3.03826e+06	1.03725e+06	842336	0	0.03494	High	4.14169	High	4.26681	High	3.8809	0	66.4136	66.657	66.8006
112	KQEYDESGPSIVH	3	7	2	P60709;P63261		1488.7	5.71951e+06	5842063	4.51723e+06	0	1.816e-05	High	4.12654	High	3.755	High	3.84964	0	27.8027	27.6649	27.7877
113	SVEIENPETSDQ	6	1	1	P02724		1347.6	5.63834e+07	4.67753e+07	4.3857e+07	0	0.002595	High	4.11652	High	4.148	High	4.05038	0	36.9663	36.7983	36.9876
114	AHAGEYGAEALERM	3	1	1	P69905		1504.69	2.12763e+06	1.79568e+06	1.4231e+06	0	0.0007576	High	4.10069	High	3.86964	High	4.14433	0	39.404	39.384	39.5264
115	EGDFLAEGGGVR	3	1	1	P02671		1206.58	1.45176e+07	1.30751e+07	1.79736e+07	0	0.0001267	High	4.09889	High	3.94888	High	4.08018	0	39.9755	39.893	40.0891
116	FLLSQNFDDE	3	1	1	P54725		1227.56	992066	673065	630984	0	0.0001214	High	4.08239	High	3.92579	High	3.55828	0	70.9209	70.9767	71.0197
117	KAPAQKVPAQKATGQKAAPAPKA	2	1	1	P50914		2257.32	0	622710	0	0	6.334e-06	High	4.07986	High	3.2466			0	10.6782	10.764
118	LASVSTVLTSKY	5	1	1	P69905		1268.71	8.60123e+07	8.65113e+07	5.01235e+07	0	6.27e-07	High	4.05799	High	3.69533	High	3.23593	0	56.1064	55.7987	55.7588
119	KKALAAAGYDVEKNNSRIK	3	5	3	P16403;P16402;P10412		2076.16	1840626	1.76716e+06	1.51382e+06	0	1.351e-08	High	4.04399	High	3.97434	High	4.42257	0	19.9031	19.6612	19.8092
120	TVETRDGQVINETSQ	3	1	1	P08670		1676.82	2.28579e+06	1.85322e+06	1.82115e+06	0	2.556e-09	High	4.02497	High	4.01456	High	4.65688	0	26.3119	26.1787	26.3209
121	FKGVDAQGTLS	3	1	1	P02686		1122.58	8.54743e+06	8.46995e+06	7.99496e+06	0	0.005317	High	3.99167	High	3.73525	High	3.86138	0	34.58	34.4932	34.6479
122	PTTKTYFPHF	3	1	1	P69905		1238.62	4.70669e+06	5.96264e+06	5.65289e+06	0	0.0005472	High	3.99081	High	4.22797	High	4.37107	0	40.8899	40.834	40.9809
123	HFDLSHGSAQVK	4	1	1	P69905		1325.66	3.78728e+06	3.15201e+06	3.24845e+06	0	2.239e-05	High	3.97314	High	3.5122	High	3.77878	0	23.4933	23.2997	23.4334
124	DDIGDDDEDIDDI	3	2	1	O14602		1464.56	1.62538e+06	1.61617e+06	1.2916e+06	0	0.01952	High	3.96894	High	4.04678	High	3.55085	0	64.0224	63.9466	64.1426
125	GEFVSETESRGSE	1	1	1	P02671		1413.62	1.36942e+06	0	0	0	6.587e-05	High	3.96849					0	27.1422
126	YGSLPQKSHGRTQDENPVVH	6	1	1	P02686		2249.11	3.64765e+06	3.21263e+06	3.03608e+06	0	3.763e-05	High	3.96072	High	4.02837	High	4.21975	0	21.3014	20.8565	21.1921
127	NELRVAPEEHPV	3	3	2	P60709;P63261		1389.72	2.36284e+06	2.75096e+06	2.12118e+06	0	0.001193	High	3.95458	High	3.26833	High	3.94068	0	31.0494	31.1338	31.0922
128	GKVNVDEVGGEALGRL	3	1	1	P68871		1612.87	0	0	822773	0	3.902e-07	High	3.95276	High	3.08504	High	4.14106	0	53.466	53.3365	53.3504
129	SSVEIENPETSDQ	7	1	1	P02724		1434.63	1.56461e+08	1.01399e+08	112012068	0	0.001616	High	3.94323	High	4.19758	High	4.65715	0	37.3217	36.9765	37.1696
130	SPKAEDGATPSPSNETPK	7	1	1	P29966		1812.87	1.27811e+07	1.13972e+07	1.08962e+07	0	0.05598	High	3.90285	High	3.82693	High	3.30965	0	17.2791	16.9934	17.0766
131	SETAPAETATPAPVEKSPAK	6	1	1	P16401	N-Term(Acetyl)	2024.03	1.78173e+06	1.36522e+06	1.24628e+06	0	0.0002178	High	3.90267	High	3.17239	High	3.68756	0	33.4152	33.3933	33.3922
132	ADKPDMGEIASFDKA	3	1	1	P63313	N-Term(Acetyl)	1636.76	2.55542e+06	1.91814e+06	1.89284e+06	0	0.0001639	High	3.8797	High	3.26895	High	2.76124	0	59.8652	59.8058	59.9059
133	VEIENPETSDQ	5	1	1	P02724		1260.56	8.52427e+06	9.06709e+06	6.64558e+06	0	1.542e-05	High	3.8784	High	3.76381	High	4.14263	0	35.384	35.2702	35.4489
134	GRTQDENPVVHFF	5	1	1	P02686		1545.75	7.49398e+06	6.2047e+06	7.77343e+06	0	0.03205	High	3.85936	High	4.69412	High	3.37369	0	55.2892	55.2963	55.3376
135	RKGPGPGGPGGAGVARGGAGGGPSGD	8	1	1	Q92686		2103.05	8.37066e+06	7.92496e+06	7.0272e+06	0	0.001027	High	3.8592	High	4.11555	High	3.96719	0	16.1247	15.8402	15.7972
136	VLSPADKTNVKAAWGKVGAHAGEYGAEAL	1	1	1	P69905		2910.52	2.21203e+06	0	0	0	1.684e-05	High	3.8527					0	53.7064
137	GKVNVDEVGGEAL	2	1	1	P68871		1286.66	2.77741e+06	1.95575e+06	0	0	9.307e-05	High	3.85188	High	3.48047			0	40.0107	39.9259
138	DLEPTVIDEVRTGTY	6	3	1	P68363		1707.85	1.41599e+06	1.14154e+06	1.00382e+06	0	1.872e-09	High	3.84266	High	4.10903	High	4.30414	0	70.2755	70.2913	70.3887
139	SLVSKGTLVQTKGTGA	3	5	4	P16403;P16402;P10412;P16401		1546.88	3.23084e+06	1.68461e+06	2.53645e+06	0	3.199e-06	High	3.83378	High	4.18678	High	3.97439	0	30.1649	30.0657	30.1666
140	QKVVAGVANALAHKYH	3	2	2	P68871;P02042		1705.95	1.76243e+07	1.14568e+07	1.37095e+07	0	0.04945	High	3.83217	High	4.1267	High	2.85636	0	33.1182	33.0055	33.1121
141	TVATPLNQVANPNSAIFGGARPREEVVQKEQE	3	1	1	Q15056		3449.79	6.2845e+06	5.06888e+06	4.11815e+06	0	0.0004495	High	3.82907	High	3.9984	High	3.80464	0	57.6125	57.4864	57.4545
142	FLSFPTTKTY	4	1	1	P69905		1204.63	9.70264e+06	7.65386e+06	6.6267e+06	0	0.0001438	High	3.81937	High	3.57461	High	3.94859	0	60.6947	60.6304	60.6051
143	GAEGQRPGFGYGGRASDY	2	1	1	P02686		1844.84	0	1.66441e+06	0	0	0.01173	High	3.81278	High	4.10536			0	33.746	33.6913
144	EEPAAHDTEATATDYHTT	3	1	1	P02730		1959.83	1.38801e+06	1.58995e+06	1.53871e+06	0	0.0001708	High	3.804	High	3.30025	High	3.77121	0	25.0402	24.8832	25.0106
145	HRDTGILDSIGR	3	1	1	P02686		1339.71	1.37942e+07	8.88398e+06	9.44632e+06	0	7.692e-05	High	3.80143	High	3.72918	High	3.8028	0	33.9445	33.8439	34.1363
146	SPKAEDGATPSPSNETPKK	12	1	1	P29966		1940.96	1.09316e+07	1.12027e+07	9.28797e+06	0	0.000353	High	3.79918	High	3.36871	High	4.6397	0	12.9094	12.7463	12.5846
147	SNLQIRETSLDT	3	1	1	P14136		1376.71	0	1.90662e+06	0	0	0.03227	High	3.79668	High	3.96807	High	3.71524	0	39.305	39.1157	39.3312
148	SDKTIGGGDDSFNTFF	2	5	1	P68363	N-Term(Acetyl)	1749.76	498394	0	573679	0	0.0001805	High	3.76433			High	3.32502	0	87.9634		87.9667
149	HAGEYGAEALERM	3	1	1	P69905	M13(Oxidation)	1449.65	991155	1.0966e+06	1.11932e+06	0	0.02681	High	3.75178	High	4.26667	High	3.65963	0	28.5375	28.3999	28.5759
150	TVIDEVRTGTY	3	3	1	P68363		1253.64	1.93515e+06	1.45775e+06	1.2709e+06	0	1.361e-05	High	3.73821	High	3.79801	High	3.91414	0	46.6444	46.8433	46.7647
151	SETGAGKHVPRAVF	6	5	1	P68363		1455.78	2.09912e+06	2.64184e+06	2.80248e+06	0	0.00108	High	3.72233	High	3.71637	High	3.36524	0	25.6684	25.6938	25.8207
152	GFKGVDAQGTLS	3	1	1	P02686		1179.61	1.69069e+07	16460978	1.97496e+07	0	0.05458	High	3.72034	High	3.33475	High	3.51999	0	36.1579	36.087	36.1621
153	NRGDSTFESKSY	3	1	1	P02671		1390.63	1.28435e+06	1.37356e+06	1.25957e+06	0	0.001477	High	3.71418	High	3.43529	High	4.02287	0	21.21	20.9343	21.2314
154	DFGSLSNLQVTQP	3	1	1	P08708		1405.7	983797	1.11729e+06	1.22866e+06	0	0.000933	High	3.71252	High	3.37131	High	3.65131	0	74.8264	74.8989	74.9017
155	QEYDESGPSIVH	3	7	2	P60709;P63261		1360.61	1.31128e+07	1.27117e+07	9.77534e+06	0	0.02911	High	3.70896	High	3.75395	High	3.67449	0	34.7097	34.6317	34.7156
156	ASSDIQVKELEKRASGQAFEL	3	1	1	P16949	N-Term(Acetyl)	2348.22	0	0	0	0	0.0001077	High	3.70369	High	2.26247	High	3.25509	0	70.6929	70.7587	70.8457
157	SETESRGSESGIFTNT	3	1	1	P02671		1701.76	5.04005e+06	4978336	4.80968e+06	0	4.198e-07	High	3.70288	High	3.93026	High	4.00855	0	35.3274	35.2535	35.3274
158	TSATEFENVG	3	1	1	P11277	N-Term(Acetyl)	1096.48	3.84608e+06	3.16147e+06	3.62171e+06	0	0.004753	High	3.69754	High	3.14272	High	3.21558	0	61.09	61.0242	61.1789
159	AAKRKASGPPVSELITK	3	1	1	P10412		1753.04	1.48666e+06	1.55947e+06	1.49881e+06	0	0.00016	High	3.6939	High	3.24004	High	3.10898	0	23.3745	23.1265	23.2956
160	GKVNVDEVGGEALG	3	1	1	P68871		1343.69	14914238	1.94382e+07	1.80125e+07	0	6.625e-06	High	3.69205	High	3.54793	High	3.65014	0	38.9959	38.9232	39.0529
161	EQLITGKEDAANNY	3	7	1	P68363		1565.75	0	810686	1.14214e+06	0	0.07225	High	3.68132	High	4.13324	High	2.33722	0	36.5639	36.3872	36.5954
162	VDLEPTVIDEVR	3	3	1	P68363		1384.74	7.42416e+06	7.34491e+06	6.76219e+06	0	0.0001157	High	3.68061	High	3.61491	High	3.39097	0	61.0611	60.9915	61.0506
163	VHLTPEEKSAVTAL	5	1	1	P68871		1494.82	8.97391e+08	7.40801e+08	58373561	0	3.533e-05	High	3.67998	High	3.17397	High	3.50089	0	40.1316	40.0577	40.1581
164	IKSGERGRKGPGPGGPGGAGVARGGAGGGPSGD	5	1	1	Q92686		2830.45	2.93219e+06	2.33902e+06	2.18075e+06	0	0.0006549	High	3.67866	High	2.99854	High	2.56058	0	14.4104	14.2142	14.3166
165	TGILDSIGRF	3	1	1	P02686		1078.59	1.93278e+06	2.21756e+06	2.43913e+06	0	0.02591	High	3.67686	High	3.77728	High	3.37675	0	74.4212	74.6612	74.7701
166	ASVSTVLTSKY	3	1	1	P69905		1155.63	0	3254203	0	0	2.242e-05	High	3.66805	High	3.58149	High	3.47211	0	40.7266	40.6857	40.8514
167	SLVSKGTLVQTKGTGASGSF	2	5	4	P16403;P16402;P10412;P16401		1925.04	3.26942e+06	2.88798e+06	0	0	0.03111	High	3.65753	High	5.45998			0	39.7857	39.7145
168	SHGRTQDENPVVHF	5	1	1	P02686		1622.77	3.63218e+06	3.75935e+06	2919933	0	0.002546	High	3.65114	High	3.02785	High	3.91518	0	29.0929	28.96	29.0791
169	SEAEDASLLSF	3	1	1	P02656		1168.54	1.82135e+06	1.83253e+06	1.78813e+06	0	0.01708	High	3.64954	High	3.86806	High	3.57473	0	75.9085	75.8847	75.8981
170	SNLQIRETSLDTKSVSEGHL	4	1	1	P14136		2214.13	9.88669e+06	1.04864e+07	1.16435e+07	0	0.01817	High	3.63885	High	3.95748	High	3.58013	0	40.744	40.6788	40.8337
171	ADKTNVKAAWGKVGA	3	1	1	P69905		1515.83	0	0	332692	0	1.513e-06	High	3.6334	High	4.08561	High	2.91768	0	28.0504	27.9427	28.1186
172	VVAGVANALAHKYH	5	2	2	P68871;P02042		1449.8	6.68929e+06	4.84156e+06	3.11407e+06	0	0.02054	High	3.62023	High	4.45202	High	1.44817	0	33.9502	33.8557	33.9534
173	AQSKGNPEQTPVLKPEEEAPAPEVG	3	1	1	P04004		2602.31	0	1.82269e+06	0	0	1.419e-05	High	3.61098	High	3.47765	High	3.15954	0	39.796	39.7645	39.8713
174	TQDENPVVHF	3	1	1	P02686		1185.56	4.32673e+07	4.2252e+07	4.89033e+07	0	0.001134	High	3.60809	High	3.51017	High	3.29043	0	40.7104	40.6404	40.8071
175	GKDQSGEVLSSV	3	1	1	P55087		1205.61	3.53514e+06	3.0967e+06	3.39724e+06	0	0.001054	High	3.58847	High	3.19988	High	3.35363	0	34.4479	34.3952	34.5809
176	AELQEVQITEEKPLLPG	5	1	1	Q9UN36	N-Term(Acetyl)	1936.03	591023	0	802621	0	8.093e-09	High	3.5444	High	3.30613	High	4.0681	0	83.9937	84.0605	83.9421
177	GKVGAHAGEYGAEALERM	4	1	1	P69905	M18(Oxidation)	1861.9	1.98377e+06	3.04573e+06	2.89882e+06	0	0.004423	High	3.54243	High	5.77059	High	3.47831	0	28.7464	28.5687	28.6859
178	SARLSAKPAPPKPEPKPK	9	1	1	P05204		1899.12	5.80139e+06	5.89173e+06	5.77066e+06	0	8.553e-08	High	3.5419	High	4.80339	High	5.35979	0	11.8874	11.99	11.6841
179	WGKVNVDEVGGEALGRLL	3	1	1	P68871		1912.04	3.4437e+06	1.69122e+06	1.34072e+06	0	1.136e-06	High	3.52969	High	3.17614	High	2.55458	0	76.9982	76.894	76.9827
180	DTGILDSIGRF	3	1	1	P02686		1193.62	19444760	14066654	1.80226e+07	0	0.001754	High	3.5091	High	4.02501	High	4.16755	0	79.0215	79.1079	79.0022
181	AELQEVQITE	3	1	1	Q9UN36	N-Term(Acetyl)	1201.6	2.01341e+06	1.65048e+06	1.95933e+06	0	0.0006056	High	3.50574	High	3.55987	High	3.58724	0	74.7959	74.7027	74.7811
182	SDFNSDTHSSTF	2	1	1	P04406		1344.53	1.60639e+06	1.34511e+06	0	0	0.05114	High	3.50533	High	3.75374			0	34.394	34.3293
183	SARQDEGKEEEPEADQEHA	3	1	1	P17677		2154.92	941582	1.39374e+06	793303	0	6.035e-06	High	3.49735	High	3.23994	High	2.73917	0	13.3161	13.248	13.2637
184	IRETSLDTKSVSEGHL	4	1	1	P14136		1771.92	1.03757e+06	0	4.58867e+06	0	7.597e-05	High	3.49395	High	3.79839	High	4.55676	0	34.2604	34.1958	34.3669
185	GFGYGGRASDY	3	1	1	P02686		1149.5	7.3809e+06	5.67098e+06	5.57768e+06	0	1.47e-06	High	3.4934	High	3.33277	High	3.46015	0	35.954	35.8839	35.9657
186	VNDNEEGFFSA	3	1	1	P02675		1228.52	1.03589e+07	8.64582e+06	9.27203e+06	0	3.252e-05	High	3.48783	High	3.77672	High	3.91113	0	59.2399	59.1597	59.2901
187	DTGILDSIGR	6	1	1	P02686		1046.55	2.33071e+06	2.26676e+06	1.99899e+06	0	0.002365	High	3.47463	High	3.60595	High	3.86138	0	53.7607	53.5042	53.5836
188	DDDIAALVVDNG	5	1	1	P60709	N-Term(Acetyl)	1258.58	2.95848e+06	2.38534e+06	2.33038e+06	0	0.04542	High	3.47189	High	4.34763	High	3.96027	0	93.5742	93.6562	93.6971
189	SYTLDSLGNPSA	3	1	1	P07197	N-Term(Acetyl)	1266.59	2.27036e+06	2.00964e+06	1.7788e+06	0	0.002313	High	3.46223	High	3.32463	High	3.87705	0	76.1145	76.1137	76.1101
190	SDKPDMAEIEKFDKSKL	3	1	1	P62328	N-Term(Acetyl); M6(Oxidation)	2039.01	1.39547e+07	2.04665e+07	2.45344e+07	0	5.042e-05	High	3.45106	High	3.04662	High	3.44271	0	40.455	40.4005	40.5232
191	HGSKYLATASTMDH	3	1	1	P02686		1518.71	3.81013e+06	2.8954e+06	2.64664e+06	0	0.0001364	High	3.44197	High	2.98311	High	3.91107	0	21.9456	21.7432	21.8719
192	SGERGRKGPGPGGPGGAGVARGGAGGGPSGD	3	1	1	Q92686		2589.27	1.01447e+06	975769	1.27288e+06	0	0.002992	High	3.43074	High	3.36761	High	2.97382	0	14.9385	14.5889	14.7934
193	FESFGDLSTPDAV	3	1	1	P68871		1384.63	829910	663465	639315	0	0.00011	High	3.42345	High	3.59345	High	3.06096	0	75.1139	75.1443	75.2499
194	FSNLQIRETSLDTKSVSEGHL	3	1	1	P14136		2361.21	6.81257e+06	4.52964e+06	3.80949e+06	0	0.00355	High	3.4217	High	4.2883	High	3.89062	0	53.2822	52.984	53.1011
195	TETQEKNPLPSKETIEQEKQAGES	2	1	1	P62328		2701.33	2.47382e+06	0	2.27285e+06	0	0.001783	High	3.41844			High	2.7672	0	30.2387		30.3864
196	SETAPAAPAAPAPAEKTPVK	6	1	1	P10412	N-Term(Acetyl)	1946.03	1.30207e+07	7.65317e+06	9.1542e+06	0	8.12e-07	High	3.41485	High	3.32981	High	3.42483	0	35.9655	35.729	35.9727
197	SLPQKSHGRTQDENPVVHF	7	1	1	P02686		2176.1	1.72383e+07	1.66971e+07	1.53446e+07	0	0.001416	High	3.40491	High	3.01642	High	3.78776	0	28.7252	28.951	28.6749
198	YDNEFGYSNR	2	1	1	P04406		1264.53	0	0	0	0	0.06744	High	3.39363	High	3.30994			0	33.5417	33.5324
199	FGYGGRASDY	3	1	1	P02686		1092.48	7.42659e+06	6.41873e+06	12979213	0	4.945e-06	High	3.37817	High	3.51884	High	3.51675	0	34.3591	34.2653	34.3433
200	DAHKSEVAHRFKDLGEENFKALVL	1	1	1	P02768		2753.44	2432945	0	0	0	0.000172	High	3.37553					0	58.3087
201	AAGVEAAAEVAATEIK	2	1	1	P52272	N-Term(Acetyl)	1542.8	485794	0	388606	0	1.512e-06	High	3.37526			High	3.12765	0	88.3985		88.4207
202	IRETSLDTKSVSE	3	1	1	P14136		1464.76	1.71682e+06	1.19601e+06	991651	0	0.002042	High	3.37169	High	4.03828	High	3.0347	0	25.4235	25.3278	25.5329
203	SEAEDASLLSFMQG	1	1	1	P02656		1484.66	226792	0	0	0	0.000125	High	3.36198					0	88.1472
204	KNPLPSKETIEQEKQAGES	2	1	1	P62328		2113.09	4.81047e+06	3.80704e+06	0	0	0.0001264	High	3.35803	High	3.28287			0	26.526	26.5936
205	GFKGVDAQGTL	3	1	1	P02686		1092.57	6.06153e+06	6.40726e+06	5.17443e+06	0	0.002779	High	3.34438	High	3.43062	High	3.36092	0	38.4996	38.3868	38.5326
206	ISHELDSASSEVN	3	1	1	P10451		1387.64	0	0	1.20207e+06	0	0.002136	High	3.33153	High	3.34663	High	3.53575	0	28.2394	28.0923	28.2122
207	SDEREVAEAATGEDA	3	1	1	Q99536	N-Term(Acetyl)	1591.68	1.57678e+06	1.30988e+06	1.13354e+06	0	0.04976	High	3.3307	High	3.51844	High	3.43956	0	46.7071	46.9865	46.9495
208	KKALAAAGYDVEKNNSRIKLG	1	4	3	P16403;P16402;P10412		2246.26	2.46689e+06	0	0	0	1.018e-05	High	3.32912					0	30.6157
209	WDLDPEVRPTSAVAA	3	1	1	P02656		1626.82	5.12204e+06	3.99282e+06	0	0	4.229e-06	High	3.32474	High	3.45589	High	3.24665	0	63.0695	63.0492	63.2669
210	KLEKEEEEGISQESSEEEQ	2	1	1	P17096		2237	0	1.24198e+06	0	0	0.02638	High	3.29538	High	4.18752			0	25.6464	25.4549
211	ADPGSDLFSVQALQ	3	1	1	P02549		1447.71	1.23033e+06	1.1069e+06	1.51391e+06	0	0.001415	High	3.288	High	3.29424	High	3.80347	0	79.2371	79.3309	79.2201
212	TLLIKTVETRDGQVINETSQHHDDLE	2	1	1	P08670		2991.51	0	0	0	0	0.001514	High	3.28595			High	3.47822	0	49.6474		49.4101
213	IENEEQEYVQTVK	2	1	1	P04083		1608.78	1.24633e+07	1.14188e+07	0	0	0.06094	High	3.2857	High	3.95094			0	36.7926	36.565
214	FGGPGTASRPSSS	2	1	1	P08670		1207.58	1.3505e+06	1.36135e+06	0	0	0.0002301	High	3.28506	High	3.64715			0	19.7216	19.4818
215	DVSLQLPSR	3	1	1	P01024		1014.56	1.39974e+06	1.46469e+06	1.18501e+06	0	0.003807	High	3.28243	High	3.30612	High	3.10732	0	44.844	44.8947	45.0609
216	NPLPSKETIEQEKQAGES	3	1	1	P62328		1984.99	3.65906e+06	3013356	3.52774e+06	0	0.05571	High	3.2786	High	3.75976	High	3.64588	0	30.6259	30.7152	30.8379
217	IKTVETRDGQVINETSQHHDDLE	6	1	1	P08670		2664.3	1.19119e+07	1.15337e+07	1.60031e+07	0	0.0001973	High	3.27739	High	5.55252	High	4.20064	0	30.804	30.6992	30.8092
218	LIKTVETRDGQVINETSQ	4	1	1	P08670		2031.08	1.07352e+07	1.00494e+07	1.18501e+07	0	0.0005561	High	3.25767	High	3.20646	High	2.81641	0	33.5139	33.4255	33.5141
219	SARLSAKPAPPKPEPKPR	4	1	1	Q15651		1927.13	2.24073e+06	2.72989e+06	2.5028e+06	0	0.02577	High	3.24059	High	3.58026	High	3.33689	0	13.4101	12.9349	12.8088
220	EEEIAALVIDNG	3	1	1	P63261	N-Term(Acetyl)	1314.64	972186	700032	696544	0	0.0001846	High	3.21271	High	3.08327	High	2.64195	0	107.345	107.363	107.532
221	TLADEVSASLAKQGL	3	1	1	P10636		1502.81	237135	0	181178	0	5.675e-05	High	3.20993	High	2.5674	High	3.37259	0	78.6369	78.7163	78.6846
222	SPTVSQVTERSQ	2	1	1	P16157		1318.67	1.05455e+06	0	882748	0	0.0001007	High	3.19005			High	3.07209	0	24.6927		24.6289
223	ASQKRPSQRHGSKYLATASTMDH	3	1	1	P02686	N-Term(Acetyl); M21(Oxidation)	2615.28	2.38295e+06	2.16141e+06	2.04566e+06	0	0.001587	High	3.18207	High	2.75188	High	3.56176	0	15.0367	14.7822	14.9667
224	MRDGEVIKESKQEHKDVM	8	1	1	P14136	M1(Oxidation); M18(Oxidation)	2191.05	1.33639e+06	1.33683e+06	1.25343e+06	0	0.001091	High	3.1801	High	3.2923	High	4.15991	0	14.8034	11.6878	11.4551
225	LASVSTVLTSKYR	14	1	1	P69905		1424.82	2.13558e+09	2.3185e+09	1.93379e+09	0	7.616e-06	High	3.17605	High	2.7818	High	3.08326	0	40.4354	40.3808	40.5036
226	SVVPSPKVSDTVVEPYN	3	4	2	Q13509;P07437		1816.94	2.51688e+06	2.67287e+06	2073090	0	6.768e-06	High	3.16576	High	2.73891	High	2.94623	0	53.4882	53.3244	53.3383
227	GDLSTPDAVMGNPK	2	1	1	P68871		1401.68	1.02561e+06	0	0	0	0.00361	High	3.15881			High	2.78389	0	39.103		39.1519
228	GRTQDENPVVHF	3	1	1	P02686		1398.68	5.30483e+06	4.98802e+06	3.47369e+06	0	0.0001012	High	3.15816	High	3.54427	High	4.21173	0	35.782	35.6848	35.8376
229	FVDLEPTVIDEVR	3	3	1	P68363		1531.81	0	439574	361264	0	6.856e-05	High	3.15053	High	3.25983	High	3.49219	0	70.9757	71.0097	71.0966
230	YQKVVAGVANALAHKYH	2	2	2	P68871;P02042	N-Term(Acetyl)	1911.03	699594	537585	0	0	9.991e-05	High	3.14763	High	2.64111			0	74.2587	74.29
231	APVISAEKAYHEQ	3	6	1	P68363		1442.73	3.18893e+06	2.5867e+06	2.85857e+06	0	0.0001249	High	3.14673	High	2.56264	High	2.889	0	27.3927	27.434	27.4386
232	QDENPVVHFF	9	1	1	P02686		1231.58	8.65324e+06	8.06256e+06	7.63419e+06	0	0.0002452	High	3.14633	High	3.11609	High	2.95606	0	67.4774	67.7294	67.4267
233	ILDSIGRF	3	1	1	P02686		920.523	1.4241e+06	1.25228e+06	1.4552e+06	0	0.004033	High	3.13626	High	3.2246	High	3.42119	0	55.7214	55.6677	55.7841
234	FFESFGDLSTPDA	3	1	1	P68871		1432.63	0	256586	0	0	0.000128	High	3.12833	High	3.09534	High	3.02377	0	81.4417	81.5759	81.4929
235	TVTPASSAKTSPA	2	1	1	Q16555		1217.64	2.14569e+06	2.53736e+06	0	0	2.152e-05	High	3.12208	High	3.62222			0	16.6302	16.4059
236	PAAPAPAEKTPVKKKARK	3	1	1	P10412		1888.15	2.68848e+06	1.70866e+06	1.58388e+06	0	0.0005606	High	3.11143	High	3.88432	High	3.61555	0	18.1964	17.9965	18.0796
237	FLSFPTTKTYF	3	1	1	P69905		1351.7	5.83863e+06	5.0059e+06	6.04042e+06	0	0.0002951	High	3.09642	High	2.96237	High	3.1916	0	76.7804	76.8755	76.7549
238	SEEIITPVY	3	1	1	P07384	N-Term(Acetyl)	1092.55	1.93133e+06	1.97485e+06	1.96567e+06	0	0.001157	High	3.09201	High	2.87613	High	2.90332	0	83.2102	83.2955	83.2364
239	AHAGEYGAEALE	3	1	1	P69905		1217.55	1.11405e+07	1.07623e+07	1.25107e+07	0	0.005816	High	3.08349	High	2.46806	High	2.7422	0	32.5249	32.6169	32.7055
240	LVTLAAHLPAEFTPAVHASLDKF	3	1	1	P69905		2448.34	1.18993e+06	669981	1.02445e+06	0	7.397e-07	High	3.07122	High	1.37134	High	2.09097	0	77.262	77.3865	77.2214
241	SDKPDMAEIEKFDKSK	3	1	1	P62328	N-Term(Acetyl); M6(Oxidation)	1925.92	3.08871e+06	2.2079e+06	3.60473e+06	0	0.001026	High	3.06792	High	3.25074	High	3.32833	0	32.5579	32.694	32.5646
242	HPEQLITGKEDAANNY	3	7	1	P68363		1799.87	2.26269e+06	2.35386e+06	2.25301e+06	0	2.073e-05	High	3.06526	High	4.55145	High	4.53049	0	33.4054	33.251	33.3046
243	AVAASKERSGVSLAALK	3	3	3	P16403;P16402;P10412		1657.96	2.04774e+06	1.71539e+06	1.73488e+06	0	0.03183	High	3.06185	High	3.30694	High	2.8337	0	29.4964	29.3912	29.5041
244	MEELQDDYEDM	1	1	1	P02730	N-Term(Acetyl); M11(Oxidation)	1475.52	490608	0	0	0	0.0001665	High	3.05313					0	75.6297
245	IKTVETRDGQVINETSQ	3	1	1	P08670		1918	6.2353e+06	4.4465e+06	4.60763e+06	0	0.04728	High	3.04969	High	3.99634	High	3.48706	0	27.5779	27.4522	27.5541
246	ELLESYIDGR	3	1	1	P00734		1194.61	827478	606881	729482	0	0.0002832	High	3.04788	High	3.07096	High	3.00681	0	58.0537	58.0025	58.1036
247	GAAKRKASGPPVSELITK	3	1	1	P10412		1810.06	1.62454e+06	1.56034e+06	1.34562e+06	0	0.001234	High	3.0459	High	2.97798	High	3.4204	0	23.7969	23.5877	23.6631
248	EIRRYQKSTELLIR	3	6	1	P68431;Q6NXT2		1805.04	4.78875e+06	5.11923e+06	4.22401e+06	0	0.0001258	High	3.04579	High	3.52078	High	4.2137	0	30.1494	30.0295	30.1597
249	TEAESNMNDLVSEYQQY	3	9	3	Q13885;Q13509;P07437		2020.85	625928	364849	403317	0	0.0428	High	3.03734	High	3.3645	High	3.17715	0	71.2023	71.2263	71.3938
250	TGILDSIGR	2	1	1	P02686		931.522	946024	0	699060	0	5.328e-05	High	3.0168			High	2.9601	0	46.2954		46.4511
251	ASPVEKEAPAEGEA	6	1	1	P29966		1384.66	3.30011e+06	3.61354e+06	2.96149e+06	0	0.02377	High	3.00562	High	3.01957	High	2.85834	0	23.0431	22.8538	22.9446
252	VHLTPEEKSAVTALWGKVNVD	3	1	1	P68871		2293.22	2.12316e+06	1.1843e+06	0	0	0.0002078	High	3.00429	High	2.71656			0	69.0977	69.214
253	AEGQRPGFGYGGRASD	3	1	1	P02686		1624.75	1.392e+06	1.31321e+06	1.35932e+06	0	1.242e-05	High	2.98185	High	4.69659	High	4.19341	0	25.2597	25.0572	25.2167
254	SPVEKEAPAEGEA	3	1	1	P29966		1313.63	1.31603e+06	1.35579e+06	974373	0	0.001999	High	2.9802	High	2.328	High	2.8908	0	20.3272	19.9172	20.0379
255	AVFVDLEPTVIDE	2	4	1	P68363		1446.74	0	0	0	0	0.002023	High	2.9785			High	2.70213	0	84.6147		84.6276
256	DSYDSYATHNE	3	1	1	Q14011		1301.5	590862	600132	480173	0	0.05633	High	2.97838	High	2.89181	High	2.62269	0	27.6792	27.563	27.7256
257	LSFPTTKTYFPHF	6	1	1	P69905		1585.81	1.51503e+07	1.49107e+07	1.41942e+07	0	0.02854	High	2.97621	High	2.61539	High	2.30269	0	72.0359	72.0454	72.2206
258	TVETRDGQVINETSQHHDDLE	3	1	1	P08670		2423.11	4.17998e+06	2.16851e+06	1.97872e+06	0	0.000172	High	2.97385	High	2.15717	High	2.46796	0	30.5794	30.5849	30.7146
259	LVVYPWTQRFFES	6	2	2	P68871;P02042		1671.86	1.88421e+07	1.20965e+07	9.32242e+06	0	1.054e-06	High	2.96769	High	2.66121	High	2.9745	0	85.0313	85.6022	85.0584
260	SYKMADEAGSEADHEGTHSTKRG	3	1	1	P02671	M4(Oxidation)	2480.08	1.50486e+06	1.18237e+06	947195	0	0.03257	High	2.94571	High	3.15322	High	2.24802	0	17.363	17.0206	17.2691
261	KSYELPDGQVITIGNE	3	10	2	P60709;P63261		1762.89	288441	419956	0	0	0.004582	High	2.94144	High	2.74816	High	3.08004	0	74.465	74.5202	74.4489
262	FLSFPTTKTYFPHF	7	1	1	P69905		1732.88	4.50743e+07	3.69308e+07	3.39008e+07	0	0.0003156	High	2.93491	High	2.47828	High	2.87919	0	80.0947	80.4155	80.0791
263	ETSLDTKSVSEGHLK	2	1	1	P14136		1630.84	1.88157e+06	0	565692	0	0.002172	High	2.93324			High	2.50197	0	26.072		26.2123
264	EYDESGPSIVH	3	7	2	P60709;P63261		1232.55	1.09103e+07	5.6065e+06	5093118	0	0.003586	High	2.90737	High	2.84788	High	3.04433	0	33.9401	33.849	33.9436
265	SPKVSDTVVEPY	3	10	3	Q13885;Q13509;P07437		1320.67	7.02569e+06	5.92767e+06	5.30974e+06	0	0.05695	High	2.90554	High	3.23228	High	2.82823	0	39.1746	39.056	39.2164
266	DLEPTVIDEVR	3	3	1	P68363		1285.67	7767694	5.42528e+06	5.46081e+06	0	0.001106	High	2.86922	High	2.72522	High	2.77213	0	57.59	57.4664	57.4656
267	HLPAEFTPAVHASLDKF	3	1	1	P69905		1879.97	961764	1.02789e+06	757983	0	0.04842	High	2.8638	High	3.24412	High	3.14558	0	58.7145	58.439	58.5836
268	LVVYPWTQRF	336	5	2	P68871;P02042		1308.71	5878526972	2417039080	1213276164	0	0.0005199	High	2.85781	High	2.92119	High	2.78792	0	87.5006	89.8685	75.8772
269	VDLEPTVIDEV	3	3	1	P68363		1228.63	553811	556771	721450	0	0.001891	High	2.81085	High	1.93014	High	2.27691	0	75.271	75.3665	75.3596
270	SLPQKSHGRTQDENPVVHFF	5	1	1	P02686		2323.17	2.12769e+07	2.3446e+07	2.39868e+07	0	2.599e-07	High	2.80294	High	3.68789	High	3.26004	0	39.7669	39.6953	39.8234
271	RETSLDTKSVSEGHL	3	1	1	P14136		1658.84	3.2777e+06	2.6991e+06	4.34656e+06	0	0.0004946	High	2.79088	High	3.05004	High	3.44929	0	30.1733	30.0353	30.1454
272	SDKPDMAEIEK	3	1	1	P62328	N-Term(Acetyl)	1304.61	1.58411e+06	0	1.43252e+06	0	0.0007098	High	2.77788	High	2.67815	High	2.8853	0	34.7881	34.6845	34.8369
273	SETAPAAPAAPAPAEKTPVKKKAR	9	1	1	P10412	N-Term(Acetyl)	2429.36	2.13857e+07	1.95217e+07	1.78882e+07	0	0.003484	High	2.71895	High	2.77745	High	2.80943	0	21.5409	21.3045	21.4226
274	DDPGANAAAAKIQA	2	1	1	Q92686		1312.65	0	0	1.28663e+06	0	0.0003461	High	2.71587			High	3.69638	0	33.1954		33.2178
275	ASGVAVSDGVIKVF	3	1	1	P23528	N-Term(Acetyl)	1390.76	2.05382e+06	1.89199e+06	2.1943e+06	0	0.0002036	High	2.71017	High	2.97118	High	2.5187	0	84.3447	84.3497	84.3267
276	HFDLSHGSAQVKGHGKKV	3	1	1	P69905		1932.02	1.48348e+06	1.57262e+06	1.37234e+06	0	8.653e-05	High	2.68904	High	2.86212	High	2.39614	0	15.6151	15.4247	15.4031
277	LASVSTVL	7	1	1	P69905		789.473	1.19421e+07	1.01745e+07	5.65657e+06	0	0.00343	High	2.67958	High	2.38396	High	2.63039	0	56.1172	55.4172	55.9832
278	GKVNVDEVGGEALGRLL	3	1	1	P68871		1725.95	1.02577e+06	0	463969	0	0.04268	High	2.66765	High	2.95922	High	2.21756	0	66.6742	66.9362	67.0399
279	SVSEGHLKRNIVVKTVE	1	1	1	P14136		1895.08	3.3807e+06	0	0	0	9.492e-05	High	2.64483					0	26.2949
280	LVRYTKKVPQVSTPTL	4	1	1	P02768		1830.09	1.45411e+07	0	6.65976e+06	0	0.001186	High	2.63504			High	2.27012	0	38.4625		38.5206
281	TQEKNPLPSKETIEQEKQAGES	3	1	1	P62328		2471.24	4.55484e+06	4.19804e+06	3.38996e+06	0	0.001055	High	2.63318	High	2.48586	High	2.912	0	28.988	28.8178	29.0439
282	GSLPQKSHGRTQDENPVVH	5	1	1	P02686		2086.05	4.45949e+06	4.73458e+06	4.18442e+06	0	0.0007404	High	2.61046	High	2.41989	High	2.69171	0	14.6217	14.3961	14.4631
283	SGIFTNTKESSSHHP	3	1	1	P02671		1628.77	2.35718e+06	2.58408e+06	2.2382e+06	0	0.001787	High	2.59478	High	1.98613	High	2.31963	0	19.4741	19.0996	19.2479
284	TGPPVSELITK	3	1	1	P16401		1141.65	4.73821e+06	6.01559e+06	5.83322e+06	0	0.003508	High	2.56687	High	2.5666	High	2.70664	0	40.8782	40.715	40.8731
285	SETAPAAPAAAPPAEKAPVKKKAA	3	1	1	P16403	N-Term(Acetyl)	2314.29	1.32255e+07	1.00856e+07	1.04623e+07	0	6.291e-05	High	2.5586	High	2.2514	High	2.35222	0	24.5492	24.369	24.4957
286	GVDAQGTLSKIFKL	3	1	1	P02686		1476.85	2.46348e+06	1.64261e+06	1.50434e+06	0	0.0001736	High	2.5575	High	2.52184	High	2.54397	0	74.0891	74.0077	74.0086
287	SETAPAETATPAPVEKSPA	2	1	1	P16401	N-Term(Acetyl)	1895.94	0	0	1.85851e+06	0	1.12e-06	High	2.55031			High	4.11888	0	40.0427		40.0468
288	TENSTSAPAAKPK	3	1	1	P07305	N-Term(Acetyl)	1343.68	793412	1.79089e+06	1077570	0	0.002693	High	2.523	High	3.18714	High	3.29475	0	13.9097	13.7997	13.7399
289	SLDTKSVSEGHLK	6	1	1	P14136		1400.74	6.27342e+06	6.31985e+06	5.68958e+06	0	7.272e-08	High	2.50382	High	2.72118	High	2.6922	0	22.8739	22.6289	22.8037
290	VVYPWTQRF	183	5	2	P68871;P02042		1195.63	2622639656	1781647660	1293885900	0	0.004457	High	2.49565	High	2.40046	High	2.47839	0	66.6207	66.4307	64.9149
291	ETSLDTKSVSEGHL	3	1	1	P14136		1502.74	2.22082e+06	2.05126e+06	0	0	0.001656	High	2.48109	High	2.95183	High	2.68717	0	35.7729	35.5402	35.7524
292	ANALAHKYH	3	2	2	P68871;P02042		1024.54	5.48804e+07	4.72504e+07	4.67945e+07	0	0.0002389	High	2.43683	High	2.91521	High	2.62852	0	38.1267	38.0635	38.1854
293	MVEEDEHEPKFEKF	3	1	1	P02549		1793.81	3.41387e+06	2.50612e+06	2.66795e+06	0	0.000187	High	2.43362	High	2.18739	High	2.05638	0	36.3809	36.1922	36.3977
294	ASVSTVLTSKYR	8	1	1	P69905		1311.73	2.62338e+08	2.46556e+08	2.46714e+08	0	0.005352	High	2.41821	High	2.45129	High	2.37162	0	34.9377	34.4782	34.9364
295	VELQKEEAQKL	3	1	1	Q00839		1314.73	2.43615e+06	2.07013e+06	2.24336e+06	0	0.0007035	High	2.40507	High	2.42482	High	2.72349	0	28.4662	28.3252	28.4559
296	LVVYPWTQR	3	5	2	P68871;P02042		1161.65	4.52497e+06	3.21253e+06	2.31064e+06	0	0.001341	High	2.38274	High	2.31174	High	2.12433	0	57.6465	57.5488	57.4996
297	FDLSHGSAQVK	5	1	1	P69905		1188.6	7.32469e+06	6.93255e+06	5.75992e+06	0	1.561e-05	High	2.36993	High	1.88573	High	2.02138	0	29.1334	28.7868	28.9036
298	NDNEEGFFSA	3	1	1	P02675		1129.45	6.8153e+06	5.73918e+06	5.68873e+06	0	0.003163	High	2.34821	High	2.48534	High	2.11855	0	57.6262	57.507	57.6396
299	DGGFDLSDALPDNE	3	1	1	P14209		1464.62	533844	501392	656144	0	0.001997	High	2.29265	High	2.75481	High	2.22755	0	76.5898	76.4746	76.5646
300	GVDAQGTLSKIFKLG	3	1	1	P02686		1533.87	898372	329717	601660	0	0.04943	High	2.27619	High	2.83321	High	2.83308	0	72.756	72.7879	72.8744
301	VVYPWTQRFFES	6	2	2	P68871;P02042		1558.77	7.87208e+06	4.19872e+06	2.47588e+06	0	0.00011	High	2.26499	High	2.17143	High	2.92497	0	78.1352	78.6723	78.5539
302	GKRKASGPPVSELITK	2	1	1	P16402		1667.99	1.28041e+06	1.11811e+06	0	0	0.05271	High	2.23575	High	3.24146			0	23.3954	22.9428
303	APPGGRANITSLG	3	1	1	Q16555		1210.66	2.14351e+07	1.6939e+07	1.8117e+07	0	0.002191	High	2.22046	High	2.38647	High	2.66099	0	34.3655	33.8699	34.3522
304	PRTPPPSQGKGRGLSL	5	1	1	P02686		1647.93	3.20912e+06	2.35233e+06	2.31461e+06	0	0.001569	High	2.21626	High	2.35871	High	2.45302	0	22.9177	22.3247	22.5484
305	LPQKSHGRTQDENPVVH	3	1	1	P02686		1941.99	0	3.19763e+06	2.63114e+06	0	3.167e-08	High	2.21587	High	2.54187	High	2.90757	0	12.2293	12.4585	12.1542
306	SHAIVKEVTQSD	2	1	1	P07197		1313.68	590318	0	510616	0	0.002863	High	2.19892			High	2.85077	0	20.2034		19.9077
307	SLVSKGTLVQTKGTGASGSFKLN	2	5	4	P16403;P16402;P10412;P16401		2280.26	5.79216e+06	0	6.44302e+06	0	1.04e-08	High	2.15377			High	5.33375	0	40.4839		40.3822
308	SKIFKLGGRDSRSGSP	2	1	1	P02686		1691.92	517039	0	0	0	0.002872	High	2.15217			High	1.76956	0	20.6487		20.6367
309	AEDMETKIKNY	3	1	1	P14854	N-Term(Acetyl)	1383.65	1.22411e+06	981025	882298	0	0.05318	High	2.14873	High	2.88257	High	2.5137	0	47.2992	47.4355	47.4399
310	SSEPPPPPQPPTHQA	8	1	1	Q9Y2V2	N-Term(Acetyl)	1608.78	1.24633e+07	1.14188e+07	8.7945e+06	0	3.547e-05	High	2.11502	High	1.89066	High	2.63022	0	35.9835	35.7005	36.0317
311	SDKPDMAEIEKFDKSKLK	3	1	1	P62328	N-Term(Acetyl); M6(Oxidation)	2167.1	3.50808e+06	2.68096e+06	2.93431e+06	0	0.05587	High	2.09036	High	4.52955	High	3.26045	0	34.9652	34.7384	34.9556
312	TEPLPEKTQESL	2	1	1	P55327		1371.71	1.37326e+06	0	0	0	1.867e-05	High	2.07868			High	2.75653	0	36.7827		36.7911
313	TYFPHFDLSHGSAQVK	3	1	1	P69905		1833.9	2.75978e+06	2.26648e+06	2.29078e+06	0	4.497e-06	High	2.04557	High	2.06591	High	2.10447	0	50.4457	50.4543	50.4497
314	IAQDNETEKPIDSETKM	3	1	1	P43003		1948.92	0	0	0	0	0.001463	High	2.00681	High	3.55723	High	3.14552	0	30.1937	30.0767	30.1876
315	AEPAVQRTLLE	3	1	1	P14209		1226.68	0	626088	885318	0	4.181e-05	High	1.93228	High	2.52075	High	3.21937	0	39.998	39.8975	40.0011
316	LSAKPAPPKPEPKPK	3	1	1	P05204		1584.95	1.91191e+06	2.40104e+06	2.33844e+06	0	0.003076	High	1.92674	High	2.85571	High	3.36102	0	11.9846	12.1548	11.9114
317	KFQNALL	3	1	1	P02768		833.491	4.86621e+06	5.80343e+06	4.31763e+06	0	0.005162	High	1.91865	High	1.77866	High	1.93185	0	39.9845	39.887	39.9944
318	SETAPAAPAAPAPAEKTPVKKKARK	5	1	1	P10412	N-Term(Acetyl)	2557.46	2.10094e+07	2.90727e+07	3.00156e+07	0	0.0004868	High	1.90343	High	3.15143	High	2.32096	0	18.1897	17.7698	17.9013
319	GDPALQDAGDSSRKEYFI	3	1	1	P04921		1968.94	1.97196e+07	1.48908e+07	1.55653e+07	0	0.001301	High	1.88278	High	1.92143	High	1.7607	0	52.905	52.6704	52.6904
320	SLVSKGTLVQTK	3	5	4	P16403;P16402;P10412;P16401		1260.76	4.14343e+06	3.97053e+06	3.63972e+06	0	0.002953	High	1.72276	High	1.91028	High	1.5383	0	27.1351	26.9917	27.1112
321	SETAPAAPAAAPPAEKAPVKK	3	1	1	P16403	N-Term(Acetyl)	2044.12	5.88037e+06	6.81499e+06	7.13501e+06	0	0.003227	High	1.72182	High	1.42738	High	1.90628	0	29.3117	29.2175	29.3051
322	AAHLPAEFTPAVHASLDK	3	1	1	P69905		1874.98	0	4.06422e+06	6.28215e+06	0	0.03143	High	1.71584	High	2.59633	High	1.81642	0	40.8972	40.8402	40.9932
323	PAAPAPAEKTPVKKKAR	2	1	1	P10412		1760.06	2.18299e+06	1.85692e+06	0	0	0.0001911	High	1.59967	High	1.26507			0	21.7774	21.385
324	PKRGKKGAVAEDGDELRTEPEAKKS	2	1	1	P27695		2696.44	1.43218e+06	1.29744e+06	0	0	0.02401	High	1.53621	High	3.07857			0	11.785	11.88
325	SDKPDMAEIEKFDKSKLKKTETQEKNPLPSKETIEQEKQAGES	4	1	1	P62328	N-Term(Acetyl); M6(Oxidation)	4977.53	0	4.81782e+07	5.8955e+07	0	1.901e-06			High	6.54986	High	8.91196	0		37.8642	37.7153
326	SNLQIRETSLDTKSVS	1	1	1	P14136		1777.93	0	0	0	0	0.0221			High	5.38187			0		36.7754
327	TEHQVVSSDFNSDTHSS	2	1	1	P04406		1876.8	0	0	841840	0	0.02239			High	4.27873	High	2.97517	0		26.1667	26.3439
328	AEAFDDVVGETVGK	1	1	1	P27816		1436.7	0	0	0	0	0.01581			High	4.20534			0		55.6467
329	ALAAAGYDVEKNNS	2	5	3	P16403;P16402;P10412		1422.69	0	1.20808e+06	0	0	0.003148			High	4.13834	High	4.28075	0		32.672	32.7901
330	TLVQTKGTGASGSFKLN	2	5	4	P16403;P16402;P10412;P16401		1708.93	0	0	1.40853e+06	0	0.04672			High	4.11016	High	3.8398	0		37.1622	37.2839
331	TEHQVVSSDFNSDTH	2	1	1	P04406		1702.74	0	1.65085e+06	1.83015e+06	0	3.974e-07			High	3.99626	High	4.20279	0		26.3624	26.4894
332	SDKPDMAEIEKFDKSKLK	1	1	1	P62328	N-Term(Acetyl)	2151.11	0	2.84377e+06	0	0	0.03686			High	3.98688			0		40.5727
333	ALLSPYSYSTTAVVTNPKE	2	1	1	P02766		2041.06	0	0	0	0	7.306e-08			High	3.87969	High	4.03207	0		62.198	62.2693
334	LGEFVSETESRGSE	2	1	1	P02671		1526.7	0	0	0	0	0.06796			High	3.79784	High	3.25011	0		37.8795	38.0734
335	SDKTIGGGDDSFNTFF	2	5	1	P68363		1707.76	0	797198	0	0	0.001993			High	3.79124	High	4.66952	0		73.168	73.2586
336	YDMNAANVGWNNSTFA	2	1	1	P14174	M3(Oxidation)	1790.75	0	705699	0	0	3.764e-05			High	3.61497	High	3.66282	0		64.4472	64.5102
337	SSTFDAGAGIALNDH	1	1	1	P04406		1475.68	0	967190	0	0	0.04686			High	3.59006			0		50.1817
338	GVDAQGTLSKIFK	1	1	1	P02686		1363.76	0	0	0	0	0.03133			High	3.48645			0		56.0453
339	ASKRALVILAKGAEEME	2	1	1	Q99497	N-Term(Acetyl); M16(Oxidation)	1874.01	0	1.43288e+06	2.04999e+06	0	0.0001025			High	3.30821	High	3.9204	0		52.962	52.7187
340	SAGAAKRKASGPPVSELITK	2	1	1	P10412		1968.13	0	3.61365e+06	2.79885e+06	0	0.0002238			High	3.21473	High	3.36787	0		24.4708	24.5521
341	IVAPPGGRANITSLG	2	1	1	Q16555		1422.81	0	6.21946e+06	5.58261e+06	0	0.005284			High	3.19419	High	3.14698	0		40.8575	40.9872
342	KKGAVAEDGDELRTEPEAKKS	1	1	1	P27695		2258.17	0	857293	0	0	0.0719			High	3.05885			0		14.8152
343	GHGEVQDSYEAY	2	1	1	Q07666		1354.56	0	0	0	0	0.0002443			High	2.9456	High	2.95492	0		32.2053	32.3171
344	LEGKVLPGVDALSNI	2	1	1	P00558		1524.87	0	362599	469358	0	0.004479			High	2.93681	High	2.68155	0		72.5871	72.6984
345	SPKVSDTVVEPYN	2	10	3	Q13885;Q13509;P07437		1434.72	0	0	1779455	0	0.0001505			High	2.92654	High	2.81926	0		36.7215	36.8674
346	SGDPSQPLLPQH	2	1	1	P02730		1275.64	0	1.95158e+06	1.36817e+06	0	0.001108			High	2.78331	High	2.50331	0		35.7112	35.8484
347	SETAPAAPAAAPPAEKAPVK	2	1	1	P16403	N-Term(Acetyl)	1916.02	0	0	0	0	0.02716			High	2.53596			0		35.5042
348	SLDTKSVSEGHLKRNIVVK	2	1	1	P14136		2110.2	0	1.3535e+06	1.04359e+06	0	0.0002301			High	2.32811	High	1.88969	0		27.8998	28.0188
349	QVINETSQHHDDLE	2	1	1	P08670		1664.76	0	1.57242e+06	1.62728e+06	0	0.003232			High	2.12319	High	2.69104	0		24.179	24.3367
350	TTDEYDGHSTYPSHQYQ	2	1	1	P30043		2028.83	0	0	0	0	0.0005775			High	1.87368	High	3.10043	0		27.5192	27.6059
351	SETAPAAPAAPAPAEKTPVKKKARKSAGAA	3	1	1	P10412	N-Term(Acetyl)	2914.63	0	7.45097e+06	7.24893e+06	0	0.001753			High	1.80352	High	1.86923	0		19.3285	19.426
352	ADKPDMGEIASFDKAKL	1	1	1	P63313	N-Term(Acetyl); M6(Oxidation)	1893.93	0	0	0	0	2.677e-05					High	4.54825	0			51.8956
353	AGEYGAEALERM	1	1	1	P69905	M12(Oxidation)	1312.59	0	0	0	0	1.647e-05					High	3.98556	0			34.9808
354	SNLQIRETSLDTK	1	1	1	P14136		1504.8	0	0	3.61555e+06	0	2.492e-06					High	3.8672	0			32.2866
355	TEAESNMNDLVSEY	1	9	3	Q13885;Q13509;P07437		1601.67	0	0	741874	0	4.812e-05					High	3.65685	0			62.7246
356	EVISDEHGIDPTGTY	1	3	1	P07437		1632.75	0	0	1.44524e+06	0	0.0003325					High	3.45283	0			48.9051
357	KGPGPGGPGGAGVARGGAGGGP	1	1	1	Q92686		1687.87	0	0	2.26397e+06	0	0.0001803					High	3.37662	0			19.775
358	KFDKSKLKKTETQEKNPLPSKETIEQEKQ	1	1	1	P62328		3459.89	0	0	750969	0	0.0008191					High	3.31723	0			25.7351
359	FESFGDLSTPDAVMGNPKVK	1	1	1	P68871	M14(Oxidation)	2155.05	0	0	0	0	0.002622					High	3.23374	0			54.1171
360	GGNYGSGNYNDFGNY	1	1	1	P22626		1598.62	0	0	0	0	0.0001202					High	3.1173	0			54.8637
361	TSSTSYNRGDSTFESKSY	1	1	1	P02671		2016.89	0	0	0	0	4.037e-05					High	3.09303	0			29.7646
362	GEDAAQAEKFQHPG	1	1	1	O95810	N-Term(Acetyl)	1526.69	0	0	0	0	0.0001555					High	3.08421	0			35.1972
363	SVHQLVENTDETY	1	6	2	Q13885;P07437		1534.71	0	0	1.13729e+06	0	0.0005338					High	2.92851	0			37.8719
364	KVVAGVANALAHKYH	1	2	2	P68871;P02042		1577.89	0	0	3.43485e+06	0	0.0001236					High	2.87497	0			29.3132
365	AEDMETKIKNY	1	1	1	P14854	N-Term(Acetyl); M4(Oxidation)	1399.65	0	0	0	0	9.182e-05					High	2.66364	0			31.8618
366	FLAEGGGVR	1	1	1	P02671		905.486	0	0	1.04436e+06	0	0.0009844					High	2.64371	0			29.1231
367	KEYDEDSLIPSSPATETSDNISPVA	1	1	1	P16157		2665.24	0	0	0	0	0.002103					High	2.44798	0			66.6633
368	HAGEYGAEALE	1	1	1	P69905		1146.51	0	0	2.16824e+07	0	0.002594					High	2.06172	0			32.0584
369	SETAPAAPAAAPPAEKAPVKKKAAKK	1	1	1	P16403	N-Term(Acetyl)	2570.47	0	0	660597	0	0.004596					High	1.48795	0			17.3829
370	AQGEDILNKVLQEESQNKEISSKIE	2	1	1	P02549		2829.46	0	0	0	0.001	0.000284	High	5.10853	High	3.27849			0	69.6291	69.6787
371	TVEMRDGEVIKESKQEHKDVM	4	1	1	P14136		2488.23	3.07539e+06	0	5900328	0.001	0.0003252	High	4.6341			High	3.31427	0	28.7141		28.6649
372	HAVSEGTKAVTKYTSS	3	13	1	P23527		1665.85	1.68159e+06	1.40983e+06	1.48012e+06	0.001	0.008446	High	4.40127	High	3.7863	High	4.27704	0	21.571	21.352	21.4792
373	ADHSFSDGVPSDSVEAAKNASNTEKL	1	1	1	Q99733	N-Term(Acetyl)	2718.26	785721	0	0	0.001	0.0008422	High	4.32252					0	54.1622
374	HYGSLPQKSHGRTQDENPVVH	5	1	1	P02686		2386.17	3.55074e+06	1.5087e+06	1.51804e+06	0.001	0.002487	High	4.26813	High	4.12702	High	3.54688	0	18.506	18.3047	18.4309
375	ADKPDMGEIASFDKAKLKKTETQEKN	1	1	1	P63313	N-Term(Acetyl); M6(Oxidation)	2980.51	862260	0	0	0.001	0.000379	High	4.20323					0	31.4584
376	RDLVVDSAKSLEDGPSAALHSKLYEAIMRE	3	1	1	A6NGH8	N-Term(Acetyl)	3342.71	5.06547e+07	42672093	0	0.001	0.1788	High	4.14509	High	3.69412			0	48.342	48.4897
377	TQDENPVVHFF	6	1	1	P02686		1332.63	5.99168e+07	5.17018e+07	4.5265e+07	0.001	0.08671	High	4.13453	High	4.33244	High	4.03711	0	67.0438	67.0654	66.7886
378	GSLPQKSHGRTQDENPVVHF	3	1	1	P02686		2233.11	2.97592e+06	2.63162e+06	2.35966e+06	0.001	0.1721	High	4.06724	High	4.70875	High	2.92476	0	29.2621	29.0753	29.3424
379	HYGSLPQKSHGRTQDENPVVHF	2	1	1	P02686		2533.25	1.83443e+06	1.27434e+06	0	0.001	0.08681	High	3.93138	High	3.64204			0	30.6369	30.5638
380	LAAAGYDVEKNN	1	5	3	P16403;P16402;P10412		1264.62	1.31121e+06	0	0	0.001	0.0002938	High	3.91294					0	29.3752
381	HFDLSHGSAQVKGHGKKVA	2	1	1	P69905		2003.06	601458	368821	0	0.001	0.1632	High	3.83522	High	2.71343			0	16.306	16.053
382	TPEEKSAVTALW	4	1	1	P68871		1331.69	4.59423e+06	3.25702e+06	0	0.001	0.0006742	High	3.83412	High	3.5189			0	56.1327	57.0395
383	ISWYDNEFGYSN	2	1	1	P04406		1494.62	640070	414859	0	0.001	0.001486	High	3.59291	High	3.48855			0	75.7476	75.8627
384	KNIVTPRTPPPSQGKGRGLSL	2	1	1	P02686		2203.28	1.61969e+06	1.47901e+06	0	0.001	0.159	High	3.57967	High	2.1966			0	30.7345	30.7468
385	KTETQEKNPLPSKETIEQEKQA	3	1	1	P62328		2556.33	1.3483e+06	1.2438e+06	1.02376e+06	0.001	0.002387	High	3.5658	High	2.89212	High	3.04521	0	25.5322	25.4998	25.6693
386	LPQKSHGRTQDENPVVHF	3	1	1	P02686		2089.07	2.21112e+06	1.33528e+06	1.69647e+06	0.001	0.1126	High	3.54113	High	3.27384	High	2.51371	0	27.6244	27.4973	27.9026
387	SLVSKGTLVQT	3	5	4	P16403;P16402;P10412;P16401		1132.66	4.1174e+06	3.65467e+06	2.99073e+06	0.001	0.001922	High	3.51858	High	3.76337	High	3.7157	0	37.1904	37.0618	37.1977
388	GPPVSELITK	3	4	4	P16403;P16402;P10412;P16401		1040.6	2.4402e+07	2.27078e+07	1.8349e+07	0.001	0.1466	High	3.51471	High	3.40778	High	3.34399	0	39.9649	39.873	39.9844
389	DDDIAALVVDNGSG	3	1	1	P60709	N-Term(Acetyl)	1402.64	1.26126e+06	1.15764e+06	1.28873e+06	0.001	0.141	High	3.48971	High	3.68537	High	3.35718	0	90.3237	90.3087	90.4186
390	AQAAAPASVPAQAPKRTQAPTKASE	3	1	1	P47914		2447.31	2.38328e+06	1.99879e+06	2.1391e+06	0.001	0.008384	High	3.47469	High	3.39127	High	3.25514	0	23.4831	23.3107	23.4454
391	RDQKLSELDDRADALQ	3	3	1	Q15836		1872.95	0	0	1.16366e+06	0.001	0.001232	High	3.46369	High	3.25617	High	3.38008	0	34.985	34.8812	35.0367
392	GPFGQIFRPDNF	6	6	2	Q13885;P07437		1394.69	647027	666183	559907	0.001	0.001177	High	3.4623	High	2.79829	High	2.55886	0	75.5749	75.6002	75.4867
393	DFLAEGGGVR	2	1	1	P02671		1020.51	0	2.93473e+06	0	0.001	0.001147	High	3.39699	High	3.38348			0	40.02	39.9693
394	GDSTFESKSY	3	1	1	P02671		1120.48	2.41832e+06	2.40684e+06	2.31275e+06	0.001	0.09126	High	3.37483	High	3.4516	High	3.37264	0	26.971	26.8945	27.0131
395	WGKVNVDEVGGEAL	1	1	1	P68871		1472.74	434414	0	0	0.001	0.000657	High	3.37201					0	58.5156
396	AVGGEALGRL	3	1	1	P02042		942.54	0	1.00537e+06	1247526	0.001	0.008979	High	3.33419	High	2.86342	High	3.2343	0	39.6243	39.5772	39.6737
397	DLTEFQTNL	3	8	1	P68363		1080.52	571169	563692	625468	0.001	0.1786	High	3.33085	High	3.21303	High	3.1703	0	71.8607	71.8802	71.9102
398	VGAHAGEYGAEALE	2	1	1	P69905		1373.64	3181573	1.84355e+06	0	0.001	0.1028	High	3.31055	High	3.35176			0	36.1727	35.9227
399	YDVEKNNSRIKLGIKS	6	5	4	P16403;P16402;P10412;P16401		1864.04	3.33184e+06	1.64146e+06	2.29792e+06	0.001	0.1811	High	3.30299	High	3.78622	High	3.1495	0	30.9975	30.997	31.0424
400	FESFGDLSTPDA	3	1	1	P68871		1285.56	887315	1.17477e+06	823062	0.001	0.006298	High	3.25075	High	3.07395	High	3.38443	0	67.2767	67.2972	67.2892
401	GAEGQRPGFGYGGRASDYKSA	2	1	1	P02686		2131	3.51113e+06	0	2.9451e+06	0.001	0.002771	High	3.22644			High	2.80419	0	28.8835		28.9144
402	VFVDLEPTVIDEVR	3	3	1	P68363		1630.87	450607	326101	437742	0.001	0.001007	High	3.22552	High	2.1657	High	3.15682	0	76.9505	76.9488	76.8346
403	DPGSDLFSVQALQ	3	1	1	P02549		1376.67	467481	499568	538023	0.001	0.1732	High	3.1662	High	3.5121	High	3.35645	0	82.5999	82.7077	82.5681
404	WEVISDEHGIDP	1	7	3	Q13885;Q13509;P07437		1396.64	1.02017e+06	0	0	0.001	0.002417	High	3.15262					0	58.6806
405	FESFGDLSTPDAVMGNPK	2	1	1	P68871	M14(Oxidation)	1927.89	0	0	0	0.001	0.002638	High	3.13523	High	3.26086			0	59.357	59.2332
406	MEELQDDYEDM	1	1	1	P02730	N-Term(Acetyl)	1459.53	417581	0	0	0.001	0.00245	High	3.13324					0	90.8091
407	QEKNPLPSKETIEQEKQAGES	3	1	1	P62328		2370.19	2.69136e+06	2.79999e+06	2.23098e+06	0.001	0.09871	High	3.11686	High	2.50832	High	2.55425	0	28.9115	28.6027	28.9232
408	VERADGYEPPVQESV	2	1	1	P61247		1674.8	1.87205e+06	0	0	0.001	0.0003958	High	3.11595			High	2.10324	0	39.8251		39.9159
409	AEYGTLLQDLTNN	2	1	1	Q15121	N-Term(Acetyl)	1493.71	360147	239615	0	0.001	0.0007518	High	3.11128	High	3.12117			0	107.377	107.382
410	SETAPAETATPAPVEKSPAKKKAT	3	1	1	P16401	N-Term(Acetyl)	2452.32	3.4669e+06	3.51044e+06	2.65415e+06	0.001	0.0003077	High	3.10411	High	2.85959	High	2.14786	0	23.0544	22.8452	23.1967
411	SDYKSAHKGFKGVDA	3	1	1	P02686		1609.8	1.8523e+06	1.52689e+06	1.40615e+06	0.001	0.08747	High	3.07521	High	3.24778	High	2.8757	0	16.6512	16.4279	16.4921
412	IENPETSDQ	5	1	1	P02724		1032.45	6.13119e+06	6.63454e+06	5.73554e+06	0.001	0.01458	High	3.01717	High	3.01456	High	3.21693	0	21.7461	21.3184	21.4594
413	SETAPAAPAAPAPAEKTPVKKKA	11	1	1	P10412	N-Term(Acetyl)	2273.26	5.81641e+07	4.71407e+07	4.28504e+07	0.001	0.0005039	High	3.01056	High	2.60312	High	2.88811	0	24.7747	25.0308	25.1419
414	ASGPPVSELITK	3	3	3	P16403;P16402;P10412		1198.67	1.44865e+07	1.68624e+07	1.60241e+07	0.001	0.1804	High	3.00933	High	3.07624	High	3.04004	0	40.7332	40.654	40.8296
415	AGWNAYIDNL	4	1	1	P07737	N-Term(Acetyl)	1178.55	793456	378072	312978	0.001	0.07933	High	3.00608	High	3.30129	High	2.68597	0	105.891	105.983	106.027
416	SETAPAETATPAPVEKSPAKKKATK	4	1	1	P16401	N-Term(Acetyl)	2580.4	2.60096e+06	2.48436e+06	2.5753e+06	0.001	0.1377	High	2.99603	High	2.69914	High	2.31357	0	19.4437	18.983	19.2674
417	NALAHKYH	2	2	2	P68871;P02042		953.497	3.32714e+07	0	2.77587e+07	0.001	0.01641	High	2.98976			High	2.88863	0	38.1357		38.3027
418	IEDVTPIPSDSTRRKGGRRGR	3	1	1	P62263		2353.29	3.38568e+06	2.47431e+06	2.33025e+06	0.001	0.002677	High	2.98443	High	2.72558	High	2.5559	0	17.6041	17.2039	17.5189
419	LTEAPLNPK	3	11	2	P60709;P63261		982.559	1.37954e+06	1.33458e+06	1.11189e+06	0.001	0.01805	High	2.97332	High	2.69746	High	2.41619	0	27.5123	27.4753	27.594
420	RKAEGDAKGDKAKVKDEPQRR	2	1	1	P05204		2382.3	331645	0	0	0.001	0.103	High	2.93958	High	3.28604			0	10.4177	10.4354
421	TEHQVVSSDF	2	1	1	P04406		1148.53	1.37665e+06	0	1.08617e+06	0.001	0.01062	High	2.92139			High	3.00995	0	33.2502		33.2936
422	GMGQKDSYVGDEAQSKRGILT	2	6	2	P60709;P63261		2240.11	0	0	0	0.001	0.1452	High	2.90765	High	2.75914			0	33.9944	33.8993
423	MEVLAAETTSQQE	1	1	1	O75781	N-Term(Acetyl)	1478.68	164096	0	0	0.001	0.0007799	High	2.89308					0	85.6452
424	DNFIFGQSGAGNNW	1	1	1	Q13509		1526.67	194542	0	0	0.001	0.00258	High	2.88919					0	83.5349
425	SHEKSFLVSGDN	3	1	1	Q7Z429	N-Term(Acetyl)	1361.64	2.8625e+06	1.99477e+06	1.27614e+06	0.001	0.08931	High	2.85732	High	4.33478	High	2.82821	0	36.5746	36.3347	36.5736
426	AEDMETKIK	2	1	1	P14854	N-Term(Acetyl)	1106.54	1.17884e+06	0	1.57314e+06	0.001	0.01048	High	2.83575			High	2.43843	0	33.8539		33.9857
427	VHLTPEEKSAVTA	3	1	1	P68871		1381.74	2.75982e+06	2.31254e+06	1.87459e+06	0.001	0.002494	High	2.82907	High	2.99424	High	3.23805	0	27.6454	27.596	27.6269
428	AEGQRPGFGYGG	2	1	1	P02686		1195.55	2.84902e+06	0	2.27002e+06	0.001	0.01565	High	2.81928			High	2.96421	0	30.3779		30.3766
429	AEKGEPAAAAAPEAG	5	1	1	P29966		1339.65	1.7576e+06	1.77413e+06	1.71743e+06	0.001	0.1736	High	2.7708	High	2.9215	High	2.33403	0	19.5959	19.2747	19.3234
430	GTGASGSFKLN	3	5	4	P16403;P16402;P10412;P16401		1038.53	4.65662e+06	4.04167e+06	4683208	0.001	0.01444	High	2.75695	High	2.82854	High	2.49947	0	30.8165	30.7057	30.8211
431	SYKMADEAGSEADHEGTHSTKRG	3	1	1	P02671		2464.09	2.30312e+06	2.15782e+06	0	0.001	0.08437	High	2.7542	High	2.8077			0	17.3192	17.0107
432	GKVGAHAGEYGAEALERM	1	1	1	P69905		1845.9	0	0	0	0.001	0.0004422	High	2.66169					0	37.5782
433	VHLTPEEKSAVT	3	1	1	P68871		1310.7	1.44277e+07	1.28468e+07	1.19425e+07	0.001	0.001157	High	2.5782	High	2.65485	High	2.6174	0	24.5439	24.3645	24.4899
434	QDENPVVHF	3	1	1	P02686		1084.51	7.26855e+06	7246377	7.86835e+06	0.001	0.009611	High	2.57397	High	2.48707	High	2.602	0	40.866	40.811	40.9519
435	DENPVVHFF	3	1	1	P02686		1103.52	9.44217e+06	9.38097e+06	9.30539e+06	0.001	0.008623	High	2.51113	High	2.57287	High	2.52086	0	71.8104	71.8365	71.8994
436	ASDYKSAHKGFKGVDA	3	1	1	P02686		1680.84	1.36058e+06	1.1812e+06	1.19983e+06	0.001	0.01266	High	2.44946	High	2.54483	High	2.52896	0	17.1292	16.8778	16.9834
437	RKATGPPVSELITK	2	1	1	P16401		1496.88	926350	905055	0	0.001	0.0006405	High	2.40307	High	3.19987			0	29.876	29.763
438	KANDESNEHSDVIDSQELSKVS	2	1	1	P10451		2431.13	0	0	0	0.001	0.01506	High	2.38018			High	2.47856	0	35.5487		35.5612
439	GVDAQGTLSKIF	2	1	1	P02686		1235.67	546909	576712	0	0.001	0.142	High	2.37409	High	2.39908			0	65.1469	65.056
440	SLPQKSHGRTQDENPVVH	7	1	1	P02686		2029.03	2.91065e+07	3.17214e+07	3.09729e+07	0.001	0.1046	High	2.36107	High	2.4973	High	1.99615	0	13.7881	13.752	13.4656
441	HRDTGILDSIG	2	1	1	P02686		1183.61	3.84262e+06	0	3.04785e+06	0.001	0.002287	High	2.32732			High	2.4988	0	39.3881		39.4444
442	FVQMMTAK	3	1	1	P0DP25		955.477	1.87535e+06	2.60322e+06	1.6211e+06	0.001	0.1192	High	2.3173	High	2.67103	High	2.12391	0	34.6746	34.5732	34.7734
443	LSALEEYTKKLNTQ	5	1	1	P02647		1637.88	8.48983e+06	7.48624e+06	7.7927e+06	0.001	0.01517	High	2.28612	High	2.36241	High	2.58972	0	45.2499	45.421	45.4676
444	YPWTQRF	5	5	2	P68871;P02042		997.493	2.49877e+06	945204	381288	0.001	0.002651	High	2.26409	High	1.75261	High	2.16897	0	73.2587	73.102	73.4001
445	AHAGEYGAEALERM	2	1	1	P69905	M14(Oxidation)	1520.69	1.18448e+06	1.26402e+06	0	0.001	0.09351	High	2.24217	High	2.72614			0	29.3644	29.228
446	ATDELATKLS	2	1	1	Q96C19	N-Term(Acetyl)	1090.57	2.32326e+06	2.17915e+06	0	0.001	0.1419	High	2.23444	High	2.21552			0	53.8759	53.898
447	VSSGEMMVGGLAP	4	1	1	P14136	M7(Oxidation)	1250.58	0	0	0	0.001	0.01535	High	2.22779	High	2.65462	High	2.34817	0	54.3004	54.1173	54.2984
448	RETSLDTKSVSEGHLK	1	1	1	P14136		1786.94	3.02685e+06	0	0	0.001	0.0003856	High	2.22367					0	21.7677
449	GILGYTEHQVVS	2	1	1	P04406		1302.67	5.20016e+06	0	4.06694e+06	0.001	0.001733	High	2.21511			High	2.14666	0	47.2134		47.3232
450	FEGFPDKQPR	3	1	1	P26447		1220.61	1.34544e+06	1.37882e+06	1.11028e+06	0.001	0.002475	High	2.20955	High	2.42006	High	2.08113	0	31.4914	31.5691	31.6867
451	KVSDTVVEPY	2	10	3	Q13885;Q13509;P07437		1136.59	0	0	0	0.001	0.001255	High	2.20331			High	1.9736	0	35.9716		35.9793
452	MVDNWRPAQPLKNRQIKASFK	3	1	1	P00918		2527.38	1.70023e+07	8.00915e+06	5.13881e+06	0.001	0.1271	High	2.14995	High	2.46601	High	2.04072	0	36.9706	36.7655	37.0119
453	ASTEGANNMPKQVEVRMHDSHLG	3	1	1	P43004	N-Term(Acetyl)	2550.18	7.50493e+06	5.32433e+06	5.10819e+06	0.001	0.1725	High	2.12893	High	2.09976	High	2.50559	0	48.7149	48.8622	48.7606
454	EPTVIDEVR	3	3	1	P68363		1057.56	6.03086e+06	4.57874e+06	5.17264e+06	0.001	0.1244	High	2.09722	High	2.01275	High	1.92265	0	37.7379	37.6852	37.7709
455	KSKLKKTETQEKNPLPSKETIEQEKQ	3	1	1	P62328		3069.68	1.37731e+06	1.16456e+06	959146	0.001	0.007431	High	2.09179	High	2.62693	High	2.75992	0	18.9383	18.5797	18.6527
456	GRLLVVYPWTQRF	1	5	2	P68871;P02042		1634.92	0	0	0	0.001	0.002359	High	2.06909					0	72.4172
457	SETAPAAPAAPAPAEKTPVKK	3	1	1	P10412	N-Term(Acetyl)	2074.13	1.81236e+07	2.02528e+07	1.8688e+07	0.001	0.157	High	2.04818	High	1.95897	High	1.77975	0	29.7177	29.8182	29.7141
458	ASQKRPSQRHGSKYLA	3	1	1	P02686	N-Term(Acetyl)	1855.99	2.20663e+06	2.68405e+06	3.47157e+06	0.001	0.1522	High	2.01528	High	2.12999	High	2.36087	0	11.6892	11.87	11.6744
459	KVNVDEVGGEALG	2	1	1	P68871		1286.66	2.19383e+06	2.74193e+06	0	0.001	0.07878	High	2.00959	High	3.09688			0	38.8427	38.7148
460	AGVANALAHKYH	6	2	2	P68871;P02042		1251.66	2.83092e+07	2.48966e+07	2.53927e+07	0.001	0.1595	High	1.96025	High	2.17641	High	1.32753	0	38.141	22.3017	38.7306
461	DDDIAALVVDNGSGM	2	1	1	P60709	N-Term(Acetyl); M15(Oxidation)	1549.67	0	230640	0	0.001	0.1438	High	1.82098	High	2.27873			0	90.268	90.3427
462	LIEEQKIVVK	3	1	1	P49207		1198.74	0	875813	880071	0.001	0.1277	High	1.78389	High	2.21852	High	1.9999	0	31.4695	31.3885	31.4326
463	SETAPAAPAAPAPAEKTPVKKKA	2	1	1	P10412		2231.25	1.13611e+06	760457	0	0.001	0.1177	High	1.78138	High	2.45263			0	19.7764	19.3515
464	VGVIKAVDKKAAGAGKVTKSA	1	2	1	P68104		1998.21	645627	0	0	0.001	0.001977	High	1.71388					0	20.5499
465	DAHKSEVAHRFKDLGEENFKAL	2	1	1	P02768		2541.29	1.03968e+07	6.7137e+06	0	0.001	0.1561	High	1.5704	High	2.05295			0	40.1936	40.1857
466	VAPEEHPVLL	3	3	2	P60709;P63261		1103.61	0	0	4.88519e+06	0.001	0.02158	High	1.55468	High	2.01944	High	2.17531	0	40.917	40.8212	40.9684
467	SVSTVLTSKYR	6	1	1	P69905		1240.69	16496066	2.07267e+08	1.46257e+08	0.001	0.09525	High	1.41978	High	1.4285	High	1.2775	0	34.5608	40.3775	40.5002
468	SDKPDMAEIEKFDKSKLKKTETQEKNPLPSKETIEQEKQAGES	2	1	1	P62328	N-Term(Acetyl)	4961.51	0	4.58584e+07	0	0.001	0.1617			High	7.18345			0		45.7613
469	VLSPADKTNVKAAWGKVGAHAGEYGAEALER	1	1	1	P69905	N-Term(Acetyl)	3237.66	0	625004	0	0.001	0.1588			High	4.35756			0		62.7285
470	NNASTDYDLSDKSINPLGGFVH	1	1	1	P39023		2364.12	0	0	0	0.001	0.1475			High	3.87895			0		69.0479
471	GAEGQRPGFGYGGRASDYKSAHKG	2	1	1	P02686		2453.18	0	394291	486837	0.001	0.1447			High	3.5567	High	2.94652	0		20.6658	20.975
472	AIQLTYNPDESSKPNMIDAATLK	2	1	1	P02679	M16(Oxidation)	2536.27	0	2.30501e+06	1.61304e+06	0.001	0.02066			High	3.38136	High	3.45406	0		54.3319	54.5241
473	ASQKRPSQRHGSKYLATASTMDHA	2	1	1	P02686	N-Term(Acetyl)	2670.33	0	3.66168e+06	1.87085e+06	0.001	0.1271			High	3.34035	High	3.28756	0		23.0727	23.4883
474	SGPPVSELITK	1	3	3	P16403;P16402;P10412		1127.63	0	1.76234e+07	0	0.001	0.08369			High	3.2598			0		40.5048
475	QDNETEKPIDSETKM	2	1	1	P43003		1764.8	0	0	0	0.001	0.01121			High	3.25544	High	3.6139	0		25.738	25.8644
476	FSETGAGKHVPRAVF	1	5	1	P68363		1602.84	0	0	0	0.001	0.1423			High	3.13003			0		33.9653
477	FGGPGTASRPS	2	1	1	P08670		1033.51	0	4.72068e+06	4.26979e+06	0.001	0.01373			High	2.91106	High	3.29819	0		19.4088	19.5638
478	TEKLVTSKGDKELR	1	1	1	P02671		1603.91	0	563208	0	0.001	0.09768			High	2.88455			0		13.197
479	IDEVRTGTY	1	3	1	P68363		1053.52	0	667583	0	0.001	0.1567			High	2.8195			0		28.8398
480	YGSLPQKSHGRTQDENPVVHF	2	1	1	P02686		2396.18	0	1.60829e+06	0	0.001	0.1404			High	2.81352			0		33.9213
481	SLDTKSVSEGHL	4	1	1	P14136		1272.65	0	6.24865e+06	6.86511e+06	0.001	0.01193			High	2.81084	High	2.57172	0		33.002	33.0951
482	TGASGSFKLN	2	5	4	P16403;P16402;P10412;P16401		981.504	0	155781	550326	0.001	0.1802			High	2.79071	High	2.83561	0		30.3643	30.5302
483	DSTFESKSY	1	1	1	P02671		1063.46	0	1.11969e+06	0	0.001	0.09298			High	2.78246			0		29.0523
484	WGAEGQRPG	1	1	1	P02686		957.46	0	555666	0	0.001	0.1041			High	2.77795			0		21.2135
485	EEIIKTLSKEEETK	2	1	1	P84098		1676.9	0	0	0	0.001	0.1556			High	2.69106	High	3.11362	0		33.4666	33.5461
486	GPGPGGPGGAGVARGGAGGGP	2	1	1	Q92686		1559.77	0	583988	584195	0.001	0.007557			High	2.63737	High	2.70261	0		25.5657	25.7461
487	DKGVFVAGYESLKKNEI	2	1	1	Q6P4I2		1897.01	0	2.271e+06	0	0.001	0.1801			High	2.59275			0		73.5693
488	SLLEHVE	2	2	1	Q08495		826.433	0	854778	0	0.001	0.1698			High	2.57002	High	2.10908	0		35.9447	36.1901
489	AVFVDLEPTVIDEVR	2	3	1	P68363		1701.91	0	0	0	0.001	0.1113			High	2.5123	High	2.56127	0		79.6357	79.5199
490	RASDYKSAHKGFKGVDA	2	1	1	P02686		1836.94	0	2.22559e+06	2.01348e+06	0.001	0.1026			High	2.50656	High	2.25966	0		14.504	14.4846
491	SVELEEALPVTTAEGMA	2	1	1	Q92522	N-Term(Acetyl); M16(Oxidation)	1804.86	0	331173	347880	0.001	0.1506			High	2.4649	High	2.57652	0		90.5924	90.646
492	YGSLPQK	1	1	1	P02686		792.427	0	1.61447e+06	0	0.001	0.1518			High	2.44851			0		18.8094
493	ASTEGANNMPKQVEVRMHDSHLG	1	1	1	P43004	N-Term(Acetyl); M9(Oxidation)	2566.19	0	6.79198e+06	0	0.001	0.1464			High	2.41156			0		34.5852
494	KGETKKKFKDPNAPKRPPSAF	2	2	1	B2RPK0		2371.33	0	3.19562e+06	2.49285e+06	0.001	0.01984			High	2.28949	High	3.09141	0		17.4745	17.7159
495	AFSDGLAHLDNLKGTF	1	2	2	P68871;P02042		1705.86	0	499674	0	0.001	0.1642			High	2.13197			0		69.6578
496	GEYGAEALERM	2	1	1	P69905	M11(Oxidation)	1241.55	0	0	0	0.001	0.007229			High	1.99037	High	3.42662	0		33.9422	34.0396
497	SGAQIDDNIPRRTT	1	1	1	Q16555		1543.79	0	0	0	0.001	0.1604			High	1.72713			0		27.0749
498	TGPPTTQQPRPSGPGPAGRPKP	2	1	1	P17600		2181.16	0	2.1702e+07	376764	0.001	0.007884			High	1.52093	High	1.16649	0		21.3106	21.7239
499	RLSAKPAPPKPEPKPKKAPA	1	1	1	P05204		2108.27	0	0	0	0.001	0.01157					High	2.62028	0			10.8789
500	SYVSSGEMMVGGLAP	1	1	1	P14136	M8(Oxidation); M9(Oxidation)	1516.67	0	0	1.30578e+06	0.001	0.01246					High	2.56927	0			56.0546
501	YIAALGGAGGKGNRFFLAN	1	1	1	Q9H4K7		1897.02	0	0	2.3261e+06	0.001	0.018					High	2.53631	0			73.3684
502	DNEFGYSNRVVDL	1	1	1	P04406		1527.71	0	0	684032	0.001	0.02044					High	2.52386	0			64.4025
503	PTTKTYFPHFDLSHGSAQVKGHGKKV	1	1	1	P69905		2867.5	0	0	952348	0.001	0.01132					High	2.30597	0			33.7838
504	ASQKRPSQRHGSKYLAT	1	1	1	P02686	N-Term(Acetyl)	1957.04	0	0	8.29889e+06	0.001	0.01818					High	1.9895	0			12.5798
505	MVDNWRPAQPLKNRQIKASFK	1	1	1	P00918	M1(Oxidation)	2543.37	0	0	5.3382e+06	0.001	0.0116					High	1.43993	0			34.6137
506	LSPADKTNVKAAWGKVGAHAGEYGAEALERM	1	1	1	P69905		3227.64	3.1574e+06	0	0	0.002	0.007958	High	4.72755					0	60.9059
507	RNIVVKTVEMRDGEVIKESKQEHKDVM	6	1	1	P14136	M10(Oxidation); M27(Oxidation)	3229.68	6.41529e+06	0	6.29327e+06	0.002	0.01689	High	4.20165	High	5.25744	High	2.87103	0	29.1442	28.9047	29.1439
508	TPEEKSAVTAL	2	1	1	P68871		1145.61	4.38727e+06	0	3.90329e+06	0.002	0.005731	High	4.03531			High	3.99394	0	32.7237		32.8231
509	GKVNVDEVGGEALGR	1	1	1	P68871		1499.79	0	0	0	0.002	0.01353	High	3.8489					0	34.8752
510	LAAHLPAEFTPAVH	1	1	1	P69905		1473.79	774988	0	0	0.002	0.006769	High	3.82588					0	52.4845
511	SETESRGSESGIFTNTKESSS	1	1	1	P02671		2220	0	0	0	0.002	0.007314	High	3.59272					0	28.0931
512	GEYKFQNAL	2	1	1	P02768		1069.53	1.22362e+07	1.69199e+07	0	0.002	0.02546	High	3.29515	High	3.17716			0	40.5664	40.501
513	EIENPETSDQ	7	1	1	P02724		1161.5	1.52595e+07	1.28363e+07	1.26043e+07	0.002	0.01262	High	3.28612	High	3.41881	High	3.2857	0	24.7479	25.0202	25.1469
514	YDESGPSIVH	3	7	2	P60709;P63261		1103.51	6.22661e+06	5.65813e+06	5.4027e+06	0.002	0.0041	High	3.21081	High	2.99729	High	3.19893	0	31.6319	31.5501	31.6407
515	DEVGGEALGRLL	1	1	1	P68871		1228.66	0	0	0	0.002	0.005633	High	3.18519					0	69.241
516	FVELGTQPATQ	3	1	1	P02652		1190.61	1.46485e+06	1.14979e+06	1.13808e+06	0.002	0.02488	High	3.09409	High	2.83462	High	3.19528	0	44.855	45.077	45.0171
517	DLSQVAAISNDLK	1	1	1	P07196		1373.74	0	0	0	0.002	0.01011	High	3.02805					0	65.81
518	LSYFVELGTQPATQ	2	1	1	P02652		1553.79	205956	0	0	0.002	0.01857	High	2.98646	High	2.57921			0	74.6976	74.7575
519	YTSHVQEEQIEVEETIEAAKAEEAK	1	1	1	P07196		2861.39	0	0	0	0.002	0.006316	High	2.98028					0	62.3777
520	VSTVLTSKY	3	1	1	P69905		997.559	1086343	0	942650	0.002	0.004801	High	2.97354	High	2.52967	High	2.39294	0	35.4263	35.2802	35.4161
521	ATAEEEEDFGEEAEEEA	1	1	1	P07437		1884.72	0	0	0	0.002	0.008068	High	2.94374					0	53.0091
522	AAHLPAEFTPAVHASLDKFLAS	1	1	1	P69905		2293.2	626002	0	0	0.002	0.00517	High	2.92514					0	73.4265
523	DGEVIKESKQEHKDVM	1	1	1	P14136		1871.92	1.57033e+06	0	0	0.002	0.01381	High	2.91843					0	19.937
524	FDTASTGKTFP	4	1	1	P02671		1171.57	7.96673e+06	0	6.48181e+06	0.002	0.005631	High	2.91382			High	2.73752	0	39.8435		39.6934
525	SSTSSPKAEDGATPSPSNETPK	3	1	1	P29966		2175.02	635001	768550	691664	0.002	0.2075	High	2.90269	High	3.02025	High	2.87397	0	19.3992	19.0158	19.1836
526	VNVDEVGGEALG	1	1	1	P68871		1158.57	0	0	0	0.002	0.002888	High	2.89827					0	50.9575
527	SVHQLVENTDET	1	6	2	Q13885;P07437		1371.65	780132	0	0	0.002	0.003306	High	2.80384					0	28.3254
528	GILDSIGRF	3	1	1	P02686		977.544	593875	520726	0	0.002	0.2041	High	2.7983	High	2.95168	High	2.98505	0	75.5212	75.6113	75.6877
529	SYELPDGQVITIGNE	2	11	2	P60709;P63261		1634.8	0	0	212640	0.002	0.005314	High	2.77916			High	1.75144	0	80.5746		80.6977
530	SYVSSGEMMVGGLAP	1	1	1	P14136		1484.68	314128	0	0	0.002	0.01135	High	2.7571					0	75.4017
531	KIFKLGGRDSRSGSP	2	1	1	P02686		1604.89	2.62468e+06	0	2.36745e+06	0.002	0.03413	High	2.70943			High	2.61641	0	18.9065		18.7739
532	LEEYTKKLNTQ	3	1	1	P02647		1366.73	5.73377e+06	5.35753e+06	5.20375e+06	0.002	0.01448	High	2.64884	High	2.34368	High	2.69246	0	23.9047	23.71	23.8406
533	ASGNARIGKPAPDFK	2	1	1	P32119	N-Term(Acetyl)	1570.84	1.69689e+06	0	1.32936e+06	0.002	0.01087	High	2.64761			High	2.81062	0	31.1251		31.1649
534	AEDGATPSPSNETPK	1	1	1	P29966		1500.69	635110	0	0	0.002	0.004869	High	2.64369					0	19.5509
535	GELAKHAVSEGTKAVTK	1	16	1	P23527		1725.95	1.55176e+06	0	0	0.002	0.02096	High	2.63418					0	21.3435
536	TEKLVTSKGDKELRTG	3	1	1	P02671		1761.98	1.13354e+06	1.36881e+06	1.13391e+06	0.002	0.03979	High	2.634	High	2.0852	High	3.04374	0	15.849	15.7187	15.5271
537	QIRETSLDTKSVSEGHLK	2	1	1	P14136		2028.08	1.21723e+06	0	0	0.002	0.01311	High	2.61992					0	28.2719
538	KAEDGATPSPSNETPK	2	1	1	P29966		1628.78	1.13995e+06	940283	0	0.002	0.01388	High	2.58338	High	2.36533			0	14.6632	14.5258
539	FRDGDILGKYVD	1	1	1	P61604		1397.71	816829	0	0	0.002	0.008357	High	2.50613					0	51.6382
540	VSVSEHTW	2	1	1	P16157		944.451	2.15345e+06	0	0	0.002	0.01054	High	2.49123	High	1.94282			0	34.6152	34.5525
541	DESGPSIVH	3	7	2	P60709;P63261		940.44	2.52488e+06	2.55879e+06	2.09135e+06	0.002	0.02466	High	2.3426	High	2.38148	High	2.2845	0	26.0928	25.9068	26.0171
542	GEVTNDFVML	1	1	1	P39023	M9(Oxidation)	1140.53	0	0	0	0.002	0.02594	High	2.34221					0	68.6406
543	VLSPADKTNVKAAWGK	2	1	1	P69905		1684.94	2.99242e+06	1.15441e+06	0	0.002	0.1867	High	2.32639	High	2.33204			0	32.2882	32.3922
544	FDLSHGSAQVKGHG	1	1	1	P69905		1439.71	1.08212e+06	0	0	0.002	0.0148	High	2.31024					0	24.1998
545	ENPVVHFF	3	1	1	P02686		988.49	8.40131e+06	9.44134e+06	1.03557e+07	0.002	0.1857	High	2.29668	High	2.44219	High	2.53707	0	63.7219	63.6817	63.8651
546	SIQENISSL	3	1	1	P30613	N-Term(Acetyl)	1032.52	247994	0	0	0.002	0.206	High	2.23604	High	2.46258	High	2.17188	0	77.3049	77.3647	77.4784
547	LVVYPWTQRFF	2	5	2	P68871;P02042		1455.78	227059	238992	0	0.002	0.2337	High	2.21059	High	1.97177			0	87.3475	87.459
548	TGIFTDQVL	1	1	1	P02655		993.529	358893	0	0	0.002	0.02476	High	2.1872					0	74.9922
549	LVVYPWTQRFFE	1	2	2	P68871;P02042		1584.83	0	0	0	0.002	0.004937	High	2.1818					0	85.9585
550	SETAPAAPAAPAPAEKTPVKKK	5	1	1	P10412	N-Term(Acetyl)	2202.22	6.91786e+06	7188223	3.24007e+06	0.002	0.2185	High	2.1756	High	2.43645	High	2.40599	0	24.9969	24.1522	24.2957
551	RKGPGPGGPGGAGVARGGAGGGP	1	1	1	Q92686		1843.97	1.57673e+06	0	0	0.002	0.005139	High	2.16458					0	15.9373
552	PDPAKSAPAP	2	3	1	P23527		950.498	1.72334e+06	0	1655747	0.002	0.02468	High	2.1399			High	2.0068	0	19.0664		18.7629
553	IEEQKIVVK	3	1	1	P49207		1085.66	862673	938181	747809	0.002	0.1992	High	2.13035	High	2.37705	High	1.49611	0	22.0303	21.6077	21.7472
554	VDREQLVQKARLAEQAERY	1	1	1	P61981	N-Term(Acetyl)	2344.25	0	0	0	0.002	0.0264	High	2.04989					0	54.3322
555	VLAHHFGKEFTPPVQAA	2	1	1	P68871		1848.98	1.75892e+07	0	1.75107e+07	0.002	0.04697	High	2.02241			High	2.48033	0	38.7386		38.7509
556	VELQKEEAQKLLEQY	1	1	1	Q00839		1847.98	0	0	0	0.002	0.003027	High	2.00471					0	58.0746
557	FVSNHAY	5	1	1	P04075		837.391	4.92234e+06	8.27897e+06	5.61869e+06	0.002	0.01488	High	1.99781	High	2.06185	High	1.96722	0	21.5502	21.5114	21.4486
558	LPLVDTHS	2	1	1	P08670		881.475	3.6871e+06	2.95882e+06	0	0.002	0.2071	High	1.8623	High	1.98237			0	37.0865	37.0719
559	GFGYGGRASDYKSA	2	1	1	P02686		1435.66	3.73628e+06	0	2.71199e+06	0.002	0.02897	High	1.80736			High	2.18299	0	28.8904		28.9332
560	VLSPADKTNVKAAW	2	1	1	P69905		1499.83	2.28451e+06	2.23378e+06	0	0.002	0.2348	High	1.7439	High	1.89685			0	38.896	38.7259
561	EPAVQRTLLE	3	1	1	P14209		1155.64	0	0	0	0.002	0.2244	High	1.68692	High	2.01078	High	1.62552	0	39.415	39.342	39.4706
562	VGGEALGRL	1	2	2	P68871;P02042		871.502	0	0	0	0.002	0.003632	High	1.67067					0	37.4404
563	SWGAEGQRPGFGYGGRASDYKSA	1	1	1	P02686		2404.12	0	0	0	0.002	0.2095			High	2.61208			0		37.3342
564	GVNDNEEGFFSA	2	1	1	P02675		1285.54	0	560571	776126	0.002	0.0472			High	2.55496	High	2.64115	0		61.7245	61.7614
565	TIGGGDDSFNTFF	1	5	1	P68363		1377.6	0	932834	0	0.002	0.2354			High	2.50563			0		86.0887
566	SAINEVVTREYTINIH	1	1	1	P62899		1858.98	0	431661	0	0.002	0.2147			High	2.35055			0		58.4292
567	YPARVPPPPPIA	2	1	1	P07910		1274.73	0	0	0	0.002	0.1884			High	2.31893	High	2.91485	0		40.8462	40.9742
568	IGGGDDSFNTFF	1	5	1	P68363		1276.55	0	494759	0	0.002	0.2269			High	2.2706			0		84.9593
569	YPTEDVPR	1	1	1	Q02878		976.476	0	1.06268e+06	0	0.002	0.218			High	2.10004			0		28.169
570	SSTSSPKAEDGATPSPSNETPKK	2	1	1	P29966		2303.1	0	1.71834e+06	1.51209e+06	0.002	0.1894			High	2.07526	High	1.43758	0		14.848	14.8262
571	NDPNPDVLSKTGFTP	1	1	1	P16157		1601.79	0	459835	0	0.002	0.1979			High	2.02011			0		57.3371
572	HGFLPR	2	1	1	P02686		726.407	0	679825	418489	0.002	0.2144			High	1.7387	High	1.45099	0		22.248	22.3774
573	AEVEGKDLPEHAVLK	2	1	1	Q00839		1634.88	0	0	0	0.002	0.2353			High	1.73323	High	1.70942	0		31.8874	31.8959
574	TEKLVTSKGDKEL	1	1	1	P02671		1447.8	0	642719	0	0.002	0.1831			High	1.39554			0		18.525
575	IKLMNIVNKQKVARARIQHRPPRQPTEYFDMGIFLAFFVVVSLVCLILLVKIKLKQRRSQNSMNR	1	1	1	Q9ULT6	M31(Oxidation)	7708.34	0	0	0	0.002	0.2335			High	0.248333			0		41.5367
576	SVSEGHLKRNIVVKTVEM	1	1	1	P14136	M18(Oxidation)	2042.12	0	0	1.11653e+06	0.002	0.02744					High	3.54054	0			28.0954
577	AANFLLQQNFDED	1	1	1	P54727		1524.7	0	0	254802	0.002	0.04434					High	3.13113	0			74.618
578	VIDEVRTGTY	1	3	1	P68363		1152.59	0	0	1.25672e+06	0.002	0.02633					High	2.89342	0			34.3947
579	GVDLDQLLDMS	1	1	1	P62841	M10(Oxidation)	1221.57	0	0	0	0.002	0.04708					High	2.65198	0			81.0197
580	QGTLSKIFKLGGRDSRSGSPMA	1	1	1	P02686	M21(Oxidation)	2309.21	0	0	0	0.002	0.0334					High	2.48487	0			38.0294
581	EMRDGEVIKESKQEHKDVM	1	1	1	P14136	M19(Oxidation)	2304.1	0	0	1.48987e+06	0.002	0.02719					High	2.31472	0			17.5419
582	VSSGEMMVGGLAPG	1	1	1	P14136	M6(Oxidation); M7(Oxidation)	1323.6	0	0	0	0.002	0.04403					High	2.07995	0			37.8292
583	LAAHLPAEFTPAVHASLDK	1	1	1	P69905		1988.07	0	0	287870	0.002	0.03115					High	2.05305	0			54.6131
584	YKNAEVRPPFTYASLIR	1	1	1	Q9H334		2025.1	0	0	6.34177e+06	0.002	0.04674					High	1.92613	0			32.9336
585	ARLSAKPAPPKPEPKPK	1	1	1	P05204		1812.09	0	0	207684	0.002	0.02711					High	1.86483	0			11.3462
586	VEGGDAGNREDQINRLIRRMN	1	1	1	P18124	M20(Oxidation)	2429.22	0	0	1.238e+06	0.002	0.03359					High	1.81277	0			36.2321
587	SWGAEGQRPGFGYGGRASDYKS	1	1	1	P02686		2333.08	0	0	0	0.002	0.03842					High	1.78427	0			36.5846
588	VAQTTALPDEDDDL	1	1	1	P62826		1502.69	0	0	392301	0.002	0.04534					High	1.61657	0			55.1008
589	HPEQLITGKEDAANN	2	7	1	P68363		1636.8	0	0	0	0.003	0.03233	High	3.75354			High	3.0009	0	23.626		23.5881
590	TEQPEAESSQADRDRRQQGQEEQVQEAKNTF	1	1	1	P16157		3619.68	0	0	0	0.003	0.03207	High	3.63523					0	30.37
591	EMRDGEVIKESKQEHKDVM	1	1	1	P14136		2288.11	0	0	0	0.003	0.04657	High	3.32894					0	23.7737
592	SPADKTNVKAAWGKVGAHAGEYGAEALER	1	1	1	P69905		2983.51	1.13556e+06	0	0	0.003	0.04348	High	3.18222					0	52.0734
593	GAGAAKRKATGPPVSELITK	2	1	1	P16401		1952.14	1.71893e+06	1.34782e+06	0	0.003	0.04101	High	2.94104	High	2.7412			0	24.6271	24.4928
594	TVETRDGQVINETS	3	1	1	P08670		1548.76	896749	904985	750056	0.003	0.2387	High	2.84408	High	3.39282	High	2.80076	0	25.9112	25.7598	25.9081
595	SNLQIRET	2	1	1	P14136		960.514	1.5056e+06	0	1.6361e+06	0.003	0.0473	High	2.80287			High	2.55238	0	23.593		23.5332
596	GFGYGGRASD	3	1	1	P02686		986.437	2.41155e+06	3.37582e+06	2.60993e+06	0.003	0.03296	High	2.75827	High	2.72033	High	2.91319	0	25.4345	25.273	25.5816
597	SVVPSPKVSDTVVEPY	1	4	2	Q13509;P07437		1702.89	2.94869e+06	0	0	0.003	0.02956	High	2.62775					0	56.3535
598	VDRGEEKKGKDQSGEVLSSV	3	1	1	P55087		2147.1	2.4516e+07	0	0	0.003	0.02708	High	2.58298	High	3.00242	High	2.83179	0	23.7639	23.7509	23.9142
599	QDSVDFSLADAIN	1	1	1	P08670		1394.65	419462	0	0	0.003	0.04435	High	2.56275					0	76.4042
600	DSVDFSLADAIN	1	1	1	P08670		1266.59	349565	0	0	0.003	0.03945	High	2.53759					0	79.315
601	KTETQEKNPLPSKETIEQEKQAG	1	1	1	P62328		2613.35	1.25281e+06	0	0	0.003	0.03675	High	2.53391					0	25.7024
602	EEVSGNVSPGTR	3	1	1	P02671		1231.6	1.35699e+06	1.59253e+06	1.42453e+06	0.003	0.03075	High	2.3826	High	2.30538	High	2.58505	0	19.3444	18.9624	19.1616
603	HRDTGILDSI	1	1	1	P02686		1126.59	12811836	0	0	0.003	0.03459	High	2.33833					0	40.5717
604	KGPGPGGPGGAGVA	1	1	1	Q92686		1078.57	2.71834e+06	0	0	0.003	0.02755	High	2.307					0	19.4642
605	VLSPADKTNVKAA	1	1	1	P69905		1313.75	582221	0	0	0.003	0.04212	High	2.26311					0	21.6269
606	DENPVVHF	3	1	1	P02686		956.448	2.6488e+06	2.61048e+06	2.28617e+06	0.003	0.04609	High	2.22715	High	2.58203	High	2.16342	0	44.3948	44.5528	44.5354
607	EDMIRLGDLNEAGILR	1	1	1	Q13402		1814.95	4.39762e+06	0	0	0.003	0.04599	High	2.14913					0	61.9045
608	VHLTPEEKSAVTAL	2	1	1	P68871	N-Term(Acetyl)	1536.83	1.01666e+06	0	0	0.003	0.0486	High	2.10397			High	2.04432	0	63.0454		63.1377
609	VDAQGTLSKIFKLGGRDS	1	1	1	P02686		1892.04	0	0	0	0.003	0.04142	High	2.08014					0	63.7895
610	HFDLSHGSAQVKGHGKKVAD	1	1	1	P69905		2118.1	1.06647e+06	0	0	0.003	0.03076	High	1.85974					0	16.7072
611	SEYQPSDAPFERETQ	1	1	1	Q96JE9		1783.79	0	0	0	0.003	0.03579	High	1.46652					0	39.6972
612	FLSFPTTKTYFPHFDLSH	2	1	1	P69905		2185.08	772811	0	326198	0.003	0.05119	High	1.26603			High	1.16102	0	78.2988		78.1452
613	VELGTQPATQ	1	1	1	P02652		1043.54	0	4.16986e+06	0	0.003	0.2437			High	2.77938			0		31.3654
614	LEDLDKSQEEIKKHHASISE	1	1	1	P11171		2336.18	0	1.05039e+06	0	0.003	0.2436			High	2.70711			0		31.1865
615	GSKGPLDQLEKGGETAQ	1	1	1	P05546		1714.87	0	2.81584e+06	0	0.003	0.2407			High	1.86957			0		35.7522
616	SETESRGSESGIFTNTKESS	1	1	1	P02671		2132.96	0	0	0	0.003	0.04952					High	3.42387	0			28.2866
617	SARLSAKPAPPKPEPRPKKASA	1	1	1	O00479		2284.33	0	0	597504	0.003	0.05177					High	3.21726	0			11.7377
618	SLVIPEKF	1	1	1	P62269	N-Term(Acetyl)	974.559	0	0	0	0.003	0.05256					High	2.11543	0			78.3582
619	LSAKPAPPKPEPKPR	1	1	1	Q15651		1612.95	0	0	642308	0.003	0.05515					High	2.06918	0			13.3297
620	FLSFPTTKTYFPHFD	1	1	1	P69905		1847.91	0	0	349624	0.003	0.05014					High	1.85497	0			78.8214
621	FLSFPTTK	1	1	1	P69905		940.516	0	0	8.99284e+06	0.003	0.05375					High	1.64548	0			44.3749
622	ADKPDMGEIASFDKAKLKKTETQEKNTLPTKETIEQEKRSEIS	1	1	1	P63313	N-Term(Acetyl)	4934.53	1.1151e+07	0	0	0.004	0.0524	High	6.21315					0	47.9534
623	SDKTIGGGDDSFNT	1	5	1	P68363		1413.62	651114	0	0	0.004	0.06929	High	3.72093					0	32.1529
624	ASSDIQVKELEKRASGQAFE	1	1	1	P16949	N-Term(Acetyl)	2235.14	679898	0	0	0.004	0.07271	High	2.9467					0	58.7244
625	ASKRALVILAKGAEEME	1	1	1	Q99497	N-Term(Acetyl)	1858.01	386209	0	0	0.004	0.05077	High	2.86476					0	66.0801
626	GVDAQGTLS	1	1	1	P02686		847.418	3.09421e+06	0	0	0.004	0.06024	High	2.80015					0	26.761
627	GEYKFQNALL	1	1	1	P02768		1182.62	2962474	0	0	0.004	0.04874	High	2.69651					0	57.972
628	RTLLIKTVETRDGQVINETSQ	2	1	1	P08670		2401.31	0	2.34873e+06	0	0.004	0.2821	High	2.63739	High	2.71649			0	39.4257	39.3641
629	LDTKSVSEGHL	2	1	1	P14136		1185.61	956937	0	1.01856e+06	0.004	0.06452	High	2.33128			High	3.04971	0	32.537		32.5116
630	FPVGPPKNDDTPN	1	1	1	P13521		1397.67	1.88113e+06	0	0	0.004	0.05858	High	2.26967					0	36.6729
631	SAHKGFKGVDAQGTLS	3	1	1	P02686		1602.83	4.62808e+06	2.3117e+07	0	0.004	0.05347	High	2.20358	High	2.38286			0	22.8334	22.6098
632	GQKDSYVGDEAQSKRGILT	1	6	2	P60709;P63261		2052.04	1.77078e+06	0	0	0.004	0.05359	High	2.05681					0	30.8636
633	TSLDTKSVSEGHLK	1	1	1	P14136		1501.79	532740	0	0	0.004	0.05474	High	1.93988					0	24.661
634	EPPPPPEPARI	2	1	1	Q8TCZ2		1199.65	3.80569e+06	3.48064e+06	0	0.004	0.06095	High	1.87894	High	1.95674			0	36.4377	36.3642
635	STVLTSKYR	3	1	1	P69905		1054.59	2.84398e+07	2.64731e+07	28924885	0.004	0.2887	High	1.67508	High	1.93245	High	1.60232	0	34.5474	34.4723	34.5461
636	SWGAEGQRPG	2	1	1	P02686		1044.49	829288	857398	0	0.004	0.07251	High	1.65989	High	1.67881			0	23.6029	23.3864
637	AAGYDVEKNNSRIKLGIK	2	4	3	P16403;P16402;P10412		1976.09	801761	0	0	0.004	0.06281	High	1.51663					0	33.4824
638	PFTPLGWHHNNLELLREENGEKQAMERL	1	1	1	Q9Y2I7	M25(Oxidation)	3374.7	0	0	0	0.004	0.05631	High	1.45928					0	122.922
639	TPAVHASLDKF	2	1	1	P69905		1185.63	5.8431e+06	4.52556e+06	0	0.004	0.05748	High	1.45138	High	1.3461			0	60.7072	60.6517
640	KRKASGPPVSELITK	1	2	2	P16402;P10412		1610.96	0	709480	0	0.004	0.2483			High	3.04306			0		23.4643
641	ASPSAAEKGEPAAAAAPEAG	1	1	1	P29966		1752.85	0	295815	0	0.004	0.2731			High	2.82806			0		26.5269
642	LEELSRIMHDEVSETENIRKNLAIERM	1	1	1	Q13972	M27(Oxidation)	3271.65	0	1.539e+06	0	0.004	0.2773			High	2.80103			0		37.4265
643	LSPREDLAASVPAISGLGGSN	1	1	1	P0DKV0		2011.05	0	3.73756e+07	0	0.004	0.2814			High	2.68741			0		36.1073
644	LDTKSVSEGHLK	1	1	1	P14136		1313.71	0	1.18961e+06	0	0.004	0.2919			High	2.33782			0		22.182
645	LAEEDPKEQV	1	1	1	P01213		1157.57	0	642079	0	0.004	0.2879			High	2.20118			0		25.8247
646	AVAASKERSGVSLA	1	3	3	P16403;P16402;P10412		1345.75	0	1.96515e+06	0	0.004	0.2789			High	2.14216			0		20.4275
647	IDKKPTSAKPSSTTPRLS	2	1	1	P27816		1914.07	1.16809e+06	0	1.2371e+06	0.005	0.1014	High	3.20935			High	1.39807	0	16.5197		16.1872
648	SYKMADEAGSEADHEGTHSTKRGHA	1	1	1	P02671	M4(Oxidation)	2688.18	958748	0	0	0.005	0.09983	High	2.71218					0	15.6996
649	SDQALEALSASLG	1	1	1	P20810	N-Term(Acetyl)	1303.64	237822	0	0	0.005	0.1044	High	2.63861					0	102.343
650	TAEEIQERRQEVLT	3	1	1	P02549		1701.88	3.0087e+06	3.36951e+06	3.10238e+06	0.005	0.09276	High	2.49128	High	2.33873	High	1.84048	0	30.2486	30.2562	30.3653
651	SDKPDMAEIEKFD	1	1	1	P62328	N-Term(Acetyl)	1566.71	0	0	0	0.005	0.07671	High	2.48211					0	58.915
652	KPGVVHVIDVDRG	1	1	1	P55087		1390.78	0	0	0	0.005	0.1087	High	2.39392					0	28.9772
653	HQSGFSLSGAQIDDNIP	1	1	1	Q16555		1785.85	0	0	0	0.005	0.09385	High	2.26906					0	64.2175
654	EEEIAALVIDNGSG	1	1	1	P63261	N-Term(Acetyl)	1458.7	175032	0	0	0.005	0.08925	High	2.22423					0	103.293
655	TYVPKEF	1	1	1	P02768		883.459	0	0	0	0.005	0.1055	High	2.02218					0	37.9541
656	APEEHPVLL	1	3	2	P60709;P63261		1004.54	0	0	0	0.005	0.07485	High	1.66765					0	40.2887
657	VLSPADKTNVKA	1	1	1	P69905		1242.71	4.2217e+06	0	0	0.005	0.09323	High	1.42953					0	21.5249
658	STAGQYWEMCKDSQLEFKRVSATTQCCWGIACDNQVYVYVCASDVPIRRREEAYENQRWNPMGGFC	1	1	1	Q7Z6L1	M9(Oxidation); M62(Oxidation)	7708.39	2.60991e+06	0	0	0.005	0.1102	High	0.248333					0	41.5732
659	QIRETSLDTKSVSEGHL	1	1	1	P14136		1899.98	0	0	0	0.005	0.2953			High	3.29595			0		35.3032
660	SSLNLRETNLDSLPLVDTHS	1	1	1	P08670		2211.13	0	0	0	0.005	0.3003			High	2.78227			0		67.6529
661	FHPLGADSQV	2	1	1	P11166		1070.53	0	2.71968e+06	1.13417e+06	0.005	0.3051			High	2.65434	High	2.32072	0		37.7116	37.8501
662	AASGAEPQVLVQY	1	1	1	Q6GMV3	N-Term(Acetyl)	1374.7	0	170751	0	0.005	0.3091			High	2.14588			0		77.4303
663	LLEPEPEPEPEEEPPRPR	1	1	1	Q86U42		2140.06	0	1.44085e+06	0	0.005	0.304			High	2.00614			0		39.1655
664	SQVETDDLILKPGVVHVID	2	1	1	P55087		2077.12	0	549281	503279	0.005	0.06765			High	1.96085	High	2.57726	0		67.5213	67.4706
665	ALAHKYH	1	3	2	P68871;P02042		839.454	0	1.3928e+07	0	0.005	0.3149			High	1.92554			0		38.0877
666	ESARQDEGKEEEPEADQEHA	1	1	1	P17677		2283.97	0	850302	0	0.005	0.3055			High	1.90533			0		14.803
667	DYKSAHKGFKGVDA	1	1	1	P02686		1522.77	0	0	0	0.005	0.3009			High	1.50007			0		17.5075
668	ALEEYTKKLNTQ	2	1	1	P02647		1437.76	0	2.75102e+06	3.23483e+06	0.005	0.0695			High	1.46648	High	1.63328	0		32.8909	32.9241
669	VSTVLTSKYR	1	1	1	P69905		1153.66	0	1.70462e+07	0	0.005	0.3074			High	1.30062			0		40.4167
670	ILDSIGR	1	1	1	P02686		773.454	0	0	1.19995e+06	0.005	0.06604					High	1.82455	0			32.1692
671	TVLTSKYR	1	1	1	P69905		967.558	0	0	2.41601e+06	0.005	0.064					High	1.62528	0			40.6856
672	LAHKYH	1	4	2	P68871;P02042		768.419	6.05203e+06	0	0	0.006	0.1172	High	1.50251					0	38.9395
673	HVDPENFRLLGNVL	1	2	2	P68871;P02042		1622.87	2.11096e+06	0	0	0.006	0.1185	High	1.285					0	73.0514
674	LLDSGRI	1	1	1	Q8NI29		773.453	0	1.37169e+06	0	0.006	0.3281			High	1.58579			0		32.0588
675	KEKEKTKAQKETIAKLEAELSRWRNG	1	1	1	Q12840		3071.7	0	1.20318e+06	0	0.006	0.3253			High	1.47769			0		17.5183
676	MKDDSKGKSEEELSDLFRMFDKNADGYIDLDELKIMLQATGETITEDDIEELMKDG	1	1	1	P63316		6415	0	0	0	0.006	0.3279			High	1.06305			0		115.281
677	DGEVIKESKQEHKDVM	1	1	1	P14136	M16(Oxidation)	1887.92	0	0	969820	0.006	0.0931					High	3.0825	0			12.8866
678	SETAPAETATPAPVEKSPAKKKATKKAAGAGAA	1	1	1	P16401	N-Term(Acetyl)	3177.73	0	0	3.15248e+06	0.006	0.08104					High	2.131	0			18.8067
679	NETGDEPFQYKN	1	1	1	P15104		1441.63	0	0	0	0.006	0.08879					High	1.97889	0			34.2677
680	KGFKGVDAQGTLSKIF	1	1	1	P02686		1695.95	0	0	0	0.006	0.08042					High	1.83449	0			57.2136
681	TPEELFHPLG	2	1	1	P11166		1139.58	749515	0	622416	0.007	0.1398	High	2.95498			High	1.83415	0	60.5335		60.6501
682	MEVKPPPGRPQPDSGRR	1	1	1	P51991	N-Term(Acetyl)	1946.01	1.13156e+06	0	0	0.007	0.1423	High	2.85806					0	27.005
683	KPGVVHVIDVDRGEEKKGKDQSGEVLSSV	1	1	1	P55087		3091.64	2.13244e+06	0	0	0.007	0.1426	High	2.60173					0	36.8047
684	GTLSKIFKL	2	1	1	P02686		1006.63	1.1091e+07	4.75122e+06	0	0.007	0.1397	High	2.28297	High	2.05537			0	41.026	40.954
685	HFDLSHGSAQVKG	1	1	1	P69905		1382.68	1.88943e+06	0	0	0.007	0.1425	High	2.09065					0	24.4747
686	PAAPQLIKKEKKKSKKDKKAKAGLESG	1	1	1	O60832		2906.77	1.13675e+07	0	0	0.007	0.1337	High	1.64228					0	14.1551
687	ADKTNVKAAWGKVG	1	1	1	P69905		1444.79	1.65842e+06	0	0	0.007	0.1347	High	1.64143					0	25.2489
688	LPLVDTH	1	1	1	P08670		794.443	1.23421e+06	0	0	0.007	0.1326	High	1.49578					0	37.8254
689	YMGVIAEEEAYKSELFQKAKSLMQCAGESIT	1	1	1	Q13315		3454.66	0	1.43352e+06	0	0.007	0.3304			High	3.47694			0		52.718
690	TVIDEVR	1	3	1	P68363		831.458	0	1.56227e+06	0	0.007	0.3463			High	1.68398			0		29.1413
691	GFAGDDAPR	1	10	2	P60709;P63261		905.414	0	935708	0	0.007	0.3404			High	1.66923			0		20.9123
692	RARREALERM	1	1	1	Q9BT92	N-Term(Acetyl); M10(Oxidation)	1345.72	0	1.13482e+07	0	0.007	0.3436			High	1.2021			0		40.1013
693	YIRLSCDTDAEILYELLTQHWHLKTPNL	1	1	1	Q7Z2W7		3385.75	0	0	0	0.007	0.3415			High	0.248333			0		112.139
694	VSSGEMMVGGLAP	1	1	1	P14136	M6(Oxidation); M7(Oxidation)	1266.58	0	0	2.5979e+06	0.007	0.1054					High	2.60155	0			40.2366
695	SDKSDIENADESSSSILKPLISPAAE	1	1	1	Q9Y6R1		2703.32	0	0	0	0.007	0.1033					High	2.49115	0			67.6857
696	FRLLGNVL	1	2	2	P68871;P02042		931.575	1.96283e+07	0	0	0.008	0.1463	High	2.37193					0	69.8089
697	HEQLSVAEITN	2	5	1	P68363		1240.62	1.80039e+06	0	0	0.008	0.1487	High	2.16348			High	2.60431	0	39.6433		39.6391
698	KLLSHCL	1	2	1	P69905		813.466	0	2.01046e+06	0	0.008	0.3475			High	2.05637			0		27.8417
699	WGKVNVD	1	2	2	P68871;P02042		817.423	0	1.83264e+06	0	0.008	0.3466			High	1.80538			0		30.0537
700	EHPGAPPQPPPPQQ	1	1	1	Q96JE9		1476.74	0	0	0	0.008	0.111					High	1.34903	0			23.7507
701	QKSHGRTQDENPVVHFF	1	1	1	P02686		2026	2.09737e+06	0	0	0.009	0.1524	High	2.45188					0	37.8362
702	AEPSAATQSHSIS	1	1	1	O95197	N-Term(Acetyl)	1327.62	832654	0	0	0.009	0.1634	High	1.93936					0	31.9305
703	SLPLVDTHS	1	1	1	P08670		968.508	1.07533e+06	0	0	0.009	0.1654	High	1.62579					0	39.6772
704	VREIAQDFKTD	1	3	1	P68431		1321.68	0	0	0	0.009	0.1175					High	2.87866	0			30.0272
705	DSIGRFF	1	1	1	P02686		841.423	0	0	1.69112e+06	0.009	0.1196					High	2.2017	0			60.6172
706	EDMIRLGDLNEAGILR	1	1	1	Q13402	M3(Oxidation)	1830.94	0	0	5.03521e+07	0.009	0.1239					High	2.1137	0			61.1482
707	IYNEALKG	1	1	1	P06703		907.492	0	0	1.12412e+06	0.009	0.1156					High	2.00132	0			25.9289
708	FDLSHGSAQ	1	1	1	P69905		961.441	0	0	685313	0.009	0.1434					High	1.98546	0			30.0821
709	EGEYQGIPR	1	1	1	Q7L0J3		1048.51	0	0	655144	0.009	0.1267					High	1.91006	0			29.1997
710	SETAPAETATPAPVEKSPAKKKATKK	1	1	1	P16401	N-Term(Acetyl)	2708.49	0	0	1.91351e+06	0.009	0.1424					High	1.79739	0			16.0091
711	EVISDEHGIDP	1	7	3	Q13885;Q13509;P07437		1210.56	0	0	0	0.009	0.1492					High	1.61997	0			36.8576
712	LSFPTTK	1	1	1	P69905		793.447	0	0	3.05045e+06	0.009	0.1364					High	1.29352	0			35.3492
713	KLDRIIHWPWLVVFVPLWILMSFLCLVVLYYIVWSLLFLRSLDVVAEQRRTHVTMAISWITIVV	1	1	1	Q9H7F4		7708.39	0	0	0	0.009	0.1428					High	0.369366	0			42.0469

## Sheet: TableS1_D) ND_CUSA_CORE
82 Uniprot accessions of the 279 sequences identified with high confidence, rank 1, and filtered for HIGH across the three runs
Accession	Description	ΣCoverage	Σ# Proteins	Σ# Unique Peptides	Σ# Peptides	Σ# PSMs	A5: Area	B5: Area	C5: Area	Score A2	Coverage A2	# Peptides A2	# PSM A2	Score B2	Coverage B2	# Peptides B2	# PSM B2	Score C2	Coverage C2
P69905	Hemoglobin subunit alpha OS=Homo sapiens OX=9606 GN=HBA1 PE=1 SV=2 - [HBA_HUMAN]	70.42	1	60	60	430	1.45245e+09	1.22183e+09	6.01404e+08	493.051	70.42	45	176	432.04	69.01	45	152	328.614	68.31
	Sequence	# PSMs	# Proteins	# Protein Groups	Protein Group Accessions	Modifications	MH+ [Da]	A5: Area	B5: Area	C5: Area	q-Value	PEP	A2	XCorr A2	B2	XCorr B2	C2	XCorr C2	# Missed Cleavages
	VLSPADKTNVKAAWGKVGAHAGEYGAEALERM	115	1	1	P69905	M32(Oxidation)	3342.7	1.50403e+09	1.28062e+09	7.92978e+08	0	4.414e-06	High	9.11279	High	7.66144	High	7.97525	0
	VLSPADKTNVKAAWGKVGAHAGEYGAEALER	22	1	1	P69905		3195.66	4.18194e+08	3.15072e+08	1.91394e+08	0	0.0006246	High	7.02671	High	6.02346	High	7.23241	0
	VLSPADKTNVKAAWGKVGAHAGEYGAEALERM	91	1	1	P69905		3326.71	3.60008e+08	2.07816e+08	1.70692e+08	0	0.002426	High	6.81673	High	6.88897	High	6.41022	0
	LAAHLPAEFTPAVHASLDKF	8	1	1	P69905		2135.14	3.37458e+07	2.86137e+07	2.9937e+07	0	0.001022	High	6.00331	High	7.12398	High	7.09396	0
	SPADKTNVKAAWGKVGAHAGEYGAEALERM	5	1	1	P69905		3114.55	6.70709e+06	4.44719e+06	3.54266e+06	0	0.0003765	High	5.86046	High	5.41674	High	5.06954	0
	SPADKTNVKAAWGKVGAHAGEYGAEALERM	5	1	1	P69905	M30(Oxidation)	3130.55	7.15714e+06	5.40679e+06	2.64695e+06	0	0.0001539	High	5.71373	High	4.98402	High	4.81578	0
	AAHLPAEFTPAVHASLDKF	23	1	1	P69905		2022.05	2.79749e+08	2.47743e+08	2.81474e+08	0	5.104e-07	High	5.48404	High	5.33272	High	5.50988	0
	PAVHASLDKF	6	1	1	P69905		1084.58	1.11322e+07	1.20955e+07	1.41682e+07	0	0.05682	High	4.62976	High	4.78825	High	4.71697	0
	HLPAEFTPAVHASLDKF	3	1	1	P69905		1879.98	1.48552e+06	1.75965e+06	1.64994e+06	0	6.972e-09	High	4.56285	High	4.07214	High	4.63859	0
	VLSPADKTNVKAAWGKVGAHAGEYGAEALERMF	6	1	1	P69905	M32(Oxidation)	3489.77	0	3.99922e+06	1.00286e+06	0	7.85e-06	High	4.50111	High	4.27037	High	3.57878	0
	VGAHAGEYGAEALER	3	1	1	P69905		1529.74	0	767544	741715	0	0.0001678	High	4.2945	High	4.08847	High	2.84847	0
	LASVSTVLTSKY	5	1	1	P69905		1268.71	1.33986e+08	1.45097e+08	1.16937e+08	0	0.0003488	High	4.0031	High	3.85604	High	4.42142	0
	HFDLSHGSAQVK	4	1	1	P69905		1325.66	3.34865e+06	3.44462e+06	2.64523e+06	0	0.2008	High	3.89396	High	4.00747	High	3.88683	0
	ASVSTVLTSKY	3	1	1	P69905		1155.63	55269096	20923905	5.28504e+07	0	0.08214	High	3.75594	High	3.77389	High	3.52032	0
	AAHLPAEFTPAVHASLDKFL	4	1	1	P69905		2135.13	4.32888e+06	4.38522e+06	3.38433e+06	0	3.373e-05	High	3.72624	High	3.59115	High	3.93746	0
	FLSFPTTKTY	3	1	1	P69905		1204.63	4.92602e+06	4.016e+06	4.67588e+06	0	0.08441	High	3.64638	High	3.75417	High	3.75119	0
	HFDLSHGSAQVKGHG	4	1	1	P69905		1576.76	1.43729e+06	1.32565e+06	1.01613e+06	0	0.0005444	High	3.55057	High	3.32346	High	3.04274	0
	VTLAAHLPAEFTPAVHASLDKF	3	1	1	P69905		2335.25	0	0	452389	0	6.25e-05	High	3.49011	High	3.05702	High	2.0344	0
	LASVSTVLTSKYR	14	1	1	P69905		1424.81	2435113642	2.0698e+09	7.29761e+08	0	0.002264	High	3.34447	High	3.23389	High	3.17518	0
	VLSPADKTNVKAAWGKVG	5	1	1	P69905		1841.04	2.45573e+07	1.76631e+07	6.53735e+06	0	0.1944	High	3.23634	High	3.54036	High	1.79552	0
	FDLSHGSAQVK	6	1	1	P69905		1188.6	1.09523e+07	7.55846e+06	7.98541e+06	0	0.001607	High	3.21938	High	2.96132	High	2.88471	0
	FLSFPTTKTYF	3	1	1	P69905		1351.7	2.87453e+06	3.32537e+06	3.05063e+06	0	0.201	High	3.17894	High	3.33363	High	3.45042	0
	LSFPTTKTYFPHF	3	1	1	P69905		1585.81	5.9275e+06	5918166	4.87663e+06	0	0.0001007	High	3.14961	High	2.86552	High	2.37964	0
	VSTVLTSKY	3	1	1	P69905		997.559	2.77393e+06	2.05703e+06	2.64886e+06	0	0.1722	High	3.05827	High	3.01663	High	3.16425	0
	PTTKTYFPHFDL	3	1	1	P69905		1466.73	1.05535e+06	950526	940704	0	0.1699	High	2.87462	High	3.47116	High	2.81596	0
	AHAGEYGAEALE	3	1	1	P69905		1217.55	6.25334e+06	4.4966e+06	4.40588e+06	0	0.1921	High	2.81447	High	3.00176	High	2.66411	0
	VSTVLTSKYR	4	1	1	P69905		1153.66	2.15419e+07	1.44298e+06	1.29341e+06	0	0.002231	High	2.71464	High	2.39	High	2.46732	0
	ASVSTVLTSKYR	8	1	1	P69905		1311.73	1.94819e+08	1.23744e+08	1.04106e+08	0	0.001568	High	2.64535	High	2.52677	High	3.04557	0
	FLSFPTTKTYFPHF	5	1	1	P69905		1732.88	1.67121e+07	1.52666e+07	1.27114e+07	0	0.002761	High	2.61486	High	2.36397	High	2.50634	0
	HFDLSHGSAQVKGHGKKV	3	1	1	P69905		1932.02	2.23654e+06	1.73508e+06	1.57685e+06	0	0.0002252	High	2.61484	High	2.03607	High	2.08469	0
	SVSTVLTSKYR	5	1	1	P69905		1240.69	189109990	131529880	391506	0	0.001865	High	2.04032	High	1.90358	High	1.4556	0
	GEYGAEALERM	3	1	1	P69905	M11(Oxidation)	1241.55	0	0	0	0.002	0.007583	High	2.4169	High	2.16454	High	2.03526	0
	TVLTSKYR	3	1	1	P69905		967.56	6.12013e+06	4.91097e+06	1.96996e+06	0.002	0.01187	High	2.0817	High	1.80288	High	1.85159	0
P62328	Thymosin beta-4 OS=Homo sapiens OX=9606 GN=TMSB4X PE=1 SV=2 - [TYB4_HUMAN]	97.73	2	20	20	85	4.93157e+07	4.56649e+07	5.23903e+07	105.926	97.73	16	25	113.771	97.73	16	27	124.045	97.73
	Sequence	# PSMs	# Proteins	# Protein Groups	Protein Group Accessions	Modifications	MH+ [Da]	A5: Area	B5: Area	C5: Area	q-Value	PEP	A2	XCorr A2	B2	XCorr B2	C2	XCorr C2	# Missed Cleavages
	SDKPDMAEIEKFDKSKLKKTETQEKNPLPSKETIEQEKQAGES	7	1	1	P62328	N-Term(Acetyl)	4961.5	9.21188e+07	8.57919e+07	7.22731e+07	0	0.0002699	High	7.2963	High	7.54324	High	7.79963	0
	LKKTETQEKNPLPSKETIEQEKQAGES	10	1	1	P62328		3070.6	3.52539e+07	2.77207e+07	2.61578e+07	0	1.135e-05	High	7.27574	High	6.79699	High	7.2251	0
	SDKPDMAEIEKFDKS	4	1	1	P62328	N-Term(Acetyl)	1781.83	1.78137e+07	1.76144e+07	1.4552e+07	0	5.563e-08	High	5.7254	High	5.5137	High	5.24553	0
	KTETQEKNPLPSKETIEQEKQ	4	1	1	P62328		2485.28	4.62867e+06	4.36845e+06	3.8832e+06	0	9.375e-06	High	5.67274	High	4.73361	High	4.51782	0
	KTETQEKNPLPSKETIEQEKQAGES	7	1	1	P62328		2829.42	2.05745e+07	2.12261e+07	2.18909e+07	0	0.01047	High	5.48923	High	5.94572	High	5.55198	0
	SDKPDMAEIEKFDKSKL	5	1	1	P62328	N-Term(Acetyl)	2023.01	1.26444e+07	1.5919e+07	1.1518e+07	0	1.766e-06	High	5.28695	High	5.04298	High	6.29454	0
	SDKPDMAEIEKFDKS	6	1	1	P62328	N-Term(Acetyl); M6(Oxidation)	1797.83	7.94025e+06	7.68029e+06	1.22543e+07	0	1.936e-05	High	5.12571	High	4.99371	High	5.48562	0
	KNPLPSKETIEQEKQAGES	3	1	1	P62328		2113.08	4.61749e+06	3.80677e+06	4.63736e+06	0	0.09215	High	4.77151	High	3.36528	High	3.35514	0
	TQEKNPLPSKETIEQEKQAGES	3	1	1	P62328		2471.24	6.62331e+06	5.44594e+06	5.54074e+06	0	0.004464	High	4.41805	High	3.66733	High	3.81962	0
	NPLPSKETIEQEKQAGES	3	1	1	P62328		1984.99	5.0771e+06	4.46954e+06	4.8865e+06	0	0.02304	High	4.14795	High	4.63565	High	4.49736	0
	SDKPDMAEIEKFDKSK	3	1	1	P62328	N-Term(Acetyl); M6(Oxidation)	1925.92	4.29126e+06	3.73469e+06	2.65553e+06	0	0.002894	High	4.08038	High	3.51303	High	4.15512	0
	KTETQEKNPLPSKETIEQEKQAG	3	1	1	P62328		2613.36	1.66734e+06	1.79753e+06	1.65731e+06	0	0.003119	High	3.4499	High	3.40086	High	2.97557	0
	SDKPDMAEIEKFDKSKL	3	1	1	P62328	N-Term(Acetyl); M6(Oxidation)	2039	1.58067e+07	23481964	716257	0	0.05825	High	2.26932	High	2.84668	High	2.59206	0
	TETQEKNPLPSKETIEQEKQAGES	3	1	1	P62328		2701.33	2.72978e+06	2.42567e+06	2.16055e+06	0.001	0.005781	High	3.37131	High	3.23992	High	3.04924	0
P04406	Glyceraldehyde-3-phosphate dehydrogenase OS=Homo sapiens OX=9606 GN=GAPDH PE=1 SV=3 - [G3P_HUMAN]	23.28	1	21	21	42	2.36198e+06	2.51945e+06	2.21777e+06	67.6283	23.28	17	17	47.1808	20.9	12	12	52.5568	18.51
	Sequence	# PSMs	# Proteins	# Protein Groups	Protein Group Accessions	Modifications	MH+ [Da]	A5: Area	B5: Area	C5: Area	q-Value	PEP	A2	XCorr A2	B2	XCorr B2	C2	XCorr C2	# Missed Cleavages
	TEHQVVSSDFNSDTHSS	3	1	1	P04406		1876.8	2.04254e+06	2.57496e+06	2.11368e+06	0	5.173e-07	High	7.11158	High	6.00343	High	5.60885	0
	GILGYTEHQVVSSDFNSDTH	3	1	1	P04406		2206.01	1.35518e+06	0	0	0	9.6e-07	High	6.69043	High	5.10548	High	4.22218	0
	GYTEHQVVSSDFNSDTH	3	1	1	P04406		1922.82	0	2116844	0	0	2.825e-05	High	6.46334	High	5.56482	High	6.1779	0
	GKVKVGVNGFGRIG	3	1	1	P04406		1387.82	1765532	2633002	1.73399e+06	0	0.001935	High	4.58978	High	3.94497	High	4.84765	0
	ISWYDNEFGYSN	3	1	1	P04406		1494.62	709682	717152	411161	0	0.0003774	High	4.52702	High	4.32787	High	3.54047	0
	TEHQVVSSDFNSDTH	3	1	1	P04406		1702.74	2.34049e+06	2.03791e+06	1.90638e+06	0	1.529e-05	High	4.43895	High	3.63677	High	5.4276	0
	SDFNSDTHSSTF	3	1	1	P04406		1344.54	1.29706e+06	1.3338e+06	1.2157e+06	0	0.04212	High	3.66962	High	3.88861	High	3.18404	0
	DAGAGIALNDH	3	1	1	P04406		1053.5	1.15053e+06	960600	929659	0	0.1893	High	3.62734	High	3.39478	High	3.41768	0
	TEHQVVSSDF	3	1	1	P04406		1148.52	2.70289e+06	2.3504e+06	2.63326e+06	0	0.152	High	3.1079	High	3.08973	High	3.18027	0
P08670	Vimentin OS=Homo sapiens OX=9606 GN=VIM PE=1 SV=4 - [VIME_HUMAN]	16.09	1	31	31	88	2.55765e+07	1.97213e+07	2.72581e+07	144.213	14.16	27	41	75.9565	11.16	13	22	79.6662	13.95
	Sequence	# PSMs	# Proteins	# Protein Groups	Protein Group Accessions	Modifications	MH+ [Da]	A5: Area	B5: Area	C5: Area	q-Value	PEP	A2	XCorr A2	B2	XCorr B2	C2	XCorr C2	# Missed Cleavages
	LIKTVETRDGQVINETSQHHDDLE	11	1	1	P08670		2777.38	2.17982e+07	1.94193e+07	1.79277e+07	0	1.543e-07	High	6.69578	High	5.83468	High	6.09109	0
	RDGQVINETSQHHDDLE	4	1	1	P08670		1992.91	5.3032e+06	6.09327e+06	4760889	0	1.238e-07	High	6.55787	High	5.42406	High	4.82679	0
	IKTVETRDGQVINETSQHHDDLE	11	1	1	P08670		2664.3	3.30153e+07	1.92373e+07	3.24478e+07	0	6.144e-05	High	5.21529	High	4.95126	High	4.43011	0
	TVETRDGQVINETSQHHDDLE	5	1	1	P08670		2423.12	8.5182e+06	4.48232e+06	4.13075e+06	0	8.788e-07	High	5.07924	High	2.95359	High	4.40038	0
	VETRDGQVINETSQHHDDLE	3	1	1	P08670		2322.07	0	791671	915375	0	0.0007547	High	4.76342	High	2.93739	High	3.39395	0
	TVETRDGQVINETSQ	9	1	1	P08670		1676.82	8.16124e+06	7.71145e+06	8.09337e+06	0	0.0006837	High	4.22762	High	4.19997	High	4.38569	0
	IKTVETRDGQVINETSQ	4	1	1	P08670		1917.99	2.19159e+07	1.75562e+07	2.18755e+07	0	0.001265	High	3.89366	High	3.44273	High	3.7141	0
	ETRDGQVINETSQ	5	1	1	P08670		1476.7	866188	799140	916117	0	0.1416	High	3.72644	High	3.87746	High	3.3732	0
	TVETRDGQVINETS	4	1	1	P08670		1548.76	3.26841e+06	4.04932e+06	2.9879e+06	0	0.0009211	High	3.62277	High	3.58716	High	3.64111	0
	FGGPGTASRPS	3	1	1	P08670		1033.51	8.15845e+06	8.03683e+06	6.08992e+06	0	0.005076	High	3.44004	High	3.37958	High	2.91271	0
	LIKTVETRDGQVINETSQ	5	1	1	P08670		2031.08	1.93121e+07	2.05072e+07	27450877	0	0.126	High	2.95091	High	4.60779	High	3.10497	0
P02766	Transthyretin OS=Homo sapiens OX=9606 GN=TTR PE=1 SV=1 - [TTHY_HUMAN]	12.93	1	2	2	11	1.91701e+06	1.67756e+06	1.90167e+06	17.2299	12.93	2	3	21.0298	12.93	2	4	21.0808	12.93
	Sequence	# PSMs	# Proteins	# Protein Groups	Protein Group Accessions	Modifications	MH+ [Da]	A5: Area	B5: Area	C5: Area	q-Value	PEP	A2	XCorr A2	B2	XCorr B2	C2	XCorr C2	# Missed Cleavages
	LLSPYSYSTTAVVTNPKE	6	1	1	P02766		1970.02	2.31106e+06	1.73692e+06	2.05659e+06	0	2.157e-07	High	6.52038	High	5.809	High	6.21443	0
	ALLSPYSYSTTAVVTNPKE	5	1	1	P02766		2041.06	1.52296e+06	1.6182e+06	1.74675e+06	0	0.01283	High	5.15458	High	5.41026	High	5.31018	0
P02671	Fibrinogen alpha chain OS=Homo sapiens OX=9606 GN=FGA PE=1 SV=2 - [FIBA_HUMAN]	9.24	1	20	20	65	7.12189e+07	7.50432e+07	1.32984e+08	109.993	9.24	16	27	74.2678	8.43	15	20	62.0853	8.31
	Sequence	# PSMs	# Proteins	# Protein Groups	Protein Group Accessions	Modifications	MH+ [Da]	A5: Area	B5: Area	C5: Area	q-Value	PEP	A2	XCorr A2	B2	XCorr B2	C2	XCorr C2	# Missed Cleavages
	ADSGEGDFLAEGGGVR	14	1	1	P02671		1536.7	9.62636e+07	7.54932e+07	7.07601e+07	0	6.804e-06	High	6.44615	High	5.32118	High	5.58282	0
	DSGEGDFLAEGGGVR	6	1	1	P02671		1465.66	6.85894e+07	6.84835e+07	6.96386e+07	0	0.0001617	High	5.97487	High	5.86769	High	6.06127	0
	GEGDFLAEGGGVR	7	1	1	P02671		1263.6	4.88038e+07	79198591	238879541	0	4.782e-06	High	4.90413	High	4.58261	High	4.95823	0
	SGEGDFLAEGGGVR	5	1	1	P02671		1350.63	3.60832e+07	7.04379e+07	8.93134e+07	0	0.02666	High	4.67128	High	4.72144	High	4.6688	0
	GDFLAEGGGVR	3	1	1	P02671		1077.54	2.231e+07	14086830	7.62895e+06	0	0.07067	High	4.20218	High	4.40186	High	4.06861	0
	EGDFLAEGGGVR	3	1	1	P02671		1206.58	0	6.21044e+07	2.08802e+07	0	0.0349	High	3.53079	High	4.3364	High	3.69945	0
	FLAEGGGVR	3	1	1	P02671		905.487	3.3616e+06	3.25613e+06	2.90206e+06	0	0.000819	High	3.0871	High	2.55451	High	2.9753	0
	VSETESRGSESGIFTNTKES	3	1	1	P02671		2145	642300	572622	526833	0	0.03084	High	2.51349	High	4.35721	High	3.26295	0
	SYKMADEAGSEADHEGTHSTKRG	3	1	1	P02671		2464.08	1.67226e+06	0	1.11559e+06	0	0.1693	High	2.15967	High	1.98258	High	1.95335	0
	TEKLVTSKGDKEL	3	1	1	P02671		1447.8	679373	684940	542878	0	0.1188	High	2.00217	High	2.36932	High	1.64829	0
P14136	Glial fibrillary acidic protein OS=Homo sapiens OX=9606 GN=GFAP PE=1 SV=1 - [GFAP_HUMAN]	15.97	1	38	38	280	2.46448e+07	2.65209e+07	2.1495e+07	347.209	11.34	29	107	272.643	12.96	29	90	262.339	15.97
	Sequence	# PSMs	# Proteins	# Protein Groups	Protein Group Accessions	Modifications	MH+ [Da]	A5: Area	B5: Area	C5: Area	q-Value	PEP	A2	XCorr A2	B2	XCorr B2	C2	XCorr C2	# Missed Cleavages
	IRETSLDTKSVSEGHLK	6	1	1	P14136		1900.02	5.3916e+06	5.64952e+06	4.64976e+06	0	1.072e-07	High	6.28969	High	6.2079	High	6.13993	0
	MRDGEVIKESKQEHKDVM	26	1	1	P14136	M18(Oxidation)	2175.05	8.11784e+06	8.13599e+06	6.76003e+06	0	1.808e-06	High	5.78953	High	5.04139	High	5.59176	0
	RDGEVIKESKQEHKDVM	69	1	1	P14136	M17(Oxidation)	2044.01	2.40079e+07	2.46837e+07	2.06597e+07	0	3.575e-06	High	5.63707	High	5.48107	High	5.52256	0
	RNIVVKTVEMRDGEVIKE	7	1	1	P14136		2115.16	7.51183e+06	6.7257e+06	2.53328e+06	0	0.02472	High	5.56519	High	6.35249	High	4.9345	0
	RNIVVKTVEMRDGEVIKE	8	1	1	P14136	M10(Oxidation)	2131.16	3.62884e+06	4.2874e+06	7.10033e+06	0	0.00032	High	5.54909	High	5.06608	High	4.50602	0
	SNLQIRETSLDTKSVSEGHLK	6	1	1	P14136		2342.24	8.6218e+06	1.12836e+07	8.25784e+06	0	1.821e-08	High	5.48596	High	4.97552	High	5.32071	0
	RDGEVIKESKQEHKDVM	22	1	1	P14136		2028.02	5.21571e+07	5.66674e+07	4.35749e+07	0	0.09346	High	5.28041	High	5.28717	High	4.89335	0
	TVEMRDGEVIKESKQEHKDVM	4	1	1	P14136		2488.23	2.64335e+06	2.59901e+06	3050730	0	1.371e-05	High	5.25669	High	2.90667	High	4.40733	0
	MRDGEVIKESKQEHKDVM	8	1	1	P14136		2159.06	1.31554e+07	1.16116e+07	1.01034e+07	0	0.1145	High	5.18038	High	5.01846	High	5.00916	0
	EMRDGEVIKESKQEHKDVM	6	1	1	P14136		2288.11	1.61743e+06	2.83565e+06	2.16115e+06	0	0.08425	High	5.02235	High	3.8054	High	3.79513	0
	SVSEGHLKRNIVVKTVE	3	1	1	P14136		1895.08	4.84631e+06	4.31513e+06	4.97165e+06	0	7.617e-05	High	4.3619	High	3.17151	High	3.08143	0
	DGEVIKESKQEHKDVM	3	1	1	P14136		1871.92	4.11145e+06	3.80558e+06	3.1616e+06	0	0.0007706	High	4.29067	High	3.9778	High	4.28446	0
	QIRETSLDTKSVSEGHLK	6	1	1	P14136		2028.08	2.717e+06	1.769e+06	2.54027e+06	0	0.05551	High	4.22069	High	4.22664	High	4.09092	0
	IRETSLDTKSVSEGHL	4	1	1	P14136		1771.93	0	1.38126e+06	5.29697e+06	0	0.04416	High	3.92438	High	4.16901	High	3.86272	0
	MRDGEVIKESKQEHKDVM	15	1	1	P14136	M1(Oxidation); M18(Oxidation)	2191.05	2.54941e+06	1.80817e+06	1.65449e+06	0	0.08701	High	3.74868	High	3.61517	High	3.87656	0
	RNIVVKTVEMRDGEVIKESKQEHKDVM	6	1	1	P14136	M10(Oxidation); M27(Oxidation)	3229.67	3.42457e+06	5.78718e+06	1.08066e+07	0	0.2047	High	3.5627	High	5.16487	High	4.84845	0
	RETSLDTKSVSEGHL	3	1	1	P14136		1658.84	2.33082e+06	1.82134e+06	1.79809e+06	0	1.324e-05	High	3.51968	High	3.48798	High	3.64057	0
	GEVIKESKQEHKDVM	8	1	1	P14136		1756.89	3.39715e+06	4.80576e+06	2.62299e+06	0	0.05938	High	3.49998	High	3.9166	High	2.79603	0
	FSNLQIRETSLDTKSVSEGHL	3	1	1	P14136		2361.21	0	4.43086e+06	3.24744e+06	0	1.203e-05	High	3.40995	High	3.7907	High	4.2065	0
	LDTKSVSEGHLK	3	1	1	P14136		1313.71	1.21879e+06	927306	970059	0	0.1148	High	3.33791	High	3.19794	High	2.68282	0
	SLDTKSVSEGHLK	9	1	1	P14136		1400.74	3.45844e+06	3.91736e+06	3.98381e+06	0	3.908e-07	High	3.22816	High	2.70012	High	2.89145	0
	IRETSLDTKSVSE	3	1	1	P14136		1464.76	1.36509e+06	0	1.2428e+06	0	0.1761	High	2.80438	High	3.28137	High	3.48014	0
	ETSLDTKSVSEGHL	3	1	1	P14136		1502.74	2.72307e+06	2.24763e+06	1.28129e+06	0	0.0004682	High	2.78446	High	2.43118	High	3.09308	0
	DGEVIKESKQEHKDVM	6	1	1	P14136	M16(Oxidation)	1887.92	1.97632e+06	2.70157e+06	1.97325e+06	0	0.1083	High	2.57211	High	3.40363	High	4.297	0
P14618	Pyruvate kinase PKM OS=Homo sapiens OX=9606 GN=PKM PE=1 SV=4 - [KPYM_HUMAN]	3.39	1	2	2	5	0	1.27116e+06	0	9.79436	3.39	2	2	8.71113	3.39	2	2	6.07011	3.39
	Sequence	# PSMs	# Proteins	# Protein Groups	Protein Group Accessions	Modifications	MH+ [Da]	A5: Area	B5: Area	C5: Area	q-Value	PEP	A2	XCorr A2	B2	XCorr B2	C2	XCorr C2	# Missed Cleavages
	SKPHSEAGTAFIQTQQLH	3	1	1	P14618	N-Term(Acetyl)	2022.01	0	1.27116e+06	0	0	1.827e-05	High	6.27891	High	5.58072	High	6.07011	0
P63313	Thymosin beta-10 OS=Homo sapiens OX=9606 GN=TMSB10 PE=1 SV=2 - [TYB10_HUMAN]	97.73	1	8	8	24	7.85986e+06	7.16819e+06	6.68681e+06	22.1983	97.73	4	6	27.1146	97.73	7	9	35.2764	97.73
	Sequence	# PSMs	# Proteins	# Protein Groups	Protein Group Accessions	Modifications	MH+ [Da]	A5: Area	B5: Area	C5: Area	q-Value	PEP	A2	XCorr A2	B2	XCorr B2	C2	XCorr C2	# Missed Cleavages
	ADKPDMGEIASFDKAKLKKTETQEKN	5	1	1	P63313	N-Term(Acetyl)	2964.51	7.52891e+06	8.0235e+06	7.05459e+06	0	8.867e-05	High	6.25331	High	4.13624	High	6.17572	0
	ADKPDMGEIASFDKAKLKKTETQEKN	4	1	1	P63313	N-Term(Acetyl); M6(Oxidation)	2980.5	3.18906e+06	4.30066e+06	3.17731e+06	0	0.0003759	High	5.42455	High	4.81707	High	5.14451	0
	ADKPDMGEIASFDKA	3	1	1	P63313	N-Term(Acetyl)	1636.76	5.54224e+06	3.4668e+06	3.94371e+06	0	8.54e-05	High	4.36427	High	2.73686	High	3.85383	0
	TLPTKETIEQEKRSEIS	3	1	1	P63313		1989.06	1.05084e+07	9.19489e+06	8.72746e+06	0	0.2245	High	1.84908	High	1.86029	High	1.89918	0
Q16555	Dihydropyrimidinase-related protein 2 OS=Homo sapiens OX=9606 GN=DPYSL2 PE=1 SV=1 - [DPYL2_HUMAN]	9.62	1	7	7	19	4.38624e+06	3.80672e+06	5.56588e+06	16.3007	9.27	4	6	15.5284	9.27	6	6	21.3618	9.62
	Sequence	# PSMs	# Proteins	# Protein Groups	Protein Group Accessions	Modifications	MH+ [Da]	A5: Area	B5: Area	C5: Area	q-Value	PEP	A2	XCorr A2	B2	XCorr B2	C2	XCorr C2	# Missed Cleavages
	SAKTSPAKQQAPPVRNLH	5	1	1	Q16555		1930.07	3.02468e+06	1.95256e+06	2.47319e+06	0	4.796e-06	High	6.01153	High	3.35008	High	5.78603	0
	TVTPASSAKTSPA	3	1	1	Q16555		1217.64	1.26094e+06	987479	813719	0	0.0003372	High	3.39775	High	2.8426	High	2.68504	0
	HQSGFSLSGAQIDDNIP	3	1	1	Q16555		1785.84	0	1907525	2.37383e+06	0	0.2189	High	2.22508	High	2.82515	High	2.25303	0
	APPGGRANITSLG	4	1	1	Q16555		1210.66	8.87309e+06	7.25532e+06	7.05023e+06	0.002	0.01098	High	2.34927	High	2.49417	High	2.53638	0
P11277	Spectrin beta chain, erythrocytic OS=Homo sapiens OX=9606 GN=SPTB PE=1 SV=5 - [SPTB1_HUMAN]	2.53	1	3	3	5	911911	1.0681e+06	823451	5.88387	1.17	1	1	10.9541	2.53	3	3	5.52379	1.17
	Sequence	# PSMs	# Proteins	# Protein Groups	Protein Group Accessions	Modifications	MH+ [Da]	A5: Area	B5: Area	C5: Area	q-Value	PEP	A2	XCorr A2	B2	XCorr B2	C2	XCorr C2	# Missed Cleavages
	AERPAEETGPQEEEGETAGEAPVSH	3	1	1	P11277		2607.16	911911	721608	823451	0	1.368e-06	High	5.88387	High	4.76124	High	5.52379	0
P01024	Complement C3 OS=Homo sapiens OX=9606 GN=C3 PE=1 SV=2 - [CO3_HUMAN]	2.41	1	4	4	9	1.70142e+07	7.91708e+06	3.24727e+06	9.98536	1.02	1	2	13.1735	1.56	3	4	10.4477	2.41
	Sequence	# PSMs	# Proteins	# Protein Groups	Protein Group Accessions	Modifications	MH+ [Da]	A5: Area	B5: Area	C5: Area	q-Value	PEP	A2	XCorr A2	B2	XCorr B2	C2	XCorr C2	# Missed Cleavages
	SSKITHRIHWESASLLR	5	1	1	P01024		2021.11	1.70142e+07	14821094	8.2785e+06	0	3.727e-07	High	5.82403	High	4.73925	High	5.22306	0
P27816	Microtubule-associated protein 4 OS=Homo sapiens OX=9606 GN=MAP4 PE=1 SV=3 - [MAP4_HUMAN]	1.65	1	4	4	7	2.76039e+06	1.69949e+06	2.18133e+06	12.166	1.39	2	3	7.18082	1.65	2	2	8.49104	1.39
	Sequence	# PSMs	# Proteins	# Protein Groups	Protein Group Accessions	Modifications	MH+ [Da]	A5: Area	B5: Area	C5: Area	q-Value	PEP	A2	XCorr A2	B2	XCorr B2	C2	XCorr C2	# Missed Cleavages
	AEAFDDVVGETVGKTD	4	1	1	P27816		1652.77	2.76039e+06	2.38326e+06	2.18133e+06	0	9.482e-06	High	5.74921	High	5.26304	High	5.36921	0
P14174	Macrophage migration inhibitory factor OS=Homo sapiens OX=9606 GN=MIF PE=1 SV=4 - [MIF_HUMAN]	22.61	1	5	5	21	5.87965e+06	3.87308e+06	2.91686e+06	29.5806	22.61	5	8	31.7489	13.91	3	9	16.3639	13.91
	Sequence	# PSMs	# Proteins	# Protein Groups	Protein Group Accessions	Modifications	MH+ [Da]	A5: Area	B5: Area	C5: Area	q-Value	PEP	A2	XCorr A2	B2	XCorr B2	C2	XCorr C2	# Missed Cleavages
	YDMNAANVGWNNSTFA	5	1	1	P14174		1774.75	1.23125e+07	8.63908e+06	4.77925e+06	0	9.635e-06	High	5.67738	High	5.66492	High	5.23406	0
	YDMNAANVGWNNSTFA	8	1	1	P14174	M3(Oxidation)	1790.75	3.20103e+06	4.8599e+06	4.51929e+06	0	0.042	High	3.80582	High	5.19285	High	3.9519	0
	NAANVGWNNSTFA	3	1	1	P14174		1365.62	2.98116e+06	2.3139e+06	2.4287e+06	0	0.001051	High	3.68961	High	3.62401	High	3.73268	0
P16070	CD44 antigen OS=Homo sapiens OX=9606 GN=CD44 PE=1 SV=3 - [CD44_HUMAN]	3.1	1	8	8	12	0	1.65074e+06	1.06316e+06	7.22766	2.29	2	2	12.882	2.7	4	4	18.5827	3.1
	Sequence	# PSMs	# Proteins	# Protein Groups	Protein Group Accessions	Modifications	MH+ [Da]	A5: Area	B5: Area	C5: Area	q-Value	PEP	A2	XCorr A2	B2	XCorr B2	C2	XCorr C2	# Missed Cleavages
	SETPDQFMTADETRNLQ	3	1	1	P16070		1982.88	0	2.20569e+06	0	0	1.009e-05	High	5.56374	High	5.08294	High	4.9077	0
P00751	Complement factor B OS=Homo sapiens OX=9606 GN=CFB PE=1 SV=2 - [CFAB_HUMAN]	2.09	1	1	1	3	0	0	0	5.52953	2.09	1	1	4.92632	2.09	1	1	3.06226	2.09
	Sequence	# PSMs	# Proteins	# Protein Groups	Protein Group Accessions	Modifications	MH+ [Da]	A5: Area	B5: Area	C5: Area	q-Value	PEP	A2	XCorr A2	B2	XCorr B2	C2	XCorr C2	# Missed Cleavages
	IEGVDAEDGHGPGEQQ	3	1	1	P00751		1637.71	0	0	0	0	2.556e-05	High	5.52953	High	4.92632	High	3.06226	0
Q16352	Alpha-internexin OS=Homo sapiens OX=9606 GN=INA PE=1 SV=2 - [AINX_HUMAN]	3.21	1	1	1	3	3.70713e+06	3.05746e+06	2.27158e+06	5.42628	3.21	1	1	5.33603	3.21	1	1	5.37226	3.21
	Sequence	# PSMs	# Proteins	# Protein Groups	Protein Group Accessions	Modifications	MH+ [Da]	A5: Area	B5: Area	C5: Area	q-Value	PEP	A2	XCorr A2	B2	XCorr B2	C2	XCorr C2	# Missed Cleavages
	TEKSNIEETTISSQKI	3	1	1	Q16352		1807.93	3.70713e+06	3.05746e+06	2.27158e+06	0	3.941e-07	High	5.42628	High	5.33603	High	5.37226	0
P84098	60S ribosomal protein L19 OS=Homo sapiens OX=9606 GN=RPL19 PE=1 SV=1 - [RL19_HUMAN]	7.65	1	2	2	6	1.75238e+06	2.16634e+06	2.7247e+06	9.20661	7.65	2	3	3.48658	7.65	1	1	7.64804	7.65
	Sequence	# PSMs	# Proteins	# Protein Groups	Protein Group Accessions	Modifications	MH+ [Da]	A5: Area	B5: Area	C5: Area	q-Value	PEP	A2	XCorr A2	B2	XCorr B2	C2	XCorr C2	# Missed Cleavages
	KEEIIKTLSKEEETK	3	1	1	P84098		1805	2.62597e+06	2.16634e+06	2.7247e+06	0	5.873e-06	High	5.33004	High	3.48658	High	4.24368	0
P27695	DNA-(apurinic or apyrimidinic site) endonuclease OS=Homo sapiens OX=9606 GN=APEX1 PE=1 SV=2 - [APEX1_HUMAN]	7.86	1	2	2	12	1.37053e+06	2.06759e+06	1.66809e+06	14.9401	7.86	2	3	14.1741	7.86	1	4	12.6266	7.86
	Sequence	# PSMs	# Proteins	# Protein Groups	Protein Group Accessions	Modifications	MH+ [Da]	A5: Area	B5: Area	C5: Area	q-Value	PEP	A2	XCorr A2	B2	XCorr B2	C2	XCorr C2	# Missed Cleavages
	PKRGKKGAVAEDGDELRTEPEAKKS	9	1	1	P27695		2696.43	1.95499e+06	2.06759e+06	1.86489e+06	0	7.81e-07	High	5.21842	High	5.2861	High	5.60047	0
P04083	Annexin A1 OS=Homo sapiens OX=9606 GN=ANXA1 PE=1 SV=2 - [ANXA1_HUMAN]	7.23	1	11	11	28	6.22225e+06	6.60536e+06	3.0783e+06	44.6521	7.23	8	11	31.1453	7.23	6	8	33.7186	5.78
	Sequence	# PSMs	# Proteins	# Protein Groups	Protein Group Accessions	Modifications	MH+ [Da]	A5: Area	B5: Area	C5: Area	q-Value	PEP	A2	XCorr A2	B2	XCorr B2	C2	XCorr C2	# Missed Cleavages
	IENEEQEYVQTVK	5	1	1	P04083		1608.78	1.24184e+07	1.24648e+07	0	0	1.862e-05	High	5.21121	High	5.07244	High	5.17102	0
	FIENEEQEYVQTVK	8	1	1	P04083		1755.85	5.7882e+06	5.68446e+06	5903991	0	0.0004856	High	5.15665	High	5.05478	High	5.21205	0
	LKQAWFIENEEQE	3	1	1	P04083		1663.8	0	0	477521	0	0.0005221	High	3.61816	High	2.95859	High	2.81373	0
	NEEQEYVQTVK	3	1	1	P04083		1366.65	460137	0	0	0	0.1884	High	2.72679	High	3.51905	High	2.87606	0
P16949	Stathmin OS=Homo sapiens OX=9606 GN=STMN1 PE=1 SV=3 - [STMN1_HUMAN]	14.09	1	4	4	9	3.48268e+06	2.69904e+06	3.23505e+06	15.5446	14.09	4	4	13.3917	14.09	3	3	7.79137	14.09
	Sequence	# PSMs	# Proteins	# Protein Groups	Protein Group Accessions	Modifications	MH+ [Da]	A5: Area	B5: Area	C5: Area	q-Value	PEP	A2	XCorr A2	B2	XCorr B2	C2	XCorr C2	# Missed Cleavages
	ASSDIQVKELEKRASGQAF	3	1	1	P16949	N-Term(Acetyl)	2106.09	7.40532e+06	4.57953e+06	5.08738e+06	0	0.01194	High	5.20474	High	5.69598	High	4.58972	0
	ASSDIQVKELEKRASGQAFEL	3	1	1	P16949	N-Term(Acetyl)	2348.21	2.02057e+06	2.46548e+06	1.38271e+06	0	0.001379	High	3.814	High	3.80627	High	3.20164	0
P29966	Myristoylated alanine-rich C-kinase substrate OS=Homo sapiens OX=9606 GN=MARCKS PE=1 SV=4 - [MARCS_HUMAN]	28.92	1	16	16	67	1.19596e+07	1.12676e+07	9.3403e+06	92.064	28.61	15	26	82.3858	23.8	14	23	56.6327	28.31
	Sequence	# PSMs	# Proteins	# Protein Groups	Protein Group Accessions	Modifications	MH+ [Da]	A5: Area	B5: Area	C5: Area	q-Value	PEP	A2	XCorr A2	B2	XCorr B2	C2	XCorr C2	# Missed Cleavages
	SPKAEDGATPSPSNETPKK	12	1	1	P29966		1940.96	1.67974e+07	1.87418e+07	1.41689e+07	0	0.000413	High	5.11277	High	4.64856	High	4.74125	0
	SPKAEDGATPSPSNETPK	6	1	1	P29966		1812.87	1.32452e+07	8.23429e+06	8.58853e+06	0	0.0003154	High	3.57927	High	3.70733	High	3.84213	0
	AEDGATPSPSNETPK	4	1	1	P29966		1500.68	1.20545e+06	1.22382e+06	1.06833e+06	0	0.114	High	3.52375	High	3.31641	High	2.7034	0
	SSTSSPKAEDGATPSPSNETPKK	7	1	1	P29966		2303.1	5.83621e+06	5.25692e+06	5.26344e+06	0	0.0002298	High	3.5129	High	3.07171	High	2.22505	0
	KAEDGATPSPSNETPKK	8	1	1	P29966		1756.87	1.57246e+06	2.63559e+06	656250	0	0.02364	High	3.4963	High	5.3495	High	2.41384	0
	SSTSSPKAEDGATPSPSNETPK	4	1	1	P29966		2175.01	1.61302e+06	1.52567e+06	0	0	0.0001459	High	3.43778	High	3.22839	High	3.88235	0
	AEKGEPAAAAAPEAG	3	1	1	P29966		1339.65	2.39312e+06	2.12829e+06	1.84844e+06	0	0.1541	High	3.30339	High	3.06458	High	3.05815	0
	SPVEKEAPAEGEA	3	1	1	P29966		1313.63	1.75856e+06	1.64907e+06	1.68839e+06	0	0.004536	High	3.23511	High	3.03025	High	3.11325	0
	KAEDGATPSPSNETPK	3	1	1	P29966		1628.78	4.23061e+06	6.82661e+06	2.94876e+06	0	0.0499	High	3.09907	High	3.55427	High	2.87147	0
	AEDGATPSPSNETPKK	4	1	1	P29966		1628.78	2.76668e+06	6.82661e+06	2.476e+06	0	0.2232	High	3.0547	High	2.733	High	2.28832	0
	SSPKAEDGATPSPSNETPKK	4	1	1	P29966		2027.99	434802	2.5536e+06	409096	0	0.228	High	2.63977	High	3.31374	High	2.57054	0
P15104	Glutamine synthetase OS=Homo sapiens OX=9606 GN=GLUL PE=1 SV=4 - [GLNA_HUMAN]	3.49	1	1	1	3	1.87095e+06	2.93308e+06	3.80531e+06	5.03433	3.49	1	1	4.48559	3.49	1	1	5.1045	3.49
	Sequence	# PSMs	# Proteins	# Protein Groups	Protein Group Accessions	Modifications	MH+ [Da]	A5: Area	B5: Area	C5: Area	q-Value	PEP	A2	XCorr A2	B2	XCorr B2	C2	XCorr C2	# Missed Cleavages
	LNETGDEPFQYKN	3	1	1	P15104		1554.71	1.87095e+06	2.93308e+06	3.80531e+06	0	0.0002501	High	5.03433	High	4.48559	High	5.1045	0
P04921	Glycophorin-C OS=Homo sapiens OX=9606 GN=GYPC PE=1 SV=1 - [GLPC_HUMAN]	21.09	1	3	3	7	3.30762e+06	3.41433e+06	3.25093e+06	11.0247	21.09	3	3	4.21985	21.09	2	2	5.64298	21.09
	Sequence	# PSMs	# Proteins	# Protein Groups	Protein Group Accessions	Modifications	MH+ [Da]	A5: Area	B5: Area	C5: Area	q-Value	PEP	A2	XCorr A2	B2	XCorr B2	C2	XCorr C2	# Missed Cleavages
	AESADAALQGDPALQDAGDSSRKEYFI	3	1	1	P04921		2825.33	800076	1.21826e+06	1.28398e+06	0	0.0004006	High	5.00183	High	4.21985	High	3.60634	0
	GDPALQDAGDSSRKEYFI	3	1	1	P04921		1968.94	6.53232e+06	5.61041e+06	5.21788e+06	0	0.002344	High	2.45085	High	1.75382	High	2.03664	0
P68871	Hemoglobin subunit beta OS=Homo sapiens OX=9606 GN=HBB PE=1 SV=2 - [HBB_HUMAN]	49.66	5	22	46	1083	4.13425e+09	4.0089e+09	3.13858e+09	839.253	49.66	36	322	975.811	49.66	41	395	889.918	49.66
	Sequence	# PSMs	# Proteins	# Protein Groups	Protein Group Accessions	Modifications	MH+ [Da]	A5: Area	B5: Area	C5: Area	q-Value	PEP	A2	XCorr A2	B2	XCorr B2	C2	XCorr C2	# Missed Cleavages
	WGKVNVDEVGGEALGRL	4	1	1	P68871		1798.95	184771540	2.1974e+06	1.70362e+06	0	6.819e-06	High	4.83359	High	4.2536	High	4.5652	0
	WGKVNVDEVGGEALGRLL	3	1	1	P68871		1912.03	2.62929e+06	2.74248e+06	2.2801e+06	0	1.882e-08	High	3.87112	High	3.87363	High	3.35507	0
	GKVNVDEVGGEALG	3	1	1	P68871		1343.68	6671120	7681042	7.75643e+06	0	0.08516	High	3.72684	High	3.98285	High	4.40994	0
	VHLTPEEKSAVTAL	9	1	1	P68871		1494.82	691266014	7.98469e+08	6.91332e+08	0	0.1755	High	3.51754	High	3.34559	High	3.25686	0
	TPEEKSAVTALW	3	1	1	P68871		1331.69	4.59512e+06	3.68108e+06	2.88016e+06	0	0.001017	High	3.43619	High	3.17413	High	3.41265	0
	VHLTPEEKSAVT	9	1	1	P68871		1310.7	2.21614e+07	1.68039e+07	1.84031e+07	0	0.0006456	High	2.85017	High	2.7564	High	2.99877	0
	VHLTPEEKSAVTAL	3	1	1	P68871	N-Term(Acetyl)	1536.83	921580	1.06831e+06	661634	0	0.2009	High	2.79759	High	2.56539	High	2.92602	0
	WGKVNVDEVGGEALG	3	1	1	P68871		1529.76	1.73154e+06	1.29147e+06	0	0.002	0.003333	High	3.21028	High	3.09182	High	3.38346	0
	VHLTPEEKSAVTA	3	1	1	P68871		1381.74	2.32507e+06	2.36619e+06	1.87964e+06	0.002	0.004385	High	3.06058	High	2.81515	High	2.92969	0
	FESFGDLSTPDAV	3	1	1	P68871		1384.63	264262	385502	339078	0.002	0.002356	High	2.81793	High	2.36472	High	2.76568	0
P10412	Histone H1.4 OS=Homo sapiens OX=9606 GN=H1-4 PE=1 SV=2 - [H14_HUMAN]	48.86	3	18	49	149	4.11394e+07	3.51537e+07	3.42437e+07	130.636	45.21	42	62	113.005	48.86	38	49	91.958	45.21
	Sequence	# PSMs	# Proteins	# Protein Groups	Protein Group Accessions	Modifications	MH+ [Da]	A5: Area	B5: Area	C5: Area	q-Value	PEP	A2	XCorr A2	B2	XCorr B2	C2	XCorr C2	# Missed Cleavages
	PAAPAAPAPAEKTPVKKKAR	3	1	1	P10412		1999.18	2.3876e+06	1.82535e+06	1.86908e+06	0	3.381e-08	High	4.74811	High	4.415	High	3.30166	0
	GAAKRKASGPPVSELITK	4	1	1	P10412		1810.05	1.77863e+06	2.04986e+06	1.42437e+06	0	0.003298	High	4.19892	High	3.29773	High	3.15257	0
	SETAPAAPAAPAPAEKTPVK	6	1	1	P10412	N-Term(Acetyl)	1946.03	1.37867e+07	8.6758e+06	1.08474e+07	0	4.989e-05	High	3.62853	High	3.55084	High	3.63232	0
	AAKRKASGPPVSELITK	3	1	1	P10412		1753.04	1.96499e+06	1.66573e+06	1.55459e+06	0	0.0006329	High	3.04199	High	3.21752	High	3.24954	0
	PAAPAPAEKTPVKKKARK	3	1	1	P10412		1888.15	2.42423e+06	1.87132e+06	1.58936e+06	0	0.1455	High	2.94612	High	3.56831	High	3.27051	0
	SETAPAAPAAPAPAEKTPVKKKAR	10	1	1	P10412	N-Term(Acetyl)	2429.35	2.64505e+07	2.03075e+07	1.97256e+07	0	0.03482	High	2.8112	High	2.99384	High	2.98235	0
	SETAPAAPAAPAPAEKTPVKKKARK	10	1	1	P10412	N-Term(Acetyl)	2557.45	3.46838e+07	3.03533e+07	2.78245e+07	0	0.1473	High	2.78036	High	3.15188	High	2.84088	0
	SETAPAAPAAPAPAEK	3	1	1	P10412	N-Term(Acetyl)	1520.76	1.53272e+06	0	0	0	0.001133	High	2.74038	High	1.317	High	2.36338	0
	SETAPAAPAAPAPAEKTPVKKKA	10	1	1	P10412	N-Term(Acetyl)	2273.26	5.97846e+07	4.60612e+07	5.05339e+07	0	0.04904	High	2.56581	High	2.84301	High	2.63573	0
	SETAPAAPAAPAPAEKTPVKKK	5	1	1	P10412	N-Term(Acetyl)	2202.22	6.51831e+06	8.06361e+06	6.94349e+06	0	0.1453	High	2.47558	High	2.4397	High	2.20655	0
	SETAPAAPAAPAPAEKTPVKKKARKSAGAA	6	1	1	P10412	N-Term(Acetyl)	2914.62	1.26885e+07	9.37408e+06	8.37954e+06	0	0.1767	High	2.46938	High	1.65823	High	2.09142	0
	SETAPAAPAAPAPAEKTPVKK	3	1	1	P10412	N-Term(Acetyl)	2074.13	2.895e+07	2.90466e+07	24372626	0.002	0.002542	High	2.118	High	2.3621	High	1.81813	0
P02724	Glycophorin-A OS=Homo sapiens OX=9606 GN=GYPA PE=1 SV=2 - [GLPA_HUMAN]	8.67	1	5	5	33	2.82187e+07	2.25096e+07	2.40726e+07	44.2135	8.67	5	12	36.9361	8.67	5	10	39.7865	8.67
	Sequence	# PSMs	# Proteins	# Protein Groups	Protein Group Accessions	Modifications	MH+ [Da]	A5: Area	B5: Area	C5: Area	q-Value	PEP	A2	XCorr A2	B2	XCorr B2	C2	XCorr C2	# Missed Cleavages
	SSVEIENPETSDQ	7	1	1	P02724		1434.63	3.70798e+07	3.20345e+07	35910332	0	0.0005288	High	4.72208	High	4.69192	High	4.49734	0
	SVEIENPETSDQ	5	1	1	P02724		1347.59	3.12375e+07	2.24732e+07	2.32673e+07	0	0.1006	High	4.23466	High	4.2598	High	4.33812	0
	VEIENPETSDQ	5	1	1	P02724		1260.56	1.01127e+07	7.50502e+06	7.82428e+06	0	0.000332	High	4.16515	High	3.92505	High	4.08359	0
	EIENPETSDQ	10	1	1	P02724		1161.49	1.63388e+07	1.30211e+07	1.30401e+07	0	0.2396	High	3.42792	High	3.32297	High	3.28065	0
	IENPETSDQ	6	1	1	P02724		1032.45	1.00079e+07	9.93299e+06	8.60286e+06	0	0.2111	High	3.30358	High	3.14951	High	3.35679	0
P68363	Tubulin alpha-1B chain OS=Homo sapiens OX=9606 GN=TUBA1B PE=1 SV=1 - [TBA1B_HUMAN]	20.4	8	23	23	50	4.06498e+06	4.35991e+06	4.20133e+06	47.2988	15.52	13	14	57.8576	18.63	18	19	50.9554	17.52
	Sequence	# PSMs	# Proteins	# Protein Groups	Protein Group Accessions	Modifications	MH+ [Da]	A5: Area	B5: Area	C5: Area	q-Value	PEP	A2	XCorr A2	B2	XCorr B2	C2	XCorr C2	# Missed Cleavages
	VDLEPTVIDEVRTGTY	6	3	1	P68363		1806.91	931764	1.10867e+06	661008	0	5.842e-06	High	4.68903	High	3.53817	High	4.29443	0
	SDKTIGGGDDSFNT	3	5	1	P68363		1413.62	2.78671e+06	2.07711e+06	2952720	0	0.09393	High	4.39074	High	4.51639	High	4.22136	0
	VDLEPTVIDEVR	3	3	1	P68363		1384.74	4.79312e+06	5.73227e+06	4.66694e+06	0	0.0001542	High	3.8221	High	3.33781	High	3.69397	0
	SDKTIGGGDDSF	3	6	1	P68363		1198.53	1.1018e+06	926534	896978	0	0.06372	High	3.78312	High	4.05774	High	4.02425	0
	HPEQLITGKEDAANNY	3	7	1	P68363		1799.86	1.57673e+06	1.19141e+06	1.25091e+06	0	0.2131	High	3.16716	High	4.32163	High	3.67919	0
	DLEPTVIDEVRTGTY	3	3	1	P68363		1707.85	297032	406563	0	0	0.05788	High	2.9037	High	3.09694	High	2.67433	0
	DLEPTVIDEVR	3	3	1	P68363		1285.67	4.61512e+06	4.53255e+06	4.98433e+06	0	0.1411	High	2.64785	High	2.89936	High	2.92086	0
	FVDLEPTVIDEVR	3	3	1	P68363		1531.8	376459	364105	283267	0	1.815e-05	High	2.25097	High	2.49587	High	3.28968	0
	DLTEFQTNL	3	8	1	P68363		1080.52	374002	289592	0	0.002	0.02209	High	3.16982	High	3.20767	High	3.03827	0
P11137	Microtubule-associated protein 2 OS=Homo sapiens OX=9606 GN=MAP2 PE=1 SV=4 - [MTAP2_HUMAN]	0.71	1	1	1	3	799226	990351	1.06109e+06	4.60217	0.71	1	1	3.86315	0.71	1	1	4.08047	0.71
	Sequence	# PSMs	# Proteins	# Protein Groups	Protein Group Accessions	Modifications	MH+ [Da]	A5: Area	B5: Area	C5: Area	q-Value	PEP	A2	XCorr A2	B2	XCorr B2	C2	XCorr C2	# Missed Cleavages
	AEDVTAALAKQGL	3	1	1	P11137		1286.7	799226	990351	1.06109e+06	0	0.0002617	High	4.60217	High	3.86315	High	4.08047	0
P02686	Myelin basic protein OS=Homo sapiens OX=9606 GN=MBP PE=1 SV=3 - [MBP_HUMAN]	42.43	1	63	63	151	2.24216e+07	2.07284e+07	1.54854e+07	149.565	38.82	42	52	141.563	40.46	44	49	130.62	42.11
	Sequence	# PSMs	# Proteins	# Protein Groups	Protein Group Accessions	Modifications	MH+ [Da]	A5: Area	B5: Area	C5: Area	q-Value	PEP	A2	XCorr A2	B2	XCorr B2	C2	XCorr C2	# Missed Cleavages
	YGSLPQKSHGRTQDENPVVH	7	1	1	P02686		2249.11	2.94854e+06	2.13389e+06	2.10469e+06	0	0.004134	High	4.59034	High	4.43472	High	4.20809	0
	TQDENPVVHFF	8	1	1	P02686		1332.62	1.73507e+07	1.62727e+07	1.53684e+07	0	0.04966	High	4.09453	High	4.2116	High	4.1811	0
	GRTQDENPVVHFF	4	1	1	P02686		1545.75	2.95278e+06	2.35578e+06	1.33383e+06	0	0.1021	High	3.99238	High	4.75777	High	3.71555	0
	GFKGVDAQGTLS	5	1	1	P02686		1179.6	2.19978e+07	1.58347e+07	1.1081e+07	0	0.001726	High	3.93764	High	3.74496	High	3.44986	0
	HGSKYLATASTMDHA	3	1	1	P02686		1589.74	2.47632e+06	1.87505e+06	1.63841e+06	0	0.09539	High	3.89973	High	4.79678	High	4.33548	0
	DTGILDSIGR	3	1	1	P02686		1046.55	1.34631e+06	1.19822e+06	1.40806e+06	0	0.1558	High	3.76144	High	3.83319	High	3.71443	0
	TGILDSIGRF	3	1	1	P02686		1078.59	1.04318e+06	1.5769e+06	1.30352e+06	0	0.0008832	High	3.68666	High	3.65454	High	3.80381	0
	DTGILDSIGRF	3	1	1	P02686		1193.62	5.25599e+06	5.69301e+06	4.24258e+06	0	0.1252	High	3.64574	High	3.91603	High	4.20833	0
	TQDENPVVHF	3	1	1	P02686		1185.56	25117943	2.38939e+07	1.52068e+07	0	0.1257	High	3.46624	High	3.24555	High	3.43596	0
	HGSKYLATASTMDH	3	1	1	P02686		1518.71	1.61514e+06	1.54603e+06	1.22176e+06	0	0.2029	High	3.44753	High	3.82128	High	2.01505	0
	ASDYKSAHKGFKGVDA	3	1	1	P02686		1680.84	2.04085e+06	1.18986e+06	998416	0	0.001146	High	3.43095	High	2.31779	High	2.46955	0
	GRTQDENPVVHF	3	1	1	P02686		1398.68	2.15536e+06	1.99294e+06	2.19184e+06	0	0.1411	High	3.22152	High	3.66147	High	3.814	0
	LPQKSHGRTQDENPVVH	5	1	1	P02686		1941.99	3.52565e+06	3.99991e+06	2.59291e+06	0	0.0258	High	3.2004	High	3.71369	High	3.12326	0
	GSLPQKSHGRTQDENPVVH	4	1	1	P02686		2086.04	5.11366e+06	5.47656e+06	3.28863e+06	0	0.06942	High	3.14977	High	3.57125	High	2.23414	0
	QDENPVVHFF	6	1	1	P02686		1231.58	3.74221e+06	4.3289e+06	3.91199e+06	0	9.595e-05	High	3.14858	High	3.12095	High	3.25214	0
	SDYKSAHKGFKGVDA	3	1	1	P02686		1609.8	2.18667e+06	1.2881e+06	1.13011e+06	0	0.1809	High	3.08735	High	2.75847	High	2.22505	0
	HRDTGILDSIGRF	3	1	1	P02686		1486.78	1.5653e+06	985449	914570	0	0.1548	High	3.04155	High	4.41764	High	4.00834	0
	DENPVVHFF	4	1	1	P02686		1103.52	3.99306e+06	4.22289e+06	3.38486e+06	0	0.1894	High	2.92731	High	2.58251	High	2.8737	0
	GVDAQGTLSKIFKL	3	1	1	P02686		1476.85	1.18261e+06	1.56286e+06	1.16921e+06	0	0.1337	High	2.45263	High	2.51089	High	3.01306	0
	WGAEGQRPGFG	3	1	1	P02686		1161.55	664116	0	0	0	0.0004509	High	1.92729	High	2.2444	High	3.08452	0
	SLPQKSHGRTQDENPVVHF	3	1	1	P02686		2176.1	6.31442e+06	5.20446e+06	4.97997e+06	0.001	0.2597	High	3.16901	High	4.00928	High	3.16773	0
	SLPQKSHGRTQDENPVVH	4	1	1	P02686		2029.02	2.01491e+07	2.20187e+07	1.58811e+07	0.001	0.264	High	3.04555	High	2.28895	High	2.01821	0
	FKGVDAQGTLS	3	1	1	P02686		1122.58	0	955436	1.73499e+06	0.002	0.01248	High	3.78608	High	3.75966	High	3.78257	0
	GAEGQRPGFGYGG	3	1	1	P02686		1252.57	1.09909e+06	782559	1.22631e+06	0.002	0.01241	High	2.91333	High	2.65978	High	3.03434	0
	ENPVVHFF	3	1	1	P02686		988.491	2.78207e+06	2.97582e+06	2.97918e+06	0.002	0.004074	High	2.57874	High	2.37771	High	2.38369	0
	PRTPPPSQGKGRGLSL	4	1	1	P02686		1647.93	2.68405e+06	2.09661e+06	2.10289e+06	0.002	0.007706	High	2.18898	High	2.40705	High	2.50627	0
P47914	60S ribosomal protein L29 OS=Homo sapiens OX=9606 GN=RPL29 PE=1 SV=2 - [RL29_HUMAN]	15.72	1	2	2	4	1.86246e+06	1.13597e+06	1.64776e+06	4.55195	9.43	1	1	6.81507	15.72	2	2	4.22965	9.43
	Sequence	# PSMs	# Proteins	# Protein Groups	Protein Group Accessions	Modifications	MH+ [Da]	A5: Area	B5: Area	C5: Area	q-Value	PEP	A2	XCorr A2	B2	XCorr B2	C2	XCorr C2	# Missed Cleavages
	AQAAAPASVPAQAPK	3	1	1	P47914		1377.75	1.86246e+06	1.37796e+06	1.64776e+06	0	0.000422	High	4.55195	High	3.66226	High	4.22965	0
P02511	Alpha-crystallin B chain OS=Homo sapiens OX=9606 GN=CRYAB PE=1 SV=2 - [CRYAB_HUMAN]	13.71	1	2	2	6	492735	440439	278592	7.55793	13.71	2	2	7.58956	13.71	2	2	7.05044	13.71
	Sequence	# PSMs	# Proteins	# Protein Groups	Protein Group Accessions	Modifications	MH+ [Da]	A5: Area	B5: Area	C5: Area	q-Value	PEP	A2	XCorr A2	B2	XCorr B2	C2	XCorr C2	# Missed Cleavages
	ITREEKPAVTAAPKK	3	1	1	P02511		1638.95	605974	582149	0	0	0.03346	High	4.442	High	4.90907	High	4.12863	0
	FDQFFGEHL	3	1	1	P02511		1139.52	379497	298729	278592	0	0.005545	High	3.11593	High	2.68049	High	2.92181	0
P54725	UV excision repair protein RAD23 homolog A OS=Homo sapiens OX=9606 GN=RAD23A PE=1 SV=1 - [RD23A_HUMAN]	6.06	1	2	3	10	1.50304e+06	1.45447e+06	1.88592e+06	10.6595	3.58	2	3	10.5646	3.58	2	4	10.0666	6.06
	Sequence	# PSMs	# Proteins	# Protein Groups	Protein Group Accessions	Modifications	MH+ [Da]	A5: Area	B5: Area	C5: Area	q-Value	PEP	A2	XCorr A2	B2	XCorr B2	C2	XCorr C2	# Missed Cleavages
	AANFLLSQNFDDE	5	1	1	P54725		1483.67	1.58827e+06	1.6043e+06	1.49896e+06	0	0.05452	High	4.39907	High	4.45215	High	4.10363	0
	FLLSQNFDDE	4	1	1	P54725		1227.55	1.4178e+06	1.30464e+06	1.03193e+06	0	0.004419	High	4.12875	High	3.95428	High	4.07531	0
P02768	Albumin OS=Homo sapiens OX=9606 GN=ALB PE=1 SV=2 - [ALBU_HUMAN]	9.2	1	7	7	18	8.0135e+06	1.21098e+07	2.10293e+07	13.3038	8.05	3	4	17.1247	8.05	6	7	16.4546	9.2
	Sequence	# PSMs	# Proteins	# Protein Groups	Protein Group Accessions	Modifications	MH+ [Da]	A5: Area	B5: Area	C5: Area	q-Value	PEP	A2	XCorr A2	B2	XCorr B2	C2	XCorr C2	# Missed Cleavages
	DAHKSEVAHRFKDLGEENFKALVL	3	1	1	P02768		2753.44	2.83235e+06	1.75138e+06	1.59792e+06	0	0.003041	High	4.38408	High	2.74074	High	2.58404	0
	LVRYTKKVPQVSTPTL	7	1	1	P02768		1830.09	1.74307e+07	1.07315e+07	1.95488e+07	0	0.001772	High	3.21689	High	3.07059	High	2.81	0
	GEYKFQNALL	3	1	1	P02768		1182.62	3.77743e+06	3.25703e+06	3.08082e+06	0.003	0.04407	High	3.12165	High	3.30533	High	2.83945	0
P30043	Flavin reductase (NADPH) OS=Homo sapiens OX=9606 GN=BLVRB PE=1 SV=3 - [BLVRB_HUMAN]	8.74	1	3	3	10	9.75965e+06	7.87673e+06	9.24572e+06	11.9727	8.74	3	4	6.80461	8.74	2	2	10.4626	8.74
	Sequence	# PSMs	# Proteins	# Protein Groups	Protein Group Accessions	Modifications	MH+ [Da]	A5: Area	B5: Area	C5: Area	q-Value	PEP	A2	XCorr A2	B2	XCorr B2	C2	XCorr C2	# Missed Cleavages
	LTTDEYDGHSTYPSHQYQ	4	1	1	P30043		2141.91	1.954e+07	1.52299e+07	1.79791e+07	0	1.061e-06	High	4.36581	High	3.78076	High	5.23311	0
	EYDGHSTYPSHQYQ	4	1	1	P30043		1711.7	8.73183e+06	523586	512371	0	0.2312	High	2.72665	High	3.02385	High	2.22146	0
P16401	Histone H1.5 OS=Homo sapiens OX=9606 GN=H1-5 PE=1 SV=3 - [H15_HUMAN]	38.05	1	10	28	64	1.09461e+07	7.22209e+06	1.25145e+07	59.5423	38.05	22	28	66.3166	32.3	21	22	35.8999	36.28
	Sequence	# PSMs	# Proteins	# Protein Groups	Protein Group Accessions	Modifications	MH+ [Da]	A5: Area	B5: Area	C5: Area	q-Value	PEP	A2	XCorr A2	B2	XCorr B2	C2	XCorr C2	# Missed Cleavages
	SETAPAETATPAPVEKSPAK	6	1	1	P16401	N-Term(Acetyl)	2024.03	5.59902e+06	4.35801e+06	4.92259e+06	0	0.01989	High	4.2786	High	4.50821	High	4.20042	0
	SETAPAETATPAPVEKSPAKKKAT	3	1	1	P16401	N-Term(Acetyl)	2452.31	7.79721e+06	5.93756e+06	6.73774e+06	0	0.1244	High	3.03085	High	3.07713	High	2.65574	0
P50914	60S ribosomal protein L14 OS=Homo sapiens OX=9606 GN=RPL14 PE=1 SV=4 - [RL14_HUMAN]	10.7	1	1	1	5	2.47119e+06	1.99947e+06	1.52905e+06	7.72645	10.7	1	2	5.26857	10.7	1	1	7.79931	10.7
	Sequence	# PSMs	# Proteins	# Protein Groups	Protein Group Accessions	Modifications	MH+ [Da]	A5: Area	B5: Area	C5: Area	q-Value	PEP	A2	XCorr A2	B2	XCorr B2	C2	XCorr C2	# Missed Cleavages
	KAPAQKVPAQKATGQKAAPAPKA	5	1	1	P50914		2257.32	2.47119e+06	1.99947e+06	1.52905e+06	0	0.05678	High	4.2575	High	5.26857	High	4.74333	0
Q99497	Parkinson disease protein 7 OS=Homo sapiens OX=9606 GN=PARK7 PE=1 SV=2 - [PARK7_HUMAN]	21.16	1	2	2	7	1.62476e+06	739237	1.77454e+06	8.43267	21.16	2	3	4.18253	21.16	2	2	8.04005	8.99
	Sequence	# PSMs	# Proteins	# Protein Groups	Protein Group Accessions	Modifications	MH+ [Da]	A5: Area	B5: Area	C5: Area	q-Value	PEP	A2	XCorr A2	B2	XCorr B2	C2	XCorr C2	# Missed Cleavages
	ASKRALVILAKGAEEME	3	1	1	Q99497	N-Term(Acetyl)	1858.02	1.1376e+06	652126	629936	0	4.264e-05	High	4.22356	High	4.18253	High	3.59652	0
P16157	Ankyrin-1 OS=Homo sapiens OX=9606 GN=ANK1 PE=1 SV=3 - [ANK1_HUMAN]	2.87	1	4	4	9	1.11048e+06	1.01143e+06	1.09837e+06	6.91822	1.12	2	2	10.3649	2.76	3	3	9.0956	2.87
	Sequence	# PSMs	# Proteins	# Protein Groups	Protein Group Accessions	Modifications	MH+ [Da]	A5: Area	B5: Area	C5: Area	q-Value	PEP	A2	XCorr A2	B2	XCorr B2	C2	XCorr C2	# Missed Cleavages
	SPTVSQVTERSQD	3	1	1	P16157		1433.69	670343	579221	654323	0	8.622e-05	High	4.17141	High	3.98886	High	2.15417	0
	VSVSEHTW	3	1	1	P16157		944.449	1.55061e+06	1.03586e+06	0	0.002	0.006931	High	2.74682	High	2.63246	High	2.83851	0
P17677	Neuromodulin OS=Homo sapiens OX=9606 GN=GAP43 PE=1 SV=1 - [NEUM_HUMAN]	15.13	1	3	3	7	912095	1.52362e+06	1.29912e+06	9.00194	15.13	3	3	4.14787	8.4	2	2	3.51911	8.4
	Sequence	# PSMs	# Proteins	# Protein Groups	Protein Group Accessions	Modifications	MH+ [Da]	A5: Area	B5: Area	C5: Area	q-Value	PEP	A2	XCorr A2	B2	XCorr B2	C2	XCorr C2	# Missed Cleavages
	SARQDEGKEEEPEADQEHA	3	1	1	P17677		2154.92	1.19359e+06	1.83903e+06	1.42743e+06	0	0.02213	High	4.13757	High	4.14787	High	3.51911	0
	ESARQDEGKEEEPEADQEHA	3	1	1	P17677		2283.96	1.0052e+06	1.20821e+06	1170822	0	0.005532	High	2.63572	High	2.37976	High	2.31776	0
P52272	Heterogeneous nuclear ribonucleoprotein M OS=Homo sapiens OX=9606 GN=HNRNPM PE=1 SV=3 - [HNRPM_HUMAN]	2.19	1	1	1	3	245263	303686	287777	4.06732	2.19	1	1	4.66936	2.19	1	1	3.55246	2.19
	Sequence	# PSMs	# Proteins	# Protein Groups	Protein Group Accessions	Modifications	MH+ [Da]	A5: Area	B5: Area	C5: Area	q-Value	PEP	A2	XCorr A2	B2	XCorr B2	C2	XCorr C2	# Missed Cleavages
	AAGVEAAAEVAATEIK	3	1	1	P52272	N-Term(Acetyl)	1542.81	245263	303686	287777	0	0.03484	High	4.06732	High	4.66936	High	3.55246	0
P05204	Non-histone chromosomal protein HMG-17 OS=Homo sapiens OX=9606 GN=HMGN2 PE=1 SV=3 - [HMGN2_HUMAN]	24.44	1	6	6	26	5.39299e+06	6.09673e+06	3.95024e+06	25.2244	24.44	5	9	33.2752	24.44	6	9	25.5916	24.44
	Sequence	# PSMs	# Proteins	# Protein Groups	Protein Group Accessions	Modifications	MH+ [Da]	A5: Area	B5: Area	C5: Area	q-Value	PEP	A2	XCorr A2	B2	XCorr B2	C2	XCorr C2	# Missed Cleavages
	LSAKPAPPKPEPKPK	7	1	1	P05204		1584.95	8.51661e+06	8.81886e+06	5.88663e+06	0	0.0002968	High	4.00647	High	3.86206	High	3.61162	0
	SARLSAKPAPPKPEPKPK	9	1	1	P05204		1899.12	5151597	5.89074e+06	4.48006e+06	0	0.01239	High	3.92309	High	5.79085	High	3.91659	0
	RLSAKPAPPKPEPKPK	4	1	1	P05204		1741.05	2.51077e+06	3.5806e+06	1.48402e+06	0	0.07784	High	3.73069	High	4.35381	High	4.01853	0
P22626	Heterogeneous nuclear ribonucleoproteins A2/B1 OS=Homo sapiens OX=9606 GN=HNRNPA2B1 PE=1 SV=2 - [ROA2_HUMAN]	13.6	1	7	7	10	1.6715e+06	1.30965e+06	746385	15.7716	10.48	6	6	11.7859	10.2	3	3	4.0407	3.4
	Sequence	# PSMs	# Proteins	# Protein Groups	Protein Group Accessions	Modifications	MH+ [Da]	A5: Area	B5: Area	C5: Area	q-Value	PEP	A2	XCorr A2	B2	XCorr B2	C2	XCorr C2	# Missed Cleavages
	GGGYDNYGGGNY	3	1	1	P22626		1193.45	1.10799e+06	694498	746385	0	0.1277	High	3.99559	High	4.07665	High	4.0407	0
Q99536	Synaptic vesicle membrane protein VAT-1 homolog OS=Homo sapiens OX=9606 GN=VAT1 PE=1 SV=2 - [VAT1_HUMAN]	3.82	1	1	1	3	2.75394e+06	1.89919e+06	1.74827e+06	3.98928	3.82	1	1	4.01388	3.82	1	1	4.17055	3.82
	Sequence	# PSMs	# Proteins	# Protein Groups	Protein Group Accessions	Modifications	MH+ [Da]	A5: Area	B5: Area	C5: Area	q-Value	PEP	A2	XCorr A2	B2	XCorr B2	C2	XCorr C2	# Missed Cleavages
	SDEREVAEAATGEDA	3	1	1	Q99536	N-Term(Acetyl)	1591.68	2.75394e+06	1.89919e+06	1.74827e+06	0	4.694e-06	High	3.98928	High	4.01388	High	4.17055	0
O14602	Eukaryotic translation initiation factor 1A, Y-chromosomal OS=Homo sapiens OX=9606 GN=EIF1AY PE=1 SV=4 - [IF1AY_HUMAN]	9.03	2	1	1	3	950796	1.25693e+06	1.57209e+06	3.95387	9.03	1	1	3.96236	9.03	1	1	3.87264	9.03
	Sequence	# PSMs	# Proteins	# Protein Groups	Protein Group Accessions	Modifications	MH+ [Da]	A5: Area	B5: Area	C5: Area	q-Value	PEP	A2	XCorr A2	B2	XCorr B2	C2	XCorr C2	# Missed Cleavages
	DDIGDDDEDIDDI	3	2	1	O14602		1464.55	950796	1.25693e+06	1.57209e+06	0	0.04223	High	3.95387	High	3.96236	High	3.87264	0
P60709	Actin, cytoplasmic 1 OS=Homo sapiens OX=9606 GN=ACTB PE=1 SV=1 - [ACTB_HUMAN]	29.07	11	3	26	58	5.31398e+06	5.35757e+06	5.23401e+06	55.55	19.73	19	19	64.4755	23.47	18	20	58.5465	25.33
	Sequence	# PSMs	# Proteins	# Protein Groups	Protein Group Accessions	Modifications	MH+ [Da]	A5: Area	B5: Area	C5: Area	q-Value	PEP	A2	XCorr A2	B2	XCorr B2	C2	XCorr C2	# Missed Cleavages
	DDDIAALVVDNG	4	1	1	P60709	N-Term(Acetyl)	1258.58	2.82884e+06	3.20898e+06	3.17271e+06	0	0.07394	High	3.77198	High	3.79917	High	3.88646	0
	DDDIAALVVDNGSG	3	1	1	P60709	N-Term(Acetyl)	1402.64	1.23553e+06	1.57672e+06	1.66767e+06	0	0.1025	High	3.76269	High	4.29345	High	3.67513	0
P02656	Apolipoprotein C-III OS=Homo sapiens OX=9606 GN=APOC3 PE=1 SV=1 - [APOC3_HUMAN]	29.29	1	5	5	12	4.57457e+06	3.14213e+06	4.18539e+06	16.9859	29.29	5	5	13.0556	29.29	4	4	10.0749	26.26
	Sequence	# PSMs	# Proteins	# Protein Groups	Protein Group Accessions	Modifications	MH+ [Da]	A5: Area	B5: Area	C5: Area	q-Value	PEP	A2	XCorr A2	B2	XCorr B2	C2	XCorr C2	# Missed Cleavages
	SEAEDASLLSF	3	1	1	P02656		1168.54	1.14916e+06	1.39664e+06	1.32566e+06	0	0.09693	High	3.76597	High	3.94047	High	3.81993	0
	WDLDPEVRPTSAVA	3	1	1	P02656		1555.78	1.18893e+06	0	0	0	0.004	High	3.37839	High	2.93367	High	2.81264	0
	WDLDPEVRPTSAVAA	3	1	1	P02656		1626.81	1.13856e+07	7.8394e+06	7.04513e+06	0	0.0008531	High	3.34301	High	3.03205	High	3.44236	0
P55087	Aquaporin-4 OS=Homo sapiens OX=9606 GN=AQP4 PE=1 SV=2 - [AQP4_HUMAN]	14.24	1	4	4	10	1.66317e+06	1.19007e+06	1.78429e+06	9.92538	12.07	3	3	12.9917	14.24	4	4	8.31764	11.76
	Sequence	# PSMs	# Proteins	# Protein Groups	Protein Group Accessions	Modifications	MH+ [Da]	A5: Area	B5: Area	C5: Area	q-Value	PEP	A2	XCorr A2	B2	XCorr B2	C2	XCorr C2	# Missed Cleavages
	GKDQSGEVLSSV	3	1	1	P55087		1205.6	1.97337e+06	1.39665e+06	1.78429e+06	0	0.0004715	High	3.76276	High	3.59421	High	3.37469	0
	SQVETDDLILKPGVVHVID	3	1	1	P55087		2077.12	0	0	0	0	0.1619	High	2.4014	High	3.48433	High	2.69698	0
P07197	Neurofilament medium polypeptide OS=Homo sapiens OX=9606 GN=NEFM PE=1 SV=3 - [NFM_HUMAN]	1.31	1	1	1	3	727229	730147	582478	3.73926	1.31	1	1	3.97311	1.31	1	1	3.26064	1.31
	Sequence	# PSMs	# Proteins	# Protein Groups	Protein Group Accessions	Modifications	MH+ [Da]	A5: Area	B5: Area	C5: Area	q-Value	PEP	A2	XCorr A2	B2	XCorr B2	C2	XCorr C2	# Missed Cleavages
	SYTLDSLGNPSA	3	1	1	P07197	N-Term(Acetyl)	1266.59	727229	730147	582478	0	0.09258	High	3.73926	High	3.97311	High	3.26064	0
P16402	Histone H1.3 OS=Homo sapiens OX=9606 GN=H1-3 PE=1 SV=2 - [H13_HUMAN]	47.51	3	3	34	78	1.49535e+07	1.00815e+07	1.52638e+07	80.5296	33.48	26	30	82.6025	45.7	27	28	66.9387	33.48
	Sequence	# PSMs	# Proteins	# Protein Groups	Protein Group Accessions	Modifications	MH+ [Da]	A5: Area	B5: Area	C5: Area	q-Value	PEP	A2	XCorr A2	B2	XCorr B2	C2	XCorr C2	# Missed Cleavages
	GKRKASGPPVSELITK	4	1	1	P16402		1667.98	1.42025e+06	1.08916e+06	985828	0	0.0007074	High	3.65671	High	3.85685	High	2.67208	0
P68104	Elongation factor 1-alpha 1 OS=Homo sapiens OX=9606 GN=EEF1A1 PE=1 SV=1 - [EF1A1_HUMAN]	5.84	2	6	6	15	2.39285e+06	1.85092e+06	1.07989e+06	13.2394	5.84	3	6	16.3371	5.84	4	5	8.88257	5.84
	Sequence	# PSMs	# Proteins	# Protein Groups	Protein Group Accessions	Modifications	MH+ [Da]	A5: Area	B5: Area	C5: Area	q-Value	PEP	A2	XCorr A2	B2	XCorr B2	C2	XCorr C2	# Missed Cleavages
	VGVIKAVDKKAAGAGKVTKSA	4	2	1	P68104		1998.21	2.1118e+06	1.02276e+06	1.057e+06	0	0.0001637	High	3.64318	High	3.27377	High	3.61158	0
	VIKAVDKKAAGAGKVTKSAQKAQKA	7	2	1	P68104		2496.5	3.50179e+06	1.73083e+06	1.35206e+06	0	0.1419	High	3.25873	High	4.13071	High	2.9311	0
Q14011	Cold-inducible RNA-binding protein OS=Homo sapiens OX=9606 GN=CIRBP PE=1 SV=1 - [CIRBP_HUMAN]	6.4	1	1	1	3	822162	819524	644083	3.64286	6.4	1	1	3.49593	6.4	1	1	3.0742	6.4
	Sequence	# PSMs	# Proteins	# Protein Groups	Protein Group Accessions	Modifications	MH+ [Da]	A5: Area	B5: Area	C5: Area	q-Value	PEP	A2	XCorr A2	B2	XCorr B2	C2	XCorr C2	# Missed Cleavages
	DSYDSYATHNE	3	1	1	Q14011		1301.5	822162	819524	644083	0	0.003727	High	3.64286	High	3.49593	High	3.0742	0
P00558	Phosphoglycerate kinase 1 OS=Homo sapiens OX=9606 GN=PGK1 PE=1 SV=3 - [PGK1_HUMAN]	3.6	1	2	2	6	323992	284844	363769	6.15763	3.6	2	2	6.0782	3.6	2	2	5.73382	3.6
	Sequence	# PSMs	# Proteins	# Protein Groups	Protein Group Accessions	Modifications	MH+ [Da]	A5: Area	B5: Area	C5: Area	q-Value	PEP	A2	XCorr A2	B2	XCorr B2	C2	XCorr C2	# Missed Cleavages
	LEGKVLPGVDALSNI	3	1	1	P00558		1524.87	0	0	327435	0	0.0005829	High	3.62762	High	3.42858	High	3.27609	0
	EGKVLPGVDALSNI	3	1	1	P00558		1411.78	323992	284844	400102	0	0.1619	High	2.53001	High	2.64962	High	2.45773	0
Q15121	Astrocytic phosphoprotein PEA-15 OS=Homo sapiens OX=9606 GN=PEA15 PE=1 SV=2 - [PEA15_HUMAN]	10	1	1	1	3	301979	344706	284343	3.53653	10	1	1	3.07189	10	1	1	2.84342	10
	Sequence	# PSMs	# Proteins	# Protein Groups	Protein Group Accessions	Modifications	MH+ [Da]	A5: Area	B5: Area	C5: Area	q-Value	PEP	A2	XCorr A2	B2	XCorr B2	C2	XCorr C2	# Missed Cleavages
	AEYGTLLQDLTNN	3	1	1	Q15121	N-Term(Acetyl)	1493.72	301979	344706	284343	0	0.0003919	High	3.53653	High	3.07189	High	2.84342	0
P07737	Profilin-1 OS=Homo sapiens OX=9606 GN=PFN1 PE=1 SV=2 - [PROF1_HUMAN]	7.14	1	1	1	4	2.06747e+06	1.48892e+06	1.249e+06	3.50638	7.14	1	1	5.47178	7.14	1	2	3.19039	7.14	140	15.0446	8.26514
	Sequence	# PSMs	# Proteins	# Protein Groups	Protein Group Accessions	Modifications	MH+ [Da]	A5: Area	B5: Area	C5: Area	q-Value	PEP	A2	XCorr A2	B2	XCorr B2	C2	XCorr C2	# Missed Cleavages
	AGWNAYIDNL	4	1	1	P07737	N-Term(Acetyl)	1178.55	2.06747e+06	1.48892e+06	1.249e+06	0	0.002109	High	3.50638	High	3.02042	High	3.19039	0
Q9UN36	Protein NDRG2 OS=Homo sapiens OX=9606 GN=NDRG2 PE=1 SV=2 - [NDRG2_HUMAN]	2.7	1	1	1	3	1.10379e+06	1.1103e+06	1.1401e+06	3.45453	2.7	1	1	3.50357	2.7	1	1	3.60541	2.7	371	40.7722	5.21143
	Sequence	# PSMs	# Proteins	# Protein Groups	Protein Group Accessions	Modifications	MH+ [Da]	A5: Area	B5: Area	C5: Area	q-Value	PEP	A2	XCorr A2	B2	XCorr B2	C2	XCorr C2	# Missed Cleavages
	AELQEVQITE	3	1	1	Q9UN36	N-Term(Acetyl)	1201.6	1.10379e+06	1.1103e+06	1.1401e+06	0	0.0004108	High	3.45453	High	3.50357	High	3.60541	0
P43003	Excitatory amino acid transporter 1 OS=Homo sapiens OX=9606 GN=SLC1A3 PE=1 SV=1 - [EAA1_HUMAN]	3.14	1	3	3	8	1.17228e+06	1.09869e+06	866384	13.0783	3.14	3	4	8.54678	2.77	2	2	6.98056	3.14	542	59.5337	8.41162
	Sequence	# PSMs	# Proteins	# Protein Groups	Protein Group Accessions	Modifications	MH+ [Da]	A5: Area	B5: Area	C5: Area	q-Value	PEP	A2	XCorr A2	B2	XCorr B2	C2	XCorr C2	# Missed Cleavages
	TEKPIDSETKM	3	1	1	P43003		1278.63	1.40248e+06	1.30265e+06	866384	0	0.03047	High	3.42871	High	4.80474	High	3.76416	0
P10451	Osteopontin OS=Homo sapiens OX=9606 GN=SPP1 PE=1 SV=1 - [OSTP_HUMAN]	20.38	1	6	6	14	2.8034e+06	2.62089e+06	2.36652e+06	21.0905	20.38	6	8	12.1828	17.2	4	4	6.23313	4.14	314	35.4012	4.57666
	Sequence	# PSMs	# Proteins	# Protein Groups	Protein Group Accessions	Modifications	MH+ [Da]	A5: Area	B5: Area	C5: Area	q-Value	PEP	A2	XCorr A2	B2	XCorr B2	C2	XCorr C2	# Missed Cleavages
	ISHELDSASSEVN	3	1	1	P10451		1387.64	3.15518e+06	3.19303e+06	2.63204e+06	0	0.1745	High	3.3778	High	3.54529	High	3.52298	0
P02652	Apolipoprotein A-II OS=Homo sapiens OX=9606 GN=APOA2 PE=1 SV=1 - [APOA2_HUMAN]	11	1	2	2	7	5.22406e+06	3.59544e+06	3.9679e+06	8.84355	11	2	3	6.22367	11	2	2	5.83564	11	100	11.1679	6.62451
	Sequence	# PSMs	# Proteins	# Protein Groups	Protein Group Accessions	Modifications	MH+ [Da]	A5: Area	B5: Area	C5: Area	q-Value	PEP	A2	XCorr A2	B2	XCorr B2	C2	XCorr C2	# Missed Cleavages
	FVELGTQPATQ	4	1	1	P02652		1190.61	3.36718e+06	1.56326e+06	1.8693e+06	0	0.001934	High	3.34312	High	3.28411	High	3.2188	0
	VELGTQPATQ	3	1	1	P02652		1043.54	7.08093e+06	5.62763e+06	6.06651e+06	0	0.2115	High	2.74428	High	2.93957	High	2.61683	0
Q15651	High mobility group nucleosome-binding domain-containing protein 3 OS=Homo sapiens OX=9606 GN=HMGN3 PE=1 SV=2 - [HMGN3_HUMAN]	41.41	1	4	4	7	1.462e+06	1.42498e+06	1.33334e+06	6.87967	18.18	2	2	9.60799	41.41	3	3	6.95332	18.18	99	10.6595	9.65674
	Sequence	# PSMs	# Proteins	# Protein Groups	Protein Group Accessions	Modifications	MH+ [Da]	A5: Area	B5: Area	C5: Area	q-Value	PEP	A2	XCorr A2	B2	XCorr B2	C2	XCorr C2	# Missed Cleavages
	SARLSAKPAPPKPEPKPR	3	1	1	Q15651		1927.12	1.66399e+06	1.99916e+06	1.48967e+06	0	3.209e-06	High	3.31851	High	3.53969	High	3.56748	0
P16403	Histone H1.2 OS=Homo sapiens OX=9606 GN=H1-2 PE=1 SV=2 - [H12_HUMAN]	48.83	3	6	36	83	1.74978e+07	1.16857e+07	1.52638e+07	73.8736	45.07	28	32	84.0839	48.83	30	31	62.8084	45.07	213	21.3517	10.9312
	Sequence	# PSMs	# Proteins	# Protein Groups	Protein Group Accessions	Modifications	MH+ [Da]	A5: Area	B5: Area	C5: Area	q-Value	PEP	A2	XCorr A2	B2	XCorr B2	C2	XCorr C2	# Missed Cleavages
	SETAPAAPAAAPPAEKAPVK	4	1	1	P16403	N-Term(Acetyl)	1916.02	6.33508e+06	2.39519e+06	2.04533e+06	0	0.007266	High	3.25703	High	3.30278	High	2.85169	0
	SETAPAAPAAAPPAEKAPVKKKAA	3	1	1	P16403	N-Term(Acetyl)	2314.29	1.45895e+07	1.12896e+07	9.79154e+06	0	0.1751	High	2.1282	High	2.44117	High	2.48036	0
	SETAPAAPAAAPPAEKAPVKKKAAKKAG	3	1	1	P16403	N-Term(Acetyl)	2698.53	2.23175e+06	921174	1.14581e+06	0	0.1845	High	1.79527	High	1.56543	High	1.54517	0
P02675	Fibrinogen beta chain OS=Homo sapiens OX=9606 GN=FGB PE=1 SV=2 - [FIBB_HUMAN]	2.24	1	2	2	4	1.8733e+06	1.69265e+06	1.74526e+06	5.48643	2.24	2	2	3.19598	2.24	1	1	3.17725	2.24	491	55.8923	8.26514
	Sequence	# PSMs	# Proteins	# Protein Groups	Protein Group Accessions	Modifications	MH+ [Da]	A5: Area	B5: Area	C5: Area	q-Value	PEP	A2	XCorr A2	B2	XCorr B2	C2	XCorr C2	# Missed Cleavages
	VNDNEEGFFSA	3	1	1	P02675		1228.51	1.80971e+06	1.69265e+06	1.74526e+06	0	0.1319	High	3.05621	High	3.19598	High	3.17725	0
P23528	Cofilin-1 OS=Homo sapiens OX=9606 GN=CFL1 PE=1 SV=3 - [COF1_HUMAN]	8.43	1	1	1	3	1.05106e+06	1.00964e+06	1.11214e+06	3.05495	8.43	1	1	2.3648	8.43	1	1	2.5377	8.43	166	18.4907	8.08936
	Sequence	# PSMs	# Proteins	# Protein Groups	Protein Group Accessions	Modifications	MH+ [Da]	A5: Area	B5: Area	C5: Area	q-Value	PEP	A2	XCorr A2	B2	XCorr B2	C2	XCorr C2	# Missed Cleavages
	ASGVAVSDGVIKVF	3	1	1	P23528	N-Term(Acetyl)	1390.76	1.05106e+06	1.00964e+06	1.11214e+06	0	0.2013	High	3.05495	High	2.3648	High	2.5377	0
P54727	UV excision repair protein RAD23 homolog B OS=Homo sapiens OX=9606 GN=RAD23B PE=1 SV=1 - [RD23B_HUMAN]	5.38	1	2	3	6	266904	0	1.78776e+06	2.9566	3.18	1	1	2.73808	3.18	2	2	7.24808	5.38	409	43.1446	4.84326
	Sequence	# PSMs	# Proteins	# Protein Groups	Protein Group Accessions	Modifications	MH+ [Da]	A5: Area	B5: Area	C5: Area	q-Value	PEP	A2	XCorr A2	B2	XCorr B2	C2	XCorr C2	# Missed Cleavages
	AANFLLQQNFDED	3	1	1	P54727		1524.7	266904	0	0	0	0.002789	High	2.9566	High	1.42529	High	3.08844	0
Q8NDC0	MAPK-interacting and spindle-stabilizing protein-like OS=Homo sapiens OX=9606 GN=MAPK1IP1L PE=1 SV=4 - [MISSL_HUMAN]	18.37	1	3	3	6	0	0	285314	2.82319	8.98	1	1	9.64814	18.37	3	4	2.90863	8.98	245	24.2535	5.61768
	Sequence	# PSMs	# Proteins	# Protein Groups	Protein Group Accessions	Modifications	MH+ [Da]	A5: Area	B5: Area	C5: Area	q-Value	PEP	A2	XCorr A2	B2	XCorr B2	C2	XCorr C2	# Missed Cleavages
	SDEFSLADALPEHSPAKTSAVS	4	1	1	Q8NDC0	N-Term(Acetyl)	2301.1	0	0	285314	0	0.1113	High	2.82319	High	2.6956	High	2.90863	0
Q9NQC3	Reticulon-4 OS=Homo sapiens OX=9606 GN=RTN4 PE=1 SV=2 - [RTN4_HUMAN]	2.1	1	2	2	4	663078	1.10047e+06	0	5.10018	2.1	2	2	3.33769	2.1	1	1	2.67792	2.1	1192	129.851	4.50049
	Sequence	# PSMs	# Proteins	# Protein Groups	Protein Group Accessions	Modifications	MH+ [Da]	A5: Area	B5: Area	C5: Area	q-Value	PEP	A2	XCorr A2	B2	XCorr B2	C2	XCorr C2	# Missed Cleavages
	MEDLDQSPLVSSSDSPPRPQPAFKY	3	1	1	Q9NQC3	N-Term(Acetyl)	2833.34	1.00621e+06	1.10047e+06	0	0	0.18	High	2.80569	High	3.33769	High	2.67792	0
P07305	Histone H1.0 OS=Homo sapiens OX=9606 GN=H1-0 PE=1 SV=3 - [H10_HUMAN]	7.73	1	2	2	5	1.28589e+06	2.08583e+06	1.55405e+06	4.98817	7.73	2	2	5.69491	7.73	2	2	3.3063	6.7	194	20.8502	10.8433
	Sequence	# PSMs	# Proteins	# Protein Groups	Protein Group Accessions	Modifications	MH+ [Da]	A5: Area	B5: Area	C5: Area	q-Value	PEP	A2	XCorr A2	B2	XCorr B2	C2	XCorr C2	# Missed Cleavages
	TENSTSAPAAKPK	3	1	1	P07305	N-Term(Acetyl)	1343.68	1.7928e+06	2.62315e+06	1.55405e+06	0	0.0626	High	2.76543	High	3.35372	High	3.3063	0
P14209	CD99 antigen OS=Homo sapiens OX=9606 GN=CD99 PE=1 SV=1 - [CD99_HUMAN]	13.51	1	2	2	4	714493	842699	917361	2.65145	7.57	1	1	3.28961	7.57	1	1	6.244	13.51	185	18.8363	4.75439
	Sequence	# PSMs	# Proteins	# Protein Groups	Protein Group Accessions	Modifications	MH+ [Da]	A5: Area	B5: Area	C5: Area	q-Value	PEP	A2	XCorr A2	B2	XCorr B2	C2	XCorr C2	# Missed Cleavages
	DGGFDLSDALPDNE	3	1	1	P14209		1464.62	714493	842699	917361	0	0.1343	High	2.65145	High	3.28961	High	3.34507	0
Q9Y2V2	Calcium-regulated heat-stable protein 1 OS=Homo sapiens OX=9606 GN=CARHSP1 PE=1 SV=2 - [CHSP1_HUMAN]	10.2	1	1	1	12	1.24184e+07	1.24648e+07	1.16906e+07	11.0126	10.2	1	5	7.02586	10.2	1	3	8.8429	10.2	147	15.882	8.20654
	Sequence	# PSMs	# Proteins	# Protein Groups	Protein Group Accessions	Modifications	MH+ [Da]	A5: Area	B5: Area	C5: Area	q-Value	PEP	A2	XCorr A2	B2	XCorr B2	C2	XCorr C2	# Missed Cleavages
	SSEPPPPPQPPTHQA	12	1	1	Q9Y2V2	N-Term(Acetyl)	1608.77	1.24184e+07	1.24648e+07	1.16906e+07	0	0.2223	High	2.59335	High	2.48957	High	2.47103	0
P07384	Calpain-1 catalytic subunit OS=Homo sapiens OX=9606 GN=CAPN1 PE=1 SV=1 - [CAN1_HUMAN]	1.26	1	1	1	3	870021	825814	957081	2.53028	1.26	1	1	2.77089	1.26	1	1	2.46141	1.26	714	81.8382	5.66846
	Sequence	# PSMs	# Proteins	# Protein Groups	Protein Group Accessions	Modifications	MH+ [Da]	A5: Area	B5: Area	C5: Area	q-Value	PEP	A2	XCorr A2	B2	XCorr B2	C2	XCorr C2	# Missed Cleavages
	SEEIITPVY	3	1	1	P07384	N-Term(Acetyl)	1092.55	870021	825814	957081	0	0.1704	High	2.53028	High	2.77089	High	2.46141	0
P49207	60S ribosomal protein L34 OS=Homo sapiens OX=9606 GN=RPL34 PE=1 SV=3 - [RL34_HUMAN]	7.69	1	1	1	3	1.18806e+06	1.08405e+06	985398	2.37255	7.69	1	1	2.47271	7.69	1	1	3.18295	7.69	117	13.2845	11.4731
	Sequence	# PSMs	# Proteins	# Protein Groups	Protein Group Accessions	Modifications	MH+ [Da]	A5: Area	B5: Area	C5: Area	q-Value	PEP	A2	XCorr A2	B2	XCorr B2	C2	XCorr C2	# Missed Cleavages
	IEEQKIVVK	3	1	1	P49207		1085.66	1.18806e+06	1.08405e+06	985398	0	0.0008915	High	2.37255	High	2.47271	High	3.18295	0
P00918	Carbonic anhydrase 2 OS=Homo sapiens OX=9606 GN=CA2 PE=1 SV=2 - [CAH2_HUMAN]	8.08	1	1	1	9	1.05871e+07	9.21542e+06	6.25069e+06	0	8.08	1	4	0	8.08	1	2	0	8.08	260	29.2279	7.40088
	Sequence	# PSMs	# Proteins	# Protein Groups	Protein Group Accessions	Modifications	MH+ [Da]	A5: Area	B5: Area	C5: Area	q-Value	PEP	A2	XCorr A2	B2	XCorr B2	C2	XCorr C2	# Missed Cleavages
	MVDNWRPAQPLKNRQIKASFK	6	1	1	P00918		2527.38	1.05871e+07	9.21542e+06	6.25069e+06	0	0.002756	High	2.25718	High	2.21606	High	2.08951	0
	MVDNWRPAQPLKNRQIKASFK	3	1	1	P00918	M1(Oxidation)	2543.37	6.42614e+06	3.98847e+06	3551752	0	0.2343	High	1.38736	High	2.15906	High	1.56083	0
P02647	Apolipoprotein A-I OS=Homo sapiens OX=9606 GN=APOA1 PE=1 SV=1 - [APOA1_HUMAN]	10.49	1	6	6	18	6.8768e+06	7.11335e+06	6.60356e+06	7.28544	10.49	5	7	9.83207	10.49	3	5	10.6191	5.24	267	30.7589	5.75732
	Sequence	# PSMs	# Proteins	# Protein Groups	Protein Group Accessions	Modifications	MH+ [Da]	A5: Area	B5: Area	C5: Area	q-Value	PEP	A2	XCorr A2	B2	XCorr B2	C2	XCorr C2	# Missed Cleavages
	LEEYTKKLNTQ	3	1	1	P02647		1366.73	687661	5.02144e+06	681455	0	0.1762	High	2.22754	High	1.80624	High	2.11699	0
	LSALEEYTKKLNTQ	8	1	1	P02647		1637.88	1.29943e+07	1.25707e+07	1.12082e+07	0	1.839e-05	High	1.98025	High	3.35289	High	4.03008	0
P26447	Protein S100-A4 OS=Homo sapiens OX=9606 GN=S100A4 PE=1 SV=1 - [S10A4_HUMAN]	9.9	1	1	1	3	1.55351e+06	1.41517e+06	1.38462e+06	2.1394	9.9	1	1	0	9.9	1	1	2.36723	9.9	101	11.7207	6.11279
	Sequence	# PSMs	# Proteins	# Protein Groups	Protein Group Accessions	Modifications	MH+ [Da]	A5: Area	B5: Area	C5: Area	q-Value	PEP	A2	XCorr A2	B2	XCorr B2	C2	XCorr C2	# Missed Cleavages
	FEGFPDKQPR	3	1	1	P26447		1220.61	1.55351e+06	1.41517e+06	1.38462e+06	0	0.001687	High	2.1394	High	1.87258	High	2.36723	0
P04075	Fructose-bisphosphate aldolase A OS=Homo sapiens OX=9606 GN=ALDOA PE=1 SV=2 - [ALDOA_HUMAN]	1.92	1	1	1	5	2.46186e+07	2.50578e+07	1.82812e+07	4.00674	1.92	1	2	2.1343	1.92	1	1	4.23402	1.92	364	39.3953	8.08936
	Sequence	# PSMs	# Proteins	# Protein Groups	Protein Group Accessions	Modifications	MH+ [Da]	A5: Area	B5: Area	C5: Area	q-Value	PEP	A2	XCorr A2	B2	XCorr B2	C2	XCorr C2	# Missed Cleavages
	FVSNHAY	5	1	1	P04075		837.391	2.46186e+07	2.50578e+07	1.82812e+07	0	0.1775	High	2.1286	High	2.1343	High	2.22543	0
P62942	Peptidyl-prolyl cis-trans isomerase FKBP1A OS=Homo sapiens OX=9606 GN=FKBP1A PE=1 SV=2 - [FKB1A_HUMAN]	7.41	1	1	1	3	562570	0	424450	3.22953	7.41	1	1	3.08502	7.41	1	1	3.03746	7.41	108	11.9431	8.1626
	Sequence	# PSMs	# Proteins	# Protein Groups	Protein Group Accessions	Modifications	MH+ [Da]	A5: Area	B5: Area	C5: Area	q-Value	PEP	A2	XCorr A2	B2	XCorr B2	C2	XCorr C2	# Missed Cleavages
	DVELLKLE	3	1	1	P62942		958.547	562570	0	424450	0.001	0.2735	High	3.22953	High	3.08502	High	3.03746	0
P0DP25	Calmodulin-3 OS=Homo sapiens OX=9606 GN=CALM3 PE=1 SV=1 - [CALM3_HUMAN]	5.37	1	1	1	5	2.72482e+06	3.22177e+06	3.0699e+06	2.35623	5.37	1	1	7.60021	5.37	1	3	2.31522	5.37	149	16.8268	4.22119
	Sequence	# PSMs	# Proteins	# Protein Groups	Protein Group Accessions	Modifications	MH+ [Da]	A5: Area	B5: Area	C5: Area	q-Value	PEP	A2	XCorr A2	B2	XCorr B2	C2	XCorr C2	# Missed Cleavages
	FVQMMTAK	3	1	1	P0DP25		955.477	2.72482e+06	3.22177e+06	3.0699e+06	0.001	0.2627	High	2.35623	High	2.78133	High	2.31522	0
P60174	Triosephosphate isomerase OS=Homo sapiens OX=9606 GN=TPI1 PE=1 SV=4 - [TPIS_HUMAN]	3.21	1	1	1	3	4.75425e+06	4.49003e+06	4.23332e+06	3.527	3.21	1	1	3.41237	3.21	1	1	3.41767	3.21	249	26.6527	6.90283
	Sequence	# PSMs	# Proteins	# Protein Groups	Protein Group Accessions	Modifications	MH+ [Da]	A5: Area	B5: Area	C5: Area	q-Value	PEP	A2	XCorr A2	B2	XCorr B2	C2	XCorr C2	# Missed Cleavages
	VDIINAKQ	3	1	1	P60174		900.518	4.75425e+06	4.49003e+06	4.23332e+06	0.002	0.01112	High	3.527	High	3.41237	High	3.41767	0
P23527	Histone H2B type 1-O OS=Homo sapiens OX=9606 GN=H2BC17 PE=1 SV=3 - [H2B1O_HUMAN]	24.6	10	1	3	8	1.75634e+06	1.84508e+06	1.45036e+06	10.1381	24.6	3	3	6.69683	20.63	2	2	8.55174	24.6	126	13.8976	10.3159
	Sequence	# PSMs	# Proteins	# Protein Groups	Protein Group Accessions	Modifications	MH+ [Da]	A5: Area	B5: Area	C5: Area	q-Value	PEP	A2	XCorr A2	B2	XCorr B2	C2	XCorr C2	# Missed Cleavages
	PDPAKSAPAP	3	3	1	P23527		950.496	2.63878e+06	3.07259e+06	2.53278e+06	0.002	0.02128	High	2.35019	High	2.22563	High	1.92884	0
Q13402	Unconventional myosin-VIIa OS=Homo sapiens OX=9606 GN=MYO7A PE=1 SV=2 - [MYO7A_HUMAN]	0.72	1	1	1	7	6.16419e+06	1.32747e+07	3.34249e+07	4.97078	0.72	1	2	4.5771	0.72	1	2	4.5868	0.72	2215	254.229	8.57275
	Sequence	# PSMs	# Proteins	# Protein Groups	Protein Group Accessions	Modifications	MH+ [Da]	A5: Area	B5: Area	C5: Area	q-Value	PEP	A2	XCorr A2	B2	XCorr B2	C2	XCorr C2	# Missed Cleavages
	EDMIRLGDLNEAGILR	4	1	1	Q13402		1814.94	6.16419e+06	5.72605e+06	3.61789e+06	0.003	0.03171	High	2.63236	High	2.4515	High	2.25755	0
Q6GMV3	Putative peptidyl-tRNA hydrolase PTRHD1 OS=Homo sapiens OX=9606 GN=PTRHD1 PE=1 SV=1 - [PTRD1_HUMAN]	9.29	1	1	1	3	375902	304696	335008	2.53174	9.29	1	1	2.50357	9.29	1	1	2.32157	9.29	140	15.7953	9.1001
	Sequence	# PSMs	# Proteins	# Protein Groups	Protein Group Accessions	Modifications	MH+ [Da]	A5: Area	B5: Area	C5: Area	q-Value	PEP	A2	XCorr A2	B2	XCorr B2	C2	XCorr C2	# Missed Cleavages
	AASGAEPQVLVQY	3	1	1	Q6GMV3	N-Term(Acetyl)	1374.7	375902	304696	335008	0.003	0.2899	High	2.53174	High	2.50357	High	2.32157	0
Q9UL12	Sarcosine dehydrogenase, mitochondrial OS=Homo sapiens OX=9606 GN=SARDH PE=1 SV=1 - [SARDH_HUMAN]	3.38	1	1	1	3	3.15656e+06	4.11169e+06	4.90478e+06	3.8712	3.38	1	1	0	3.38	1	1	3.58279	3.38	918	100.973	7.25439
	# PSMs	# Proteins	# Protein Groups	Protein Group Accessions	Modifications	MH+ [Da]	A5: Area	B5: Area	C5: Area	q-Value	PEP	A2	XCorr A2	B2	XCorr B2	C2	XCorr C2	# Missed Cleavages
	KTIAYGYIHDPSGGPVSLDFVKSGDYALERM	3	1	1	Q9UL12	M31(Oxidation)	3402.68	3.15656e+06	4.11169e+06	4.90478e+06	0.004	0.06149	High	3.8712	High	2.78026	High	3.58279	0

## Sheet: TableS1_E) ND_CUSA_A+
63 Uniprot accessions of the 213 sequences identified with high confidence, rank 1, and filtered for HIGH across the three runs
Accession	Description	ΣCoverage	Σ# Proteins	Σ# Unique Peptides	Σ# Peptides	Σ# PSMs	A5: Area	B5: Area	C5: Area	Score A2	Coverage A2	# Peptides A2	# PSM A2	Score B2	Coverage B2	# Peptides B2	# PSM B2	Score C2	Coverage C2	# Peptides C2	# PSM C2	# AAs	MW [kDa]	calc. pI
P69905	Hemoglobin subunit alpha OS=Homo sapiens OX=9606 GN=HBA1 PE=1 SV=2 - [HBA_HUMAN]	73.94	2	55	55	439	1.35169e+09	5.0178e+08	7.50924e+08	618.844	73.94	46	201	409.993	68.31	33	105	462.786	73.94	43	133	142	15.2479	8.67529
	Sequence	# PSMs	# Proteins	# Protein Groups	Protein Group Accessions	Modifications	MH+ [Da]	A5: Area	B5: Area	C5: Area	q-Value	PEP	A2	XCorr A2	B2	XCorr B2	C2	XCorr C2	# Missed Cleavages
	VLSPADKTNVKAAWGKVGAHAGEYGAEALERM	148	1	1	P69905		3326.71	5.91409e+08	5.45367e+08	4.60797e+08	0	2.76509e-11	High	9.19003	High	8.21589	High	8.82886	0
	VLSPADKTNVKAAWGKVGAHAGEYGAEALERM	68	1	1	P69905	M32(Oxidation)	3342.7	1.52201e+09	7.48913e+08	4.6131e+08	0	0.01559	High	8.01197	High	8.48461	High	6.64204	0
	SPADKTNVKAAWGKVGAHAGEYGAEALERM	8	1	1	P69905		3114.56	1.86891e+07	1.35353e+07	8.16273e+06	0	2.948e-09	High	7.42238	High	6.99744	High	5.88067	0
	VLSPADKTNVKAAWGKVGAHAGEYGAEALER	22	1	1	P69905		3195.67	6.58422e+08	319471260	1.97119e+08	0	2.288e-06	High	7.01691	High	6.97289	High	6.62043	0
	LAAHLPAEFTPAVHASLDKF	8	1	1	P69905		2135.14	6.74835e+07	4.64783e+07	4.28462e+07	0	6.564e-09	High	6.45067	High	6.39657	High	6.38987	0
	VLSPADKTNVKAAWGKVGAHAGEYGAEALER	3	1	1	P69905	N-Term(Acetyl)	3237.68	2.74252e+06	2.78909e+06	0	0	0.1599	High	6.22461	High	6.47569	High	4.54962	0
	HLPAEFTPAVHASLDKF	3	1	1	P69905		1879.98	3.51996e+06	2.95297e+06	2.91707e+06	0	6.658e-07	High	5.65971	High	5.37216	High	5.06095	0
	AAHLPAEFTPAVHASLDKF	27	1	1	P69905		2022.05	4.92123e+08	4.36955e+08	3.91714e+08	0	5.125e-08	High	5.16941	High	4.96975	High	5.46057	0
	AAHLPAEFTPAVH	3	1	1	P69905		1360.7	1.18946e+07	7.03848e+06	7.90324e+06	0	0.003217	High	4.97877	High	4.31715	High	4.41598	0
	AAHLPAEFTPAVHASLDKFL	5	1	1	P69905		2135.13	1.0929e+07	4.73913e+06	7.68086e+06	0	0.002194	High	4.90442	High	3.81456	High	5.02357	0
	PAVHASLDKF	5	1	1	P69905		1084.58	2.28679e+07	2.80555e+06	1.48242e+06	0	0.0001844	High	4.52374	High	5.10182	High	5.17353	0
	VLSPADKTNVKAAWGKVGAHAGEYGAEALERMF	9	1	1	P69905	M32(Oxidation)	3489.76	9.61601e+06	5.53733e+06	5.56231e+06	0	0.1682	High	4.47729	High	4.58306	High	4.32007	0
	LASVSTVLTSKY	8	1	1	P69905		1268.71	1.64833e+08	9.49396e+07	1.10368e+08	0	0.0009627	High	4.03463	High	4.18446	High	4.30736	0
	HFDLSHGSAQVKGHG	3	1	1	P69905		1576.76	1.15532e+06	772746	722813	0	0.0002157	High	3.95044	High	2.72268	High	3.57462	0
	PTTKTYFPHFDL	3	1	1	P69905		1466.73	0	958887	874718	0	0.06877	High	3.43542	High	4.08911	High	4.15934	0
	FLSFPTTKTYF	3	1	1	P69905		1351.7	6.53722e+06	5.47508e+06	5.29173e+06	0	0.137	High	3.36526	High	3.5314	High	3.43582	0
	VSTVLTSKY	3	1	1	P69905		997.559	0	1.20801e+06	2.38054e+06	0	0.2026	High	3.17538	High	2.97389	High	3.02157	0
	LASVSTVLTSKYR	9	1	1	P69905		1424.81	1874637445	108580699	1399749091	0	0.0005159	High	3.17052	High	3.32183	High	3.22205	0
	AHAGEYGAEALE	3	1	1	P69905		1217.55	5.10226e+06	3.20569e+06	3.21032e+06	0	0.003696	High	3.14264	High	2.64755	High	2.27889	0
	HFDLSHGSAQVK	3	1	1	P69905		1325.66	3.63681e+06	2.91918e+06	2.85675e+06	0	0.2303	High	2.95839	High	4.01025	High	3.77162	0
	FLSFPTTKTYFPHF	8	1	1	P69905		1732.88	3.90688e+07	3.14171e+07	3.59268e+07	0	0.0001548	High	2.82002	High	2.8848	High	3.00701	0
	AAHLPAEFTPAVHASLDK	5	1	1	P69905		1874.98	1.43966e+07	2.06717e+07	1.90879e+07	0	0.02315	High	2.59371	High	5.81368	High	4.99498	0
	LSFPTTKTYFPHF	4	1	1	P69905		1585.81	1.38284e+07	1.10413e+07	1.07862e+07	0	6.361e-05	High	2.31073	High	2.56854	High	2.62445	0
	GKVGAHAGEYGAEALERM	3	1	1	P69905	M18(Oxidation)	1861.89	657178	1.12117e+06	0	0	0.001578	High	2.30793	High	3.27686	High	3.507	0
	TYFPHFDLSHGSAQVK	3	1	1	P69905		1833.9	1.97367e+06	1.69955e+06	1.74902e+06	0	0.001176	High	2.12381	High	1.82271	High	1.9883	0
	FDLSHGSAQVK	4	1	1	P69905		1188.6	7.39623e+06	6.22613e+06	0	0	0.0007518	High	2.0723	High	1.6109	High	3.04196	0
	HFDLSHGSAQVKGHGKKV	3	1	1	P69905		1932.02	1.04232e+06	744200	728176	0.001	0.006015	High	2.62694	High	2.79994	High	1.95136	0
	AHAGEYGAEALERM	4	1	1	P69905	M14(Oxidation)	1520.68	0	0	0	0.001	0.00961	High	1.67966	High	2.42	High	4.03237	0
P62328	Thymosin beta-4 OS=Homo sapiens OX=9606 GN=TMSB4X PE=1 SV=2 - [TYB4_HUMAN]	97.73	1	23	23	70	6.01841e+07	1.3256e+07	3.9018e+07	102.569	97.73	21	29	73.156	97.73	13	16	99.6	97.73	19	25	44	5.04952	5.05908
	Sequence	# PSMs	# Proteins	# Protein Groups	Protein Group Accessions	Modifications	MH+ [Da]	A5: Area	B5: Area	C5: Area	q-Value	PEP	A2	XCorr A2	B2	XCorr B2	C2	XCorr C2	# Missed Cleavages
	SDKPDMAEIEKFDKSKLKKTETQEKNPLPSKETIEQEKQAGES	4	1	1	P62328	N-Term(Acetyl)	4961.5	1.45432e+08	0	85356910	0	0.05917	High	9.17597	High	6.31794	High	7.56556	0
	KTETQEKNPLPSKETIEQEKQAGES	5	1	1	P62328		2829.42	1.73065e+07	1.54173e+07	1.67037e+07	0	6.854e-08	High	5.58443	High	5.57633	High	5.11307	0
	NPLPSKETIEQEKQAGES	3	1	1	P62328		1984.99	3.22146e+06	2.93335e+06	0	0	0.0008324	High	5.02639	High	4.20304	High	3.90538	0
	SDKPDMAEIEKFDKSK	3	1	1	P62328	N-Term(Acetyl)	1909.93	4670929	2.2972e+06	5.78858e+06	0	0.0002958	High	4.91331	High	4.65042	High	4.06827	0
	LKKTETQEKNPLPSKETIEQEKQAGES	6	1	1	P62328		3070.6	1.78136e+07	3.02246e+06	1.49935e+07	0	0.0008491	High	4.87645	High	4.53938	High	5.79061	0
	KTETQEKNPLPSKETIEQEKQ	3	1	1	P62328		2485.29	5.32642e+06	4.79044e+06	4.59175e+06	0	3.071e-05	High	4.8672	High	4.57345	High	4.29953	0
	SDKPDMAEIEKFDKS	5	1	1	P62328	N-Term(Acetyl)	1781.83	1.32064e+07	8.7099e+06	9.18275e+06	0	0.0001765	High	4.74323	High	5.31716	High	6.00711	0
	SDKPDMAEIEKFDKSKL	3	1	1	P62328	N-Term(Acetyl)	2023.01	1.46724e+07	9.72795e+06	9.15484e+06	0	0.04633	High	4.72169	High	5.20586	High	4.86657	0
	SDKPDMAEIEKFDKS	4	1	1	P62328	N-Term(Acetyl); M6(Oxidation)	1797.83	2.82817e+06	3.96515e+06	5.93917e+06	0	0.1272	High	4.37427	High	5.58604	High	4.86302	0
	KTETQEKNPLPSKETIEQEKQAG	3	1	1	P62328		2613.34	1.67923e+06	1.45713e+06	1.60686e+06	0	0.001244	High	3.62493	High	2.90215	High	3.56841	0
	SDKPDMAEIEKFDKSKLKKTET	3	1	1	P62328	N-Term(Acetyl)	2610.34	4.18937e+06	3.36381e+06	2.7264e+06	0	0.09168	High	3.46721	High	4.02963	High	3.53327	0
	SDKPDMAEIEKFDKSK	3	1	1	P62328	N-Term(Acetyl); M6(Oxidation)	1925.92	1.62667e+06	1.56717e+06	0	0	0.00194	High	2.487	High	2.75691	High	2.77367	0
	SDKPDMAEIEK	3	1	1	P62328	N-Term(Acetyl)	1304.61	2030588	1697386	0	0.001	0.01396	High	3.00209	High	2.66485	High	3.10325	0
P63313	Thymosin beta-10 OS=Homo sapiens OX=9606 GN=TMSB10 PE=1 SV=2 - [TYB10_HUMAN]	97.73	1	5	5	17	5.5901e+06	4.74542e+06	8.5904e+06	20.5604	97.73	4	6	23.1246	97.73	4	5	32.5913	97.73	3	6	44	5.02255	5.36377
	Sequence	# PSMs	# Proteins	# Protein Groups	Protein Group Accessions	Modifications	MH+ [Da]	A5: Area	B5: Area	C5: Area	q-Value	PEP	A2	XCorr A2	B2	XCorr B2	C2	XCorr C2	# Missed Cleavages
	ADKPDMGEIASFDKAKLKKTETQEKNTLPTKETIEQEKRSEIS	3	1	1	P63313	N-Term(Acetyl)	4934.55	5.46041e+06	0	0	0	0.2126	High	7.56064	High	7.87555	High	7.31381	0
	ADKPDMGEIASFDKAKLKKTETQEKN	4	1	1	P63313	N-Term(Acetyl)	2964.51	5.20816e+06	6.73342e+06	5.69349e+06	0	0.0001019	High	4.93749	High	4.59829	High	4.67225	0
	ADKPDMGEIASFDKAKLKKTETQEKN	3	1	1	P63313	N-Term(Acetyl); M6(Oxidation)	2980.5	0	0	0	0	0.131	High	3.07937	High	4.43047	High	4.02996	0
	TLPTKETIEQEKRSEIS	3	1	1	P63313		1989.06	6.10172e+06	5.40438e+06	0	0	0.1458	High	2.32983	High	2.03379	High	2.06553	0
P04406	Glyceraldehyde-3-phosphate dehydrogenase OS=Homo sapiens OX=9606 GN=GAPDH PE=1 SV=3 - [G3P_HUMAN]	20.9	1	13	13	28	2.10741e+06	791043	1.06946e+06	43.4009	19.7	11	11	31.8911	14.93	6	6	44.4402	19.7	11	11	335	36.0304	8.45557
	Sequence	# PSMs	# Proteins	# Protein Groups	Protein Group Accessions	Modifications	MH+ [Da]	A5: Area	B5: Area	C5: Area	q-Value	PEP	A2	XCorr A2	B2	XCorr B2	C2	XCorr C2	# Missed Cleavages
	GYTEHQVVSSDFNSDTH	3	1	1	P04406		1922.82	1.28274e+06	0	0	0	2.156e-05	High	6.67652	High	6.1388	High	6.26231	0
	GILGYTEHQVVSSDFNSDTH	3	1	1	P04406		2206.01	1.81027e+06	0	688485	0	5.496e-05	High	6.06868	High	5.31657	High	5.38281	0
	GKVKVGVNGFGRIG	3	1	1	P04406		1387.82	2.22878e+06	0	0	0	0.2015	High	4.82968	High	5.01853	High	2.82747	0
	TEHQVVSSDFNSDTHSSTF	3	1	1	P04406		2124.92	1.81794e+06	0	1.37862e+06	0	0.1855	High	4.44725	High	4.74631	High	4.4984	0
	ISWYDNEFGYSN	3	1	1	P04406		1494.62	714067	442140	251903	0	0.1039	High	4.16466	High	4.30888	High	2.63012	0
P08670	Vimentin OS=Homo sapiens OX=9606 GN=VIM PE=1 SV=4 - [VIME_HUMAN]	19.1	1	30	30	77	2.78464e+07	2.14064e+07	1.37323e+07	106.286	18.24	26	33	71.827	16.52	16	20	84.3522	16.31	18	24	466	53.6191	5.12256
	Sequence	# PSMs	# Proteins	# Protein Groups	Protein Group Accessions	Modifications	MH+ [Da]	A5: Area	B5: Area	C5: Area	q-Value	PEP	A2	XCorr A2	B2	XCorr B2	C2	XCorr C2	# Missed Cleavages
	LIKTVETRDGQVINETSQHHDDLE	8	1	1	P08670		2777.38	2.38676e+07	1.81016e+07	1.88857e+07	0	0.03907	High	6.16728	High	6.93244	High	5.77201	0
	IKTVETRDGQVINETSQHHDDLE	8	1	1	P08670		2664.3	2.46231e+07	3.06902e+07	0	0	0.07732	High	5.84885	High	4.53357	High	4.06819	0
	RDGQVINETSQHHDDLE	5	1	1	P08670		1992.91	4.94685e+06	3.24296e+06	5.88648e+06	0	5.474e-05	High	5.51764	High	5.78851	High	6.68341	0
	LIKTVETRDGQVINETSQ	3	1	1	P08670		2031.08	1.51107e+07	1.11999e+07	1.21162e+07	0	0.001382	High	4.68962	High	3.63163	High	3.41994	0
	TVETRDGQVINETSQ	3	1	1	P08670		1676.81	2.23686e+06	2.37259e+06	2.37293e+06	0	0.1803	High	3.94331	High	4.51888	High	3.90261	0
	LIKTVETRDGQVINETSQHHDD	5	1	1	P08670		2535.25	0	790997	0	0	8.116e-05	High	3.62196	High	4.16088	High	4.39935	0
	TVETRDGQVINETS	3	1	1	P08670		1548.76	1.33855e+06	1.51432e+06	1.32459e+06	0	0.0006897	High	3.60323	High	3.93659	High	3.30812	0
	DSVDFSLADAIN	3	1	1	P08670		1266.59	652150	356097	411092	0	0.128	High	3.51768	High	3.64094	High	3.80028	0
	IKTVETRDGQVINETSQ	3	1	1	P08670		1917.99	3.50484e+07	1.54274e+07	1.0195e+07	0	0.1662	High	3.40515	High	4.28694	High	3.97386	0
	TVETRDGQVINETSQHHDDLE	5	1	1	P08670		2423.12	6.83491e+06	4.60902e+06	0	0	0.0001211	High	3.02995	High	4.34886	High	5.45757	0
	GGPGTASRPSSSRSYVTT	3	1	1	P08670		1767.87	2.63019e+06	2.25703e+06	2.16232e+06	0	0.004887	High	2.93392	High	2.69784	High	3.55832	0
	SVPGVRLLQDSVD	3	1	1	P08670		1384.75	1.54531e+06	1.08415e+06	1.15425e+06	0	0.1729	High	2.60751	High	2.59103	High	3.29388	0
P14136	Glial fibrillary acidic protein OS=Homo sapiens OX=9606 GN=GFAP PE=1 SV=1 - [GFAP_HUMAN]	15.97	1	31	31	157	1.61059e+07	1.30781e+07	1.11843e+07	177.561	15.97	27	63	142.724	11.34	22	44	165.282	14.35	27	50	432	49.8496	5.51611
	Sequence	# PSMs	# Proteins	# Protein Groups	Protein Group Accessions	Modifications	MH+ [Da]	A5: Area	B5: Area	C5: Area	q-Value	PEP	A2	XCorr A2	B2	XCorr B2	C2	XCorr C2	# Missed Cleavages
	IRETSLDTKSVSEGHLK	6	1	1	P14136		1900.02	7.99384e+06	5.35556e+06	4.75268e+06	0	3.301e-06	High	5.90638	High	5.26768	High	4.44315	0
	RNIVVKTVEMRDGEVIKESKQEHKDVM	4	1	1	P14136	M10(Oxidation); M27(Oxidation)	3229.67	4.20275e+06	9.61271e+06	0	0	0.1521	High	5.48847	High	5.96497	High	4.7905	0
	MRDGEVIKESKQEHKDVM	17	1	1	P14136	M18(Oxidation)	2175.06	6.38106e+06	6.1177e+06	5.5779e+06	0	0.00393	High	4.99585	High	4.92715	High	4.76019	0
	RDGEVIKESKQEHKDVM	9	1	1	P14136		2028.02	2.40989e+07	21679876	16034754	0	0.003162	High	4.88157	High	4.62014	High	4.50922	0
	MRDGEVIKESKQEHKDVM	6	1	1	P14136		2159.06	8.88945e+06	7.94176e+06	5.57739e+06	0	0.01446	High	4.76969	High	5.12358	High	4.39755	0
	RDGEVIKESKQEHKDVM	29	1	1	P14136	M17(Oxidation)	2044.02	1.25036e+07	1.30073e+07	8.39103e+06	0	0.1246	High	4.70977	High	5.45861	High	5.2388	0
	SNLQIRETSLDTKSVSEGHLK	6	1	1	P14136		2342.24	1.05811e+07	7.36746e+06	1.19403e+07	0	1.813e-05	High	4.52798	High	4.89985	High	5.53946	0
	RNIVVKTVEMRDGEVIKE	3	1	1	P14136	M10(Oxidation)	2131.16	2.74216e+06	4.49533e+06	0	0	0.000449	High	4.27566	High	4.37021	High	5.15822	0
	IRETSLDTKSVSEGHL	4	1	1	P14136		1771.93	1.14057e+06	0	3.55812e+06	0	0.0002332	High	3.83039	High	4.02903	High	3.7761	0
	TVEMRDGEVIKESKQEHKDVM	3	1	1	P14136		2488.23	2.60739e+06	2.95281e+06	0	0	0.2137	High	3.41941	High	3.68953	High	3.37299	0
	FSNLQIRETSLDTKSVSEGHL	3	1	1	P14136		2361.21	0	2.32815e+06	3.92302e+06	0	0.09881	High	3.02112	High	4.71781	High	4.01448	0
	SVSEGHLKRNIVVKTVE	3	1	1	P14136		1895.08	2.89742e+06	4.59676e+06	4.94088e+06	0	0.003762	High	2.90528	High	2.91474	High	3.17874	0
	SLDTKSVSEGHLK	11	1	1	P14136		1400.74	4.87955e+06	4.58422e+06	4.86572e+06	0	0.0008432	High	2.90016	High	2.74123	High	2.88597	0
	LDTKSVSEGHL	3	1	1	P14136		1185.61	0	0	0	0	0.003831	High	2.71352	High	2.39985	High	2.44083	0
	ETSLDTKSVSEGHLK	3	1	1	P14136		1630.83	0	762548	756218	0	0.0005904	High	2.60406	High	2.73656	High	2.57582	0
	SNLQIRETSLDTKSVSEGHL	3	1	1	P14136		2214.14	5.83371e+06	0	0	0	0.07301	High	2.59439	High	3.50987	High	3.06872	0
	GEVIKESKQEHKDVM	3	1	1	P14136		1756.89	1.20532e+06	890211	764253	0	0.1283	High	2.05577	High	2.44987	High	2.03567	0
P02671	Fibrinogen alpha chain OS=Homo sapiens OX=9606 GN=FGA PE=1 SV=2 - [FIBA_HUMAN]	13.28	1	20	20	55	9.34308e+07	7.30781e+07	7.55166e+07	73.3214	13.16	16	21	64.4634	8.43	11	15	70.6808	10.97	15	19	866	94.9144	6.01123
	Sequence	# PSMs	# Proteins	# Protein Groups	Protein Group Accessions	Modifications	MH+ [Da]	A5: Area	B5: Area	C5: Area	q-Value	PEP	A2	XCorr A2	B2	XCorr B2	C2	XCorr C2	# Missed Cleavages
	DSGEGDFLAEGGGVR	7	1	1	P02671		1465.66	9.08729e+07	8.42871e+07	7.59555e+07	0	0.1308	High	5.89271	High	5.94642	High	5.25472	0
	ADSGEGDFLAEGGGVR	11	1	1	P02671		1536.7	1.00609e+08	9.69955e+07	1.08455e+08	0	7.656e-06	High	5.80891	High	5.21533	High	5.21958	0
	GDFLAEGGGVR	3	1	1	P02671		1077.54	5.57213e+06	5.66473e+06	6.31377e+06	0	0.002505	High	4.22215	High	4.10468	High	4.23112	0
	EGDFLAEGGGVR	3	1	1	P02671		1206.58	1.27342e+07	1.00475e+07	1.52697e+07	0	0.00118	High	4.13242	High	4.36058	High	4.39131	0
	ADSGEGDFLAEGGGV	3	1	1	P02671		1380.6	1.72717e+06	1.41082e+06	1.90088e+06	0	0.2082	High	4.12352	High	4.6723	High	4.59023	0
	SETESRGSESGIFTNT	3	1	1	P02671		1701.76	1.8869e+06	0	1.88167e+06	0	0.214	High	3.52541	High	4.15421	High	3.99692	0
	SYKMADEAGSEADHEGTHSTKRG	3	1	1	P02671		2464.08	1.8301e+06	1.4266e+06	1.37997e+06	0	0.002075	High	2.47248	High	2.51793	High	1.82551	0
Q92599	Septin-8 OS=Homo sapiens OX=9606 GN=SEPTIN8 PE=1 SV=4 - [SEPT8_HUMAN]	3.31	1	1	1	3	2.77168e+06	1.79592e+06	2.50361e+06	5.7131	3.31	1	1	2.48768	3.31	1	1	4.44548	3.31	1	1	483	55.7211	6.27783
	Sequence	# PSMs	# Proteins	# Protein Groups	Protein Group Accessions	Modifications	MH+ [Da]	A5: Area	B5: Area	C5: Area	q-Value	PEP	A2	XCorr A2	B2	XCorr B2	C2	XCorr C2	# Missed Cleavages
	AATDLERFSNAEPEPR	3	1	1	Q92599	N-Term(Acetyl)	1844.88	2.77168e+06	1.79592e+06	2.50361e+06	0	1.98e-07	High	5.7131	High	2.48768	High	4.44548	0
P68871	Hemoglobin subunit beta OS=Homo sapiens OX=9606 GN=HBB PE=1 SV=2 - [HBB_HUMAN]	53.06	5	41	41	1041	4.38557e+09	2.79115e+09	2.48587e+09	1023.82	53.06	36	407	803.022	53.06	22	282	954.672	53.06	29	352	147	15.9883	7.28369
	Sequence	# PSMs	# Proteins	# Protein Groups	Protein Group Accessions	Modifications	MH+ [Da]	A5: Area	B5: Area	C5: Area	q-Value	PEP	A2	XCorr A2	B2	XCorr B2	C2	XCorr C2	# Missed Cleavages
	YQKVVAGVANALAHKYH	438	2	1	P68871		1869.02	3.39663e+09	2.81579e+09	2.79837e+09	0	0.02343	High	5.6288	High	6.12303	High	5.84973	0
	AAYQKVVAGVANALAHKYH	6	2	1	P68871		2011.09	4.26797e+06	2.59157e+06	2.97111e+06	0	4.477e-05	High	5.05839	High	4.91668	High	5.09095	0
	WGKVNVDEVGGEALGRL	3	1	1	P68871		1798.95	5.13919e+06	3.30502e+06	1.98699e+06	0	0.1125	High	4.6463	High	4.88424	High	4.54881	0
	WGKVNVDEVGGEALGRLL	4	1	1	P68871		1912.03	4.82959e+06	2.48226e+06	2.42826e+06	0	9.221e-06	High	4.27152	High	4.10682	High	3.74513	0
	QKVVAGVANALAHKYH	3	2	1	P68871		1705.95	9.01412e+06	8.11521e+06	8.38042e+06	0	4.177e-05	High	4.1383	High	4.03558	High	3.91958	0
	GKVNVDEVGGEALG	3	1	1	P68871		1343.68	1.04532e+07	6.12405e+06	1.21607e+07	0	0.004342	High	3.94621	High	3.67438	High	4.16178	0
	VVAGVANALAHKYH	5	2	1	P68871		1449.8	5.96047e+06	4.33879e+06	3.03208e+06	0	0.002171	High	3.82527	High	3.4488	High	4.1566	0
	TPEEKSAVTALW	4	1	1	P68871		1331.69	5.58109e+06	1.56088e+06	1.95682e+06	0	0.001973	High	3.54126	High	3.51792	High	2.87242	0
	YQKVVAGVANALAHKYH	3	2	1	P68871	N-Term(Acetyl)	1911.03	359794	446273	530938	0	0.000298	High	3.35235	High	2.4693	High	2.53462	0
	VGGEALGRL	3	2	1	P68871		871.502	1.77698e+06	1.29264e+06	1.39826e+06	0	0.1405	High	3.32915	High	3.22339	High	3.17338	0
	LVVYPWTQRFFES	6	2	1	P68871		1671.86	1.77582e+07	1.47471e+07	1.0835e+07	0	0.003188	High	3.29454	High	3.46453	High	2.96401	0
	LVVYPWTQRF	327	5	1	P68871		1308.71	7293238608	3542944768	2936192168	0	0.1603	High	3.02943	High	3.30413	High	3.07465	0
	FESFGDLSTPDA	3	1	1	P68871		1285.56	660284	0	909815	0	0.002236	High	2.9976	High	3.13215	High	3.51462	0
	LVVYPWTQR	3	5	1	P68871		1161.65	1.00512e+07	8.17648e+06	6.63186e+06	0	0.005963	High	2.39765	High	2.26172	High	2.36542	0
	VVYPWTQRFFES	5	2	1	P68871		1558.77	9.78236e+06	6.74118e+06	4.19722e+06	0	0.1851	High	2.35745	High	2.79724	High	2.44047	0
	VVYPWTQRF	165	5	1	P68871		1195.63	2466854416	2014720456	1723053244	0	0.1791	High	2.32288	High	2.43486	High	2.36226	0
	VHLTPEEKSAVT	7	1	1	P68871		1310.7	2.78658e+07	2.52103e+07	2.64326e+07	0.001	0.01144	High	2.74464	High	2.86528	High	3.09177	0
	AGVANALAHKYH	6	2	1	P68871		1251.66	25667737	3.41019e+06	2.17708e+07	0.001	0.03722	High	1.94176	High	1.41558	High	2.32368	0
P16949	Stathmin OS=Homo sapiens OX=9606 GN=STMN1 PE=1 SV=3 - [STMN1_HUMAN]	14.09	1	3	3	9	2.59903e+06	2.36452e+06	1.50633e+06	13.2927	14.09	3	3	13.8478	14.09	3	3	12.5099	14.09	3	3	149	17.292	5.97314
	Sequence	# PSMs	# Proteins	# Protein Groups	Protein Group Accessions	Modifications	MH+ [Da]	A5: Area	B5: Area	C5: Area	q-Value	PEP	A2	XCorr A2	B2	XCorr B2	C2	XCorr C2	# Missed Cleavages
	ASSDIQVKELEKRASGQAF	3	1	1	P16949	N-Term(Acetyl)	2106.09	3.28691e+06	2.68261e+06	2.37306e+06	0	8.287e-06	High	5.57914	High	5.02852	High	4.99745	0
	ASSDIQVKELEKRASGQAFEL	3	1	1	P16949	N-Term(Acetyl)	2348.21	3.78829e+06	3.70705e+06	0	0	0.0007121	High	4.13711	High	5.06336	High	4.09437	0
	ASSDIQVKELEKRASGQAFE	3	1	1	P16949	N-Term(Acetyl)	2235.13	721876	703886	639598	0	0.1043	High	3.57649	High	3.75587	High	3.41811	0
P84098	60S ribosomal protein L19 OS=Homo sapiens OX=9606 GN=RPL19 PE=1 SV=1 - [RL19_HUMAN]	7.65	1	2	2	5	2.75445e+06	3.76929e+06	4.16903e+06	8.41707	7.65	2	2	4.82727	7.65	1	1	8.57477	7.65	2	2	196	23.4512	11.4731
	Sequence	# PSMs	# Proteins	# Protein Groups	Protein Group Accessions	Modifications	MH+ [Da]	A5: Area	B5: Area	C5: Area	q-Value	PEP	A2	XCorr A2	B2	XCorr B2	C2	XCorr C2	# Missed Cleavages
	KEEIIKTLSKEEETK	3	1	1	P84098		1804.99	2.75445e+06	3.76929e+06	4.16903e+06	0	0.0001131	High	5.50018	High	4.82727	High	4.98527	0
P14174	Macrophage migration inhibitory factor OS=Homo sapiens OX=9606 GN=MIF PE=1 SV=4 - [MIF_HUMAN]	13.91	1	2	2	10	6.10096e+06	3.97885e+06	3.09315e+06	14.9493	13.91	2	4	13.1466	13.91	2	3	11.5059	13.91	2	3	115	12.4682	7.88428
	Sequence	# PSMs	# Proteins	# Protein Groups	Protein Group Accessions	Modifications	MH+ [Da]	A5: Area	B5: Area	C5: Area	q-Value	PEP	A2	XCorr A2	B2	XCorr B2	C2	XCorr C2	# Missed Cleavages
	YDMNAANVGWNNSTFA	3	1	1	P14174		1774.76	1.022e+07	6.48715e+06	4.88588e+06	0	0.0001007	High	5.39349	High	5.46435	High	5.47533	0
	YDMNAANVGWNNSTFA	4	1	1	P14174	M3(Oxidation)	1790.75	2.44907e+06	2.75128e+06	3.28999e+06	0	0.08365	High	4.36178	High	4.3738	High	3.50867	0
	NAANVGWNNSTFA	3	1	1	P14174		1365.62	1.98191e+06	1.47056e+06	1.30042e+06	0	0.001958	High	2.99859	High	3.30844	High	2.52195	0
P04083	Annexin A1 OS=Homo sapiens OX=9606 GN=ANXA1 PE=1 SV=2 - [ANXA1_HUMAN]	7.23	1	6	6	14	4.01186e+06	2.53945e+06	3.21397e+06	23.2038	7.23	6	7	15.2643	4.05	2	3	16.9562	6.36	4	4	346	38.69	7.02002
	Sequence	# PSMs	# Proteins	# Protein Groups	Protein Group Accessions	Modifications	MH+ [Da]	A5: Area	B5: Area	C5: Area	q-Value	PEP	A2	XCorr A2	B2	XCorr B2	C2	XCorr C2	# Missed Cleavages
	FIENEEQEYVQTVK	5	1	1	P04083		1755.85	8.36569e+06	0	6.81594e+06	0	0.0001016	High	5.21697	High	5.11035	High	5.24283	0
	IENEEQEYVQTVK	3	1	1	P04083		1608.78	0	2.53945e+06	0	0	0.0006138	High	4.98738	High	5.13079	High	5.19319	0
P02768	Albumin OS=Homo sapiens OX=9606 GN=ALB PE=1 SV=2 - [ALBU_HUMAN]	8.05	1	8	8	19	1.81819e+07	7.76123e+06	1.3684e+07	22.8459	8.05	7	8	16.0161	7.72	4	5	14.7626	7.72	5	6	609	69.3215	6.27783
	Sequence	# PSMs	# Proteins	# Protein Groups	Protein Group Accessions	Modifications	MH+ [Da]	A5: Area	B5: Area	C5: Area	q-Value	PEP	A2	XCorr A2	B2	XCorr B2	C2	XCorr C2	# Missed Cleavages
	DAHKSEVAHRFKDLGEENFKAL	3	1	1	P02768		2541.29	1.24068e+07	7.18132e+06	1.20173e+07	0	0.00255	High	5.19373	High	5.16285	High	2.70614	0
	GEYKFQNALL	3	1	1	P02768		1182.62	3.49431e+06	3.31235e+06	3.3648e+06	0	0.2193	High	3.1267	High	3.17011	High	3.12751	0
	LVRYTKKVPQVSTPTL	6	1	1	P02768		1830.09	2.21266e+07	1.14069e+07	1.23903e+07	0	0.1134	High	2.36061	High	2.76175	High	2.82903	0
P27816	Microtubule-associated protein 4 OS=Homo sapiens OX=9606 GN=MAP4 PE=1 SV=3 - [MAP4_HUMAN]	2.95	1	2	2	4	2.47847e+06	1.97633e+06	1.5757e+06	5.19004	1.39	1	1	5.2861	1.39	1	1	8.09415	2.95	2	2	1152	120.93	5.42725
	Sequence	# PSMs	# Proteins	# Protein Groups	Protein Group Accessions	Modifications	MH+ [Da]	A5: Area	B5: Area	C5: Area	q-Value	PEP	A2	XCorr A2	B2	XCorr B2	C2	XCorr C2	# Missed Cleavages
	AEAFDDVVGETVGKTD	3	1	1	P27816		1652.77	2.47847e+06	1.97633e+06	2.15677e+06	0	0.1069	High	5.19004	High	5.2861	High	5.21464	0
P02766	Transthyretin OS=Homo sapiens OX=9606 GN=TTR PE=1 SV=1 - [TTHY_HUMAN]	12.93	1	2	2	6	1.47659e+06	1.63911e+06	1.60237e+06	5.09162	12.24	1	1	9.63585	12.93	2	2	15.125	12.93	2	3	147	15.877	5.75732
	Sequence	# PSMs	# Proteins	# Protein Groups	Protein Group Accessions	Modifications	MH+ [Da]	A5: Area	B5: Area	C5: Area	q-Value	PEP	A2	XCorr A2	B2	XCorr B2	C2	XCorr C2	# Missed Cleavages
	LLSPYSYSTTAVVTNPKE	3	1	1	P02766		1970.02	1.47659e+06	1.63911e+06	1.60237e+06	0	1.715e-05	High	5.09162	High	4.99278	High	5.15916	0
Q16555	Dihydropyrimidinase-related protein 2 OS=Homo sapiens OX=9606 GN=DPYSL2 PE=1 SV=1 - [DPYL2_HUMAN]	8.22	1	5	5	16	5.91963e+06	5.0629e+06	1.51818e+06	19.8902	6.47	4	6	16.0196	8.22	5	6	13.8152	4.2	3	4	572	62.2546	6.37939
	Sequence	# PSMs	# Proteins	# Protein Groups	Protein Group Accessions	Modifications	MH+ [Da]	A5: Area	B5: Area	C5: Area	q-Value	PEP	A2	XCorr A2	B2	XCorr B2	C2	XCorr C2	# Missed Cleavages
	SAKTSPAKQQAPPVRNLH	6	1	1	Q16555		1930.07	3.52405e+06	3.32377e+06	2.68153e+06	0	8.386e-06	High	5.04911	High	4.35272	High	4.1798	0
	SAKTSPAKQQAPPVRNL	3	1	1	Q16555		1793.01	1.06457e+06	863399	951762	0	0.0001414	High	3.1764	High	3.32526	High	3.49575	0
	TVTPASSAKTSPA	3	1	1	Q16555		1217.64	1.47265e+06	1.20484e+06	921236	0	0.1886	High	2.83966	High	2.96527	High	2.92835	0
P02647	Apolipoprotein A-I OS=Homo sapiens OX=9606 GN=APOA1 PE=1 SV=1 - [APOA1_HUMAN]	10.86	1	5	5	11	5.26e+06	4.71918e+06	5.31173e+06	9.13605	10.86	4	5	9.2375	10.49	3	3	9.30098	10.49	3	3	267	30.7589	5.75732
	Sequence	# PSMs	# Proteins	# Protein Groups	Protein Group Accessions	Modifications	MH+ [Da]	A5: Area	B5: Area	C5: Area	q-Value	PEP	A2	XCorr A2	B2	XCorr B2	C2	XCorr C2	# Missed Cleavages
	SEKAKPALEDLRQG	3	1	1	P02647		1541.83	4.09736e+06	3.294e+06	3.41484e+06	0	7.337e-05	High	4.94059	High	4.78197	High	4.47707	0
	LEEYTKKLNTQ	4	1	1	P02647		1366.72	7495651	6.14435e+06	5.26966e+06	0	0.2003	High	2.52399	High	2.41495	High	2.49047	0
Q16352	Alpha-internexin OS=Homo sapiens OX=9606 GN=INA PE=1 SV=2 - [AINX_HUMAN]	3.21	1	1	1	3	5.79328e+06	2.55086e+06	4.51478e+06	4.92726	3.21	1	1	5.97356	3.21	1	1	5.72371	3.21	1	1	499	55.3574	5.40186
	Sequence	# PSMs	# Proteins	# Protein Groups	Protein Group Accessions	Modifications	MH+ [Da]	A5: Area	B5: Area	C5: Area	q-Value	PEP	A2	XCorr A2	B2	XCorr B2	C2	XCorr C2	# Missed Cleavages
	TEKSNIEETTISSQKI	3	1	1	Q16352		1807.93	5.79328e+06	2.55086e+06	4.51478e+06	0	0.01597	High	4.92726	High	5.97356	High	5.72371	0
Q9BQE3	Tubulin alpha-1C chain OS=Homo sapiens OX=9606 GN=TUBA1C PE=1 SV=1 - [TBA1C_HUMAN]	18.49	8	15	15	35	3.61793e+06	2.705e+06	2.96676e+06	36.1279	15.14	12	13	35.181	15.37	10	10	42.6875	18.26	11	12	449	49.8635	5.09717
	Sequence	# PSMs	# Proteins	# Protein Groups	Protein Group Accessions	Modifications	MH+ [Da]	A5: Area	B5: Area	C5: Area	q-Value	PEP	A2	XCorr A2	B2	XCorr B2	C2	XCorr C2	# Missed Cleavages
	VDLEPTVIDEVRTGTY	5	3	1	Q9BQE3		1806.92	979591	843979	749032	0	3.418e-05	High	4.74416	High	4.16049	High	4.55601	0
	SDKTIGGGDDSFNT	3	5	1	Q9BQE3		1413.62	897069	0	0	0	0.0006309	High	4.08084	High	3.81014	High	4.50602	0
	EQLITGKEDAANNY	3	7	1	Q9BQE3		1565.75	0	0	0	0	0.2075	High	3.34479	High	3.97501	High	4.28528	0
	VDLEPTVIDEVR	3	3	1	Q9BQE3		1384.74	4.51707e+06	4.21312e+06	3.82548e+06	0	0.0001187	High	3.32782	High	3.54743	High	3.61408	0
	DLEPTVIDEVR	3	3	1	Q9BQE3		1285.67	3.09351e+06	2.54815e+06	2.76203e+06	0	0.001258	High	2.90836	High	2.7162	High	2.93802	0
	SETGAGKHVPRAVF	3	5	1	Q9BQE3		1455.77	937549	1.35371e+06	1.46895e+06	0	0.003757	High	2.30341	High	3.3097	High	3.54406	0
	DLTEFQTNL	3	8	1	Q9BQE3		1080.52	0	288088	327538	0.002	0.2373	High	3.16996	High	2.95341	High	3.33978	0
P01024	Complement C3 OS=Homo sapiens OX=9606 GN=C3 PE=1 SV=2 - [CO3_HUMAN]	1.02	1	1	1	4	1.18497e+07	5.70155e+06	3.39611e+06	7.71064	1.02	1	2	4.44274	1.02	1	1	3.94413	1.02	1	1	1663	187.03	6.40479
	Sequence	# PSMs	# Proteins	# Protein Groups	Protein Group Accessions	Modifications	MH+ [Da]	A5: Area	B5: Area	C5: Area	q-Value	PEP	A2	XCorr A2	B2	XCorr B2	C2	XCorr C2	# Missed Cleavages
	SSKITHRIHWESASLLR	4	1	1	P01024		2021.11	1.18497e+07	5.70155e+06	3.39611e+06	0	2.177e-05	High	4.72105	High	4.44274	High	3.94413	0
P11166	Solute carrier family 2, facilitated glucose transporter member 1 OS=Homo sapiens OX=9606 GN=SLC2A1 PE=1 SV=2 - [GTR1_HUMAN]	4.47	1	2	2	6	2.23331e+06	2.18146e+06	2.96063e+06	10.9454	4.47	2	3	4.47955	3.46	1	1	8.35552	4.47	2	2	492	54.0485	8.71924
	Sequence	# PSMs	# Proteins	# Protein Groups	Protein Group Accessions	Modifications	MH+ [Da]	A5: Area	B5: Area	C5: Area	q-Value	PEP	A2	XCorr A2	B2	XCorr B2	C2	XCorr C2	# Missed Cleavages
	GASQSDKTPEELFHPLG	4	1	1	P11166		1812.88	2.1146e+06	2.18146e+06	3.18752e+06	0	1.809e-06	High	4.68064	High	4.47955	High	5.55866	0
P47914	60S ribosomal protein L29 OS=Homo sapiens OX=9606 GN=RPL29 PE=1 SV=2 - [RL29_HUMAN]	25.16	1	3	3	7	1.54749e+06	748796	2.17502e+06	8.03664	25.16	3	3	4.45136	18.87	2	2	7.44669	15.72	2	2	159	17.7411	11.6636
	Sequence	# PSMs	# Proteins	# Protein Groups	Protein Group Accessions	Modifications	MH+ [Da]	A5: Area	B5: Area	C5: Area	q-Value	PEP	A2	XCorr A2	B2	XCorr B2	C2	XCorr C2	# Missed Cleavages
	AQAAAPASVPAQAPK	3	1	1	P47914		1377.75	1.3517e+06	1.31327e+06	1.73894e+06	0	0.0002095	High	4.65666	High	4.45136	High	4.01418	0
P10412	Histone H1.4 OS=Homo sapiens OX=9606 GN=H1-4 PE=1 SV=2 - [H14_HUMAN]	48.86	3	16	44	140	3.65808e+07	3.38363e+07	3.55471e+07	160.047	48.86	39	56	97.0552	48.86	29	34	143.821	45.21	36	50	219	21.852	11.0337
	Sequence	# PSMs	# Proteins	# Protein Groups	Protein Group Accessions	Modifications	MH+ [Da]	A5: Area	B5: Area	C5: Area	q-Value	PEP	A2	XCorr A2	B2	XCorr B2	C2	XCorr C2	# Missed Cleavages
	PAAPAAPAPAEKTPVKKKAR	3	1	1	P10412		1999.18	1.88323e+06	1.63948e+06	1.57875e+06	0	1.591e-08	High	4.6292	High	4.03774	High	4.2417	0
	SETAPAAPAAPAPAEKTPVK	5	1	1	P10412	N-Term(Acetyl)	1946.03	8.92609e+06	3.27376e+06	4.8746e+06	0	0.1432	High	3.5953	High	3.6351	High	3.62712	0
	PAAPAPAEKTPVKKKARK	3	1	1	P10412		1888.15	2.05641e+06	1.61124e+06	1.78014e+06	0	0.0001543	High	3.44185	High	3.35408	High	3.26834	0
	AAKRKASGPPVSELITK	4	1	1	P10412		1753.04	2.00684e+06	1.41285e+06	1.34059e+06	0	0.000917	High	3.04974	High	3.08965	High	3.15753	0
	GAAKRKASGPPVSELITK	3	1	1	P10412		1810.06	1.81732e+06	1.43776e+06	1.62656e+06	0	0.002993	High	2.99014	High	3.55245	High	4.25645	0
	SETAPAAPAAPAPAEKTPVKKKA	10	1	1	P10412	N-Term(Acetyl)	2273.26	5.18081e+07	5.007e+07	5.19781e+07	0	0.09322	High	2.92622	High	2.72772	High	2.71512	0
	SETAPAAPAAPAPAEKTPVKKKARK	8	1	1	P10412	N-Term(Acetyl)	2557.45	3.60545e+07	2.95739e+07	3.28867e+07	0	0.001948	High	2.8395	High	3.71602	High	2.70933	0
	SETAPAAPAAPAPAEKTPVKKKAR	9	1	1	P10412	N-Term(Acetyl)	2429.36	21879846	2.04822e+07	2.17766e+07	0	0.001592	High	2.74656	High	2.66611	High	3.47756	0
	SETAPAAPAAPAPAEKTPVKK	3	1	1	P10412	N-Term(Acetyl)	2074.13	2.16448e+07	2.1865e+07	0	0	0.003829	High	2.14275	High	1.75238	High	2.09393	0
	SETAPAAPAAPAPAEKTPVKKKARKSAGAA	5	1	1	P10412	N-Term(Acetyl)	2914.62	1.36106e+07	1.14147e+07	1.13841e+07	0.001	0.02307	High	2.01748	High	1.86006	High	1.85042	0
P43003	Excitatory amino acid transporter 1 OS=Homo sapiens OX=9606 GN=SLC1A3 PE=1 SV=1 - [EAA1_HUMAN]	3.14	1	3	3	7	1.64846e+06	1.62997e+06	1.21114e+06	12.8248	3.14	3	3	9.20103	2.77	2	2	8.55774	2.77	2	2	542	59.5337	8.41162
	Sequence	# PSMs	# Proteins	# Protein Groups	Protein Group Accessions	Modifications	MH+ [Da]	A5: Area	B5: Area	C5: Area	q-Value	PEP	A2	XCorr A2	B2	XCorr B2	C2	XCorr C2	# Missed Cleavages
	TEKPIDSETKM	3	1	1	P43003		1278.63	2.09281e+06	1.68271e+06	1.31737e+06	0	0.03363	High	4.5596	High	4.78394	High	4.47535	0
	QDNETEKPIDSETKM	3	1	1	P43003		1764.8	1.50367e+06	1.57722e+06	1.1049e+06	0	0.1678	High	4.40705	High	4.41709	High	4.08239	0
P30043	Flavin reductase (NADPH) OS=Homo sapiens OX=9606 GN=BLVRB PE=1 SV=3 - [BLVRB_HUMAN]	8.74	1	3	3	8	2.32119e+07	7.29684e+06	1.16724e+07	4.55309	8.74	1	1	12.9105	8.74	3	4	6.96587	8.74	3	3	206	22.1054	7.6499
	Sequence	# PSMs	# Proteins	# Protein Groups	Protein Group Accessions	Modifications	MH+ [Da]	A5: Area	B5: Area	C5: Area	q-Value	PEP	A2	XCorr A2	B2	XCorr B2	C2	XCorr C2	# Missed Cleavages
	LTTDEYDGHSTYPSHQYQ	3	1	1	P30043		2141.91	2.32119e+07	1.38575e+07	14631858	0	2.747e-06	High	4.55309	High	4.69984	High	4.81173	0
Q92686	Neurogranin OS=Homo sapiens OX=9606 GN=NRGN PE=1 SV=1 - [NEUG_HUMAN]	51.28	1	5	5	13	1.94989e+06	1.58879e+06	1.65437e+06	15.5389	33.33	4	4	16.8392	33.33	4	4	18.9402	51.28	5	5	78	7.61366	7.86963
	Sequence	# PSMs	# Proteins	# Protein Groups	Protein Group Accessions	Modifications	MH+ [Da]	A5: Area	B5: Area	C5: Area	q-Value	PEP	A2	XCorr A2	B2	XCorr B2	C2	XCorr C2	# Missed Cleavages
	GGPGGAGVARGGAGGGPSGD	3	1	1	Q92686		1510.71	660041	453832	563067	0	0.1328	High	4.53431	High	5.00967	High	4.60567	0
	GGPGGAGVARGGAGGGP	3	1	1	Q92686		1251.62	2.01062e+06	1.74924e+06	1.68385e+06	0	0.139	High	4.32742	High	4.51947	High	4.06932	0
	GPGGPGGAGVARGGAGGGP	3	1	1	Q92686		1405.7	375578	0	424499	0	0.1954	High	3.12436	High	3.63834	High	3.63864	0
	RKGPGPGGPGGAGVARGGAGGGPSGD	3	1	1	Q92686		2103.05	3.179e+06	2.56329e+06	2.7162e+06	0.001	0.01602	High	3.55283	High	3.67174	High	3.61534	0
P02724	Glycophorin-A OS=Homo sapiens OX=9606 GN=GYPA PE=1 SV=2 - [GLPA_HUMAN]	8.67	1	5	5	23	2.49961e+07	1.75055e+07	2.59992e+07	28.7727	8.67	5	8	17.2567	8.67	3	5	35.5948	8.67	5	10	150	16.3214	5.46533
	Sequence	# PSMs	# Proteins	# Protein Groups	Protein Group Accessions	Modifications	MH+ [Da]	A5: Area	B5: Area	C5: Area	q-Value	PEP	A2	XCorr A2	B2	XCorr B2	C2	XCorr C2	# Missed Cleavages
	SSVEIENPETSDQ	6	1	1	P02724		1434.63	4.54087e+07	4.36723e+07	4.97831e+07	0	0.07769	High	4.46308	High	4.81881	High	4.45325	0
	VEIENPETSDQ	4	1	1	P02724		1260.56	6.09461e+06	4.50828e+06	5.34814e+06	0	0.001799	High	3.77909	High	3.82454	High	3.97385	0
	IENPETSDQ	5	1	1	P02724		1032.45	4.83559e+06	4.33578e+06	4.11662e+06	0.002	0.2391	High	3.06535	High	3.0221	High	3.05979	0
P23527	Histone H2B type 1-O OS=Homo sapiens OX=9606 GN=H2BC17 PE=1 SV=3 - [H2B1O_HUMAN]	24.6	16	4	4	8	1.42929e+06	1.41213e+06	1.11e+06	7.66941	16.67	2	2	13.6721	24.6	4	4	7.36293	16.67	2	2	126	13.8976	10.3159
	Sequence	# PSMs	# Proteins	# Protein Groups	Protein Group Accessions	Modifications	MH+ [Da]	A5: Area	B5: Area	C5: Area	q-Value	PEP	A2	XCorr A2	B2	XCorr B2	C2	XCorr C2	# Missed Cleavages
	HAVSEGTKAVTKYTSS	3	13	1	P23527		1665.85	1.46606e+06	1.48296e+06	1.22013e+06	0	0.006299	High	4.44125	High	4.77816	High	4.57877	0
	GELAKHAVSEGTKAVTK	3	16	1	P23527		1725.95	1.39251e+06	1.22212e+06	999877	0	1.92e-05	High	3.22816	High	2.96278	High	2.78417	0
P02686	Myelin basic protein OS=Homo sapiens OX=9606 GN=MBP PE=1 SV=3 - [MBP_HUMAN]	30.26	1	33	33	71	1.34663e+07	8.40679e+06	1.337e+07	84.7454	25.33	27	30	47.85	11.84	16	16	76.8542	29.93	24	25	304	33.0973	9.78857
	Sequence	# PSMs	# Proteins	# Protein Groups	Protein Group Accessions	Modifications	MH+ [Da]	A5: Area	B5: Area	C5: Area	q-Value	PEP	A2	XCorr A2	B2	XCorr B2	C2	XCorr C2	# Missed Cleavages
	HRDTGILDSIGRF	3	1	1	P02686		1486.78	3.14647e+06	2.48861e+06	2.14767e+06	0	0.0006288	High	4.43967	High	4.23998	High	4.40518	0
	GRTQDENPVVHF	3	1	1	P02686		1398.68	1.51253e+06	1.55243e+06	1.37325e+06	0	9.522e-05	High	4.28969	High	4.21868	High	4.10824	0
	TQDENPVVHFF	4	1	1	P02686		1332.62	7.74079e+06	7.79152e+06	9.28393e+06	0	0.004477	High	4.25486	High	4.22481	High	4.01775	0
	DTGILDSIGRF	3	1	1	P02686		1193.62	6.10216e+06	5.63266e+06	6.7182e+06	0	0.1308	High	4.1762	High	4.06606	High	3.6661	0
	DTGILDSIGR	3	1	1	P02686		1046.55	1.21035e+06	998063	1.15832e+06	0	0.005495	High	3.43	High	3.43474	High	3.6789	0
	TGILDSIGRF	3	1	1	P02686		1078.59	751261	691913	762274	0	0.1667	High	3.35955	High	3.56288	High	3.33942	0
	SLPQKSHGRTQDENPVVHFF	3	1	1	P02686		2323.17	4.27422e+06	4.11729e+06	2.87065e+06	0	0.001624	High	2.5543	High	2.24646	High	2.67293	0
	GSLPQKSHGRTQDENPVVH	3	1	1	P02686		2086.05	3.17968e+06	2.88781e+06	2.43421e+06	0	0.002271	High	2.42941	High	3.03478	High	2.77657	0
	SLPQKSHGRTQDENPVVHF	4	1	1	P02686		2176.1	4.37883e+06	4.48838e+06	0	0	0.003935	High	2.42632	High	2.46342	High	3.27625	0
	YGSLPQKSHGRTQDENPVVH	3	1	1	P02686		2249.11	2.5882e+06	2.7139e+06	2.10122e+06	0.001	0.01522	High	4.38051	High	4.27015	High	4.78498	0
	TQDENPVVHF	3	1	1	P02686		1185.56	18065641	1.17962e+07	1.37226e+07	0.001	0.0195	High	3.55571	High	3.30977	High	3.5153	0
	HYGSLPQKSHGRTQDENPVVH	3	1	1	P02686		2386.17	943458	998187	939858	0.003	0.2836	High	2.68028	High	4.6418	High	3.67327	0
P16070	CD44 antigen OS=Homo sapiens OX=9606 GN=CD44 PE=1 SV=3 - [CD44_HUMAN]	2.29	1	1	1	3	941768	0	1.12487e+06	4.42201	2.29	1	1	4.61795	2.29	1	1	4.73163	2.29	1	1	742	81.4874	5.32568
	Sequence	# PSMs	# Proteins	# Protein Groups	Protein Group Accessions	Modifications	MH+ [Da]	A5: Area	B5: Area	C5: Area	q-Value	PEP	A2	XCorr A2	B2	XCorr B2	C2	XCorr C2	# Missed Cleavages
	SETPDQFMTADETRNLQ	3	1	1	P16070		1982.88	941768	0	1.12487e+06	0	1.323e-05	High	4.42201	High	4.61795	High	4.73163	0
P54725	UV excision repair protein RAD23 homolog A OS=Homo sapiens OX=9606 GN=RAD23A PE=1 SV=1 - [RD23A_HUMAN]	3.58	1	2	2	6	1.38075e+06	1.23587e+06	1.11973e+06	8.56885	3.58	2	2	8.79349	3.58	2	2	8.71862	3.58	2	2	363	39.5847	4.57666
	Sequence	# PSMs	# Proteins	# Protein Groups	Protein Group Accessions	Modifications	MH+ [Da]	A5: Area	B5: Area	C5: Area	q-Value	PEP	A2	XCorr A2	B2	XCorr B2	C2	XCorr C2	# Missed Cleavages
	AANFLLSQNFDDE	3	1	1	P54725		1483.67	1.87736e+06	1.50748e+06	1.38772e+06	0	0.1907	High	4.36019	High	4.63374	High	4.50611	0
	FLLSQNFDDE	3	1	1	P54725		1227.56	884139	964263	851734	0	0.003814	High	4.20866	High	4.15974	High	4.21251	0
P02649	Apolipoprotein E OS=Homo sapiens OX=9606 GN=APOE PE=1 SV=1 - [APOE_HUMAN]	5.99	1	1	1	3	836357	623050	0	4.29386	5.99	1	1	5.31558	5.99	1	1	4.79543	5.99	1	1	317	36.1318	5.73193
	Sequence	# PSMs	# Proteins	# Protein Groups	Protein Group Accessions	Modifications	MH+ [Da]	A5: Area	B5: Area	C5: Area	q-Value	PEP	A2	XCorr A2	B2	XCorr B2	C2	XCorr C2	# Missed Cleavages
	KVEQAVETEPEPELRQQTE	3	1	1	P02649		2240.11	836357	623050	0	0	0.105	High	4.29386	High	5.31558	High	4.79543	0
P05204	Non-histone chromosomal protein HMG-17 OS=Homo sapiens OX=9606 GN=HMGN2 PE=1 SV=3 - [HMGN2_HUMAN]	47.78	1	6	6	19	3.48065e+06	2.55195e+06	2.03071e+06	23.5549	47.78	5	8	20.9279	47.78	4	7	15.6064	43.33	3	4	90	9.38706	9.99365
	Sequence	# PSMs	# Proteins	# Protein Groups	Protein Group Accessions	Modifications	MH+ [Da]	A5: Area	B5: Area	C5: Area	q-Value	PEP	A2	XCorr A2	B2	XCorr B2	C2	XCorr C2	# Missed Cleavages
	SARLSAKPAPPKPEPKPK	8	1	1	P05204		1899.12	5.13247e+06	3.94734e+06	3.13481e+06	0	0.001705	High	4.16192	High	4.01373	High	4.34492	0
	LSAKPAPPKPEPKPK	5	1	1	P05204		1584.95	4.46753e+06	3.25969e+06	2.7274e+06	0	0.001855	High	4.13899	High	2.99254	High	3.52652	0
	RKAEGDAKGDKAKVKDEPQRR	3	1	1	P05204		2382.3	0	182802	229907	0	0.05682	High	2.23506	High	3.9773	High	3.7135	0
P22626	Heterogeneous nuclear ribonucleoproteins A2/B1 OS=Homo sapiens OX=9606 GN=HNRNPA2B1 PE=1 SV=2 - [ROA2_HUMAN]	4.53	1	1	1	3	1.14372e+06	1.00397e+06	1.41497e+06	4.08482	4.53	1	1	5.60361	4.53	1	1	5.70907	4.53	1	1	353	37.4067	8.95361
	Sequence	# PSMs	# Proteins	# Protein Groups	Protein Group Accessions	Modifications	MH+ [Da]	A5: Area	B5: Area	C5: Area	q-Value	PEP	A2	XCorr A2	B2	XCorr B2	C2	XCorr C2	# Missed Cleavages
	GGGNYGSGNYNDFGNY	3	1	1	P22626		1655.64	1.14372e+06	1.00397e+06	1.41497e+06	0	0.0006258	High	4.08482	High	5.60361	High	5.70907	0
P16401	Histone H1.5 OS=Homo sapiens OX=9606 GN=H1-5 PE=1 SV=3 - [H15_HUMAN]	38.05	1	12	28	65	1.15405e+07	5.93173e+06	9.48405e+06	65.2722	38.05	23	26	43.5245	37.17	14	14	71.8063	37.17	22	25	226	22.5665	10.9165
	Sequence	# PSMs	# Proteins	# Protein Groups	Protein Group Accessions	Modifications	MH+ [Da]	A5: Area	B5: Area	C5: Area	q-Value	PEP	A2	XCorr A2	B2	XCorr B2	C2	XCorr C2	# Missed Cleavages
	SETAPAETATPAPVEKSPAK	5	1	1	P16401	N-Term(Acetyl)	2024.03	2.86743e+06	2.44965e+06	0	0	0.0001002	High	4.08085	High	3.99071	High	3.93801	0
	GAGAAKRKATGPPVSELITK	3	1	1	P16401		1952.14	2.07726e+06	1.4991e+06	1.63805e+06	0	0.005529	High	2.48423	High	1.98039	High	2.97958	0
Q5SSJ5	Heterochromatin protein 1-binding protein 3 OS=Homo sapiens OX=9606 GN=HP1BP3 PE=1 SV=1 - [HP1B3_HUMAN]	2.35	1	1	1	3	0	726905	0	4.06583	2.35	1	1	4.1644	2.35	1	1	4.13123	2.35	1	1	553	61.1693	9.67139
	Sequence	# PSMs	# Proteins	# Protein Groups	Protein Group Accessions	Modifications	MH+ [Da]	A5: Area	B5: Area	C5: Area	q-Value	PEP	A2	XCorr A2	B2	XCorr B2	C2	XCorr C2	# Missed Cleavages
	ATDTSQGELVHPK	3	1	1	Q5SSJ5	N-Term(Acetyl)	1424.71	0	726905	0	0	0.003835	High	4.06583	High	4.1644	High	4.13123	0
Q7Z429	Protein lifeguard 1 OS=Homo sapiens OX=9606 GN=GRINA PE=1 SV=1 - [LFG1_HUMAN]	3.23	1	1	1	3	0	0	0	3.98762	3.23	1	1	4.42345	3.23	1	1	4.4204	3.23	1	1	371	41.1765	5.33838
	Sequence	# PSMs	# Proteins	# Protein Groups	Protein Group Accessions	Modifications	MH+ [Da]	A5: Area	B5: Area	C5: Area	q-Value	PEP	A2	XCorr A2	B2	XCorr B2	C2	XCorr C2	# Missed Cleavages
	SHEKSFLVSGDN	3	1	1	Q7Z429	N-Term(Acetyl)	1361.64	0	0	0	0	0.002184	High	3.98762	High	4.42345	High	4.4204	0
P16157	Ankyrin-1 OS=Homo sapiens OX=9606 GN=ANK1 PE=1 SV=3 - [ANK1_HUMAN]	2.76	1	3	3	6	1.19334e+06	826884	730819	10.2678	2.76	3	3	3.99607	0.69	1	1	5.80194	1.12	2	2	1881	206.137	6.01123
	Sequence	# PSMs	# Proteins	# Protein Groups	Protein Group Accessions	Modifications	MH+ [Da]	A5: Area	B5: Area	C5: Area	q-Value	PEP	A2	XCorr A2	B2	XCorr B2	C2	XCorr C2	# Missed Cleavages
	SPTVSQVTERSQD	3	1	1	P16157		1433.69	1.03795e+06	826884	730819	0	0.00098	High	3.98082	High	3.99607	High	3.49036	0
P29966	Myristoylated alanine-rich C-kinase substrate OS=Homo sapiens OX=9606 GN=MARCKS PE=1 SV=4 - [MARCS_HUMAN]	28.61	1	9	9	35	7.09299e+06	6.50708e+06	6.38793e+06	40.5352	28.31	8	12	33.6088	19.28	6	10	53.0885	27.41	8	13	332	31.5359	4.44971
	Sequence	# PSMs	# Proteins	# Protein Groups	Protein Group Accessions	Modifications	MH+ [Da]	A5: Area	B5: Area	C5: Area	q-Value	PEP	A2	XCorr A2	B2	XCorr B2	C2	XCorr C2	# Missed Cleavages
	SPKAEDGATPSPSNETPKK	11	1	1	P29966		1940.96	9.76184e+06	8.96912e+06	8.28742e+06	0	0.00323	High	3.96029	High	3.72347	High	3.90447	0
	AQPECSPEAPPAEAAE	3	1	1	P29966		1596.69	1.61181e+06	1.3908e+06	1.59982e+06	0	0.196	High	3.40079	High	3.74331	High	3.66902	0
	SPVEKEAPAEGEA	3	1	1	P29966		1313.63	1.21225e+06	941634	1.01642e+06	0	0.1413	High	3.38124	High	3.47827	High	3.02818	0
	ASPVEKEAPAEGEA	5	1	1	P29966		1384.66	4.37366e+06	4.28667e+06	4.00444e+06	0	0.001671	High	3.3543	High	3.33632	High	3.24845	0
	SPKAEDGATPSPSNETPK	6	1	1	P29966		1812.87	7.14347e+06	6.26545e+06	6.87192e+06	0	0.03433	High	2.88845	High	4.09223	High	3.53751	0
	AEKGEPAAAAAPEAG	3	1	1	P29966		1339.65	1.68141e+06	1.51803e+06	1.39602e+06	0	0.2036	High	2.83268	High	2.84266	High	2.76443	0
P60709	Actin, cytoplasmic 1 OS=Homo sapiens OX=9606 GN=ACTB PE=1 SV=1 - [ACTB_HUMAN]	27.47	11	4	24	49	4.75569e+06	3.25808e+06	4.32694e+06	62.6562	20.27	19	20	32.9199	16.53	9	11	57.1674	25.07	17	18	375	41.7097	5.47803
	Sequence	# PSMs	# Proteins	# Protein Groups	Protein Group Accessions	Modifications	MH+ [Da]	A5: Area	B5: Area	C5: Area	q-Value	PEP	A2	XCorr A2	B2	XCorr B2	C2	XCorr C2	# Missed Cleavages
	DDDIAALVVDNGSG	3	1	1	P60709	N-Term(Acetyl)	1402.64	3.26471e+06	3.24284e+06	3.0283e+06	0	0.1912	High	3.94824	High	4.03725	High	3.32275	0
	DDDIAALVVDNG	6	1	1	P60709	N-Term(Acetyl)	1258.58	3.4143e+06	2.98616e+06	3.00712e+06	0	0.1178	High	3.40415	High	3.57327	High	3.55667	0
P17677	Neuromodulin OS=Homo sapiens OX=9606 GN=GAP43 PE=1 SV=1 - [NEUM_HUMAN]	15.13	1	3	3	6	978496	1.0583e+06	1.05692e+06	6.20864	15.13	3	3	0	7.98	1	1	3.55074	8.4	2	2	238	24.7879	4.71631
	Sequence	# PSMs	# Proteins	# Protein Groups	Protein Group Accessions	Modifications	MH+ [Da]	A5: Area	B5: Area	C5: Area	q-Value	PEP	A2	XCorr A2	B2	XCorr B2	C2	XCorr C2	# Missed Cleavages
	SARQDEGKEEEPEADQEHA	3	1	1	P17677		2154.92	1.25514e+06	1.0583e+06	1.08041e+06	0	1.114e-05	High	3.77302	High	2.28227	High	3.55074	0
P02656	Apolipoprotein C-III OS=Homo sapiens OX=9606 GN=APOC3 PE=1 SV=1 - [APOC3_HUMAN]	29.29	1	3	3	7	2.18837e+06	1.70252e+06	1.44153e+06	10.775	29.29	3	3	7.25657	26.26	2	2	7.3305	26.26	2	2	99	10.8455	5.41455
	Sequence	# PSMs	# Proteins	# Protein Groups	Protein Group Accessions	Modifications	MH+ [Da]	A5: Area	B5: Area	C5: Area	q-Value	PEP	A2	XCorr A2	B2	XCorr B2	C2	XCorr C2	# Missed Cleavages
	SEAEDASLLSF	3	1	1	P02656		1168.54	1.33988e+06	1.09183e+06	1.26442e+06	0	0.002069	High	3.76279	High	3.79678	High	3.78853	0
	WDLDPEVRPTSAVAA	3	1	1	P02656		1626.82	4900417	2.31322e+06	1.61864e+06	0	0.002672	High	3.34366	High	3.4598	High	3.54197	0
O00479	High mobility group nucleosome-binding domain-containing protein 4 OS=Homo sapiens OX=9606 GN=HMGN4 PE=1 SV=3 - [HMGN4_HUMAN]	42.22	1	3	3	5	493694	700335	417578	7.32301	42.22	3	3	3.37693	24.44	1	1	3.48446	24.44	1	1	90	9.53323	10.4771
	Sequence	# PSMs	# Proteins	# Protein Groups	Protein Group Accessions	Modifications	MH+ [Da]	A5: Area	B5: Area	C5: Area	q-Value	PEP	A2	XCorr A2	B2	XCorr B2	C2	XCorr C2	# Missed Cleavages
	SARLSAKPAPPKPEPRPKKASA	3	1	1	O00479		2284.33	651153	700335	417578	0	0.003068	High	3.65579	High	3.37693	High	3.48446	0
P07305	Histone H1.0 OS=Homo sapiens OX=9606 GN=H1-0 PE=1 SV=3 - [H10_HUMAN]	6.7	1	1	1	3	1.65915e+06	843051	1.03523e+06	3.65467	6.7	1	1	3.25271	6.7	1	1	3.02301	6.7	1	1	194	20.8502	10.8433
	Sequence	# PSMs	# Proteins	# Protein Groups	Protein Group Accessions	Modifications	MH+ [Da]	A5: Area	B5: Area	C5: Area	q-Value	PEP	A2	XCorr A2	B2	XCorr B2	C2	XCorr C2	# Missed Cleavages
	TENSTSAPAAKPK	3	1	1	P07305	N-Term(Acetyl)	1343.68	1.65915e+06	843051	1.03523e+06	0	0.1447	High	3.65467	High	3.25271	High	3.02301	0
Q99536	Synaptic vesicle membrane protein VAT-1 homolog OS=Homo sapiens OX=9606 GN=VAT1 PE=1 SV=2 - [VAT1_HUMAN]	3.82	1	1	1	3	1.15945e+06	0	1.03433e+06	3.63312	3.82	1	1	3.63075	3.82	1	1	3.97163	3.82	1	1	393	41.8934	6.29053
	Sequence	# PSMs	# Proteins	# Protein Groups	Protein Group Accessions	Modifications	MH+ [Da]	A5: Area	B5: Area	C5: Area	q-Value	PEP	A2	XCorr A2	B2	XCorr B2	C2	XCorr C2	# Missed Cleavages
	SDEREVAEAATGEDA	3	1	1	Q99536	N-Term(Acetyl)	1591.68	1.15945e+06	0	1.03433e+06	0	0.003601	High	3.63312	High	3.63075	High	3.97163	0
P08708	40S ribosomal protein S17 OS=Homo sapiens OX=9606 GN=RPS17 PE=1 SV=2 - [RS17_HUMAN]	10.37	1	2	2	4	1.17988e+06	1.13385e+06	739455	3.53228	9.63	1	1	3.50586	9.63	1	1	6.19086	10.37	2	2	135	15.5404	9.84717
	Sequence	# PSMs	# Proteins	# Protein Groups	Protein Group Accessions	Modifications	MH+ [Da]	A5: Area	B5: Area	C5: Area	q-Value	PEP	A2	XCorr A2	B2	XCorr B2	C2	XCorr C2	# Missed Cleavages
	DFGSLSNLQVTQP	3	1	1	P08708		1405.7	1.17988e+06	1.13385e+06	1.29495e+06	0	0.001814	High	3.53228	High	3.50586	High	3.35069	0
Q14011	Cold-inducible RNA-binding protein OS=Homo sapiens OX=9606 GN=CIRBP PE=1 SV=1 - [CIRBP_HUMAN]	6.4	1	1	1	3	1.22218e+06	1.06343e+06	1.03864e+06	3.49433	6.4	1	1	4.01064	6.4	1	1	4.13676	6.4	1	1	172	18.6367	9.51025
	Sequence	# PSMs	# Proteins	# Protein Groups	Protein Group Accessions	Modifications	MH+ [Da]	A5: Area	B5: Area	C5: Area	q-Value	PEP	A2	XCorr A2	B2	XCorr B2	C2	XCorr C2	# Missed Cleavages
	DSYDSYATHNE	3	1	1	Q14011		1301.5	1.22218e+06	1.06343e+06	1.03864e+06	0	0.004554	High	3.49433	High	4.01064	High	4.13676	0
P55087	Aquaporin-4 OS=Homo sapiens OX=9606 GN=AQP4 PE=1 SV=2 - [AQP4_HUMAN]	12.07	1	3	3	6	1.20533e+06	1.11782e+06	0	5.78396	9.6	2	2	7.25504	6.19	2	2	6.95438	6.19	2	2	323	34.807	7.66455
	Sequence	# PSMs	# Proteins	# Protein Groups	Protein Group Accessions	Modifications	MH+ [Da]	A5: Area	B5: Area	C5: Area	q-Value	PEP	A2	XCorr A2	B2	XCorr B2	C2	XCorr C2	# Missed Cleavages
	GKDQSGEVLSSV	3	1	1	P55087		1205.6	1.83849e+06	1.64497e+06	0	0	0.0009628	High	3.44135	High	3.75643	High	3.62604	0
Q00839	Heterogeneous nuclear ribonucleoprotein U OS=Homo sapiens OX=9606 GN=HNRNPU PE=1 SV=6 - [HNRPU_HUMAN]	1.33	1	1	1	3	1.93959e+06	1.30214e+06	0	3.32995	1.33	1	1	3.39778	1.33	1	1	3.32975	1.33	1	1	825	90.528	5.99854
	Sequence	# PSMs	# Proteins	# Protein Groups	Protein Group Accessions	Modifications	MH+ [Da]	A5: Area	B5: Area	C5: Area	q-Value	PEP	A2	XCorr A2	B2	XCorr B2	C2	XCorr C2	# Missed Cleavages
	VELQKEEAQKL	3	1	1	Q00839		1314.73	1.93959e+06	1.30214e+06	0	0	0.06081	High	3.32995	High	3.39778	High	3.32975	0
P00918	Carbonic anhydrase 2 OS=Homo sapiens OX=9606 GN=CA2 PE=1 SV=2 - [CAH2_HUMAN]	8.08	1	1	1	5	1.34084e+07	6.87551e+06	5.43114e+06	3.32205	8.08	1	2	0	8.08	1	2	0	8.08	1	1	260	29.2279	7.40088
	Sequence	# PSMs	# Proteins	# Protein Groups	Protein Group Accessions	Modifications	MH+ [Da]	A5: Area	B5: Area	C5: Area	q-Value	PEP	A2	XCorr A2	B2	XCorr B2	C2	XCorr C2	# Missed Cleavages
	MVDNWRPAQPLKNRQIKASFK	3	1	1	P00918		2527.38	1.34084e+07	6.87551e+06	5.43114e+06	0	0.09307	High	3.32205	High	2.54675	High	1.51488	0
Q15121	Astrocytic phosphoprotein PEA-15 OS=Homo sapiens OX=9606 GN=PEA15 PE=1 SV=2 - [PEA15_HUMAN]	10	1	1	1	3	468495	257766	249408	3.27141	10	1	1	3.94772	10	1	1	3.14922	10	1	1	130	15.0308	5.021
	Sequence	# PSMs	# Proteins	# Protein Groups	Protein Group Accessions	Modifications	MH+ [Da]	A5: Area	B5: Area	C5: Area	q-Value	PEP	A2	XCorr A2	B2	XCorr B2	C2	XCorr C2	# Missed Cleavages
	AEYGTLLQDLTNN	3	1	1	Q15121	N-Term(Acetyl)	1493.71	468495	257766	249408	0	0.233	High	3.27141	High	3.94772	High	3.14922	0
Q15651	High mobility group nucleosome-binding domain-containing protein 3 OS=Homo sapiens OX=9606 GN=HMGN3 PE=1 SV=2 - [HMGN3_HUMAN]	18.18	1	2	2	4	1.20043e+06	1.99769e+06	1.66097e+06	3.20432	18.18	2	2	3.37721	18.18	1	1	3.28552	18.18	1	1	99	10.6595	9.65674
	Sequence	# PSMs	# Proteins	# Protein Groups	Protein Group Accessions	Modifications	MH+ [Da]	A5: Area	B5: Area	C5: Area	q-Value	PEP	A2	XCorr A2	B2	XCorr B2	C2	XCorr C2	# Missed Cleavages
	SARLSAKPAPPKPEPKPR	3	1	1	Q15651		1927.12	1.7409e+06	1.99769e+06	1.66097e+06	0	0.09295	High	3.20432	High	3.37721	High	3.28552	0
P60174	Triosephosphate isomerase OS=Homo sapiens OX=9606 GN=TPI1 PE=1 SV=4 - [TPIS_HUMAN]	3.21	1	1	1	3	3.44338e+06	3.02167e+06	0	3.17199	3.21	1	1	3.00804	3.21	1	1	3.1125	3.21	1	1	249	26.6527	6.90283
	Sequence	# PSMs	# Proteins	# Protein Groups	Protein Group Accessions	Modifications	MH+ [Da]	A5: Area	B5: Area	C5: Area	q-Value	PEP	A2	XCorr A2	B2	XCorr B2	C2	XCorr C2	# Missed Cleavages
	VDIINAKQ	3	1	1	P60174		900.517	3.44338e+06	3.02167e+06	0	0	0.2266	High	3.17199	High	3.00804	High	3.1125	0
P07197	Neurofilament medium polypeptide OS=Homo sapiens OX=9606 GN=NEFM PE=1 SV=3 - [NFM_HUMAN]	1.31	1	1	1	3	700686	770286	629074	3.08318	1.31	1	1	3.1736	1.31	1	1	3.32063	1.31	1	1	916	102.411	4.90674
	Sequence	# PSMs	# Proteins	# Protein Groups	Protein Group Accessions	Modifications	MH+ [Da]	A5: Area	B5: Area	C5: Area	q-Value	PEP	A2	XCorr A2	B2	XCorr B2	C2	XCorr C2	# Missed Cleavages
	SYTLDSLGNPSA	3	1	1	P07197	N-Term(Acetyl)	1266.59	700686	770286	629074	0	0.1323	High	3.08318	High	3.1736	High	3.32063	0
P00558	Phosphoglycerate kinase 1 OS=Homo sapiens OX=9606 GN=PGK1 PE=1 SV=3 - [PGK1_HUMAN]	3.6	1	2	2	5	475312	405117	680251	7.54303	3.6	2	2	3.4593	3.36	1	1	7.11249	3.6	2	2	417	44.5861	8.104
	Sequence	# PSMs	# Proteins	# Protein Groups	Protein Group Accessions	Modifications	MH+ [Da]	A5: Area	B5: Area	C5: Area	q-Value	PEP	A2	XCorr A2	B2	XCorr B2	C2	XCorr C2	# Missed Cleavages
	EGKVLPGVDALSNI	3	1	1	P00558		1411.78	475312	405117	0	0	0.003008	High	2.82636	High	3.4593	High	3.25017	0
Q6GMV3	Putative peptidyl-tRNA hydrolase PTRHD1 OS=Homo sapiens OX=9606 GN=PTRHD1 PE=1 SV=1 - [PTRD1_HUMAN]	9.29	1	1	1	3	0	0	283100	2.6573	9.29	1	1	2.56703	9.29	1	1	3.23465	9.29	1	1	140	15.7953	9.1001
	Sequence	# PSMs	# Proteins	# Protein Groups	Protein Group Accessions	Modifications	MH+ [Da]	A5: Area	B5: Area	C5: Area	q-Value	PEP	A2	XCorr A2	B2	XCorr B2	C2	XCorr C2	# Missed Cleavages
	AASGAEPQVLVQY	3	1	1	Q6GMV3	N-Term(Acetyl)	1374.69	0	0	283100	0	0.2273	High	2.6573	High	2.56703	High	3.23465	0
P49207	60S ribosomal protein L34 OS=Homo sapiens OX=9606 GN=RPL34 PE=1 SV=3 - [RL34_HUMAN]	8.55	1	2	2	5	929339	892469	0	5.50944	8.55	2	2	2.27855	8.55	2	2	2.61636	8.55	1	1	117	13.2845	11.4731
	Sequence	# PSMs	# Proteins	# Protein Groups	Protein Group Accessions	Modifications	MH+ [Da]	A5: Area	B5: Area	C5: Area	q-Value	PEP	A2	XCorr A2	B2	XCorr B2	C2	XCorr C2	# Missed Cleavages
	LIEEQKIVVK	3	1	1	P49207		1198.74	845765	925502	0	0	0.002173	High	2.39274	High	1.84258	High	2.61636	0
P26447	Protein S100-A4 OS=Homo sapiens OX=9606 GN=S100A4 PE=1 SV=1 - [S10A4_HUMAN]	9.9	1	1	1	3	1.10855e+06	820412	0	0	9.9	1	1	2.52322	9.9	1	1	2.05629	9.9	1	1	101	11.7207	6.11279
	Sequence	# PSMs	# Proteins	# Protein Groups	Protein Group Accessions	Modifications	MH+ [Da]	A5: Area	B5: Area	C5: Area	q-Value	PEP	A2	XCorr A2	B2	XCorr B2	C2	XCorr C2	# Missed Cleavages
	FEGFPDKQPR	3	1	1	P26447		1220.61	1.10855e+06	820412	0	0	0.09391	High	1.87431	High	2.52322	High	2.05629	0
Q9UN36	Protein NDRG2 OS=Homo sapiens OX=9606 GN=NDRG2 PE=1 SV=2 - [NDRG2_HUMAN]	4.58	1	2	2	6	1.2903e+06	2.00678e+06	1.7345e+06	9.88535	4.58	2	3	6.69836	4.58	2	2	3.54085	2.7	1	1	371	40.7722	5.21143
	Sequence	# PSMs	# Proteins	# Protein Groups	Protein Group Accessions	Modifications	MH+ [Da]	A5: Area	B5: Area	C5: Area	q-Value	PEP	A2	XCorr A2	B2	XCorr B2	C2	XCorr C2	# Missed Cleavages
	AELQEVQITE	3	1	1	Q9UN36	N-Term(Acetyl)	1201.6	1.91704e+06	2.00678e+06	1.7345e+06	0.001	0.0102	High	3.34256	High	3.73699	High	3.54085	0
P68104	Elongation factor 1-alpha 1 OS=Homo sapiens OX=9606 GN=EEF1A1 PE=1 SV=1 - [EF1A1_HUMAN]	7.58	2	3	3	7	1.92586e+06	603792	546646	2.89546	6.28	2	3	0	5.84	2	2	2.52375	4.55	1	2	462	50.1091	9.01221
	Sequence	# PSMs	# Proteins	# Protein Groups	Protein Group Accessions	Modifications	MH+ [Da]	A5: Area	B5: Area	C5: Area	q-Value	PEP	A2	XCorr A2	B2	XCorr B2	C2	XCorr C2	# Missed Cleavages
	VGVIKAVDKKAAGAGKVTKSA	5	2	1	P68104		1998.21	707676	389435	546646	0.001	0.02872	High	2.89546	High	1.44812	High	2.52375	0
P11277	Spectrin beta chain, erythrocytic OS=Homo sapiens OX=9606 GN=SPTB PE=1 SV=5 - [SPTB1_HUMAN]	1.64	1	2	2	5	1.17429e+06	1.49144e+06	1.69783e+06	6.20584	1.64	2	2	3.49902	0.47	1	1	6.77324	1.64	2	2	2137	246.316	5.2749
	Sequence	# PSMs	# Proteins	# Protein Groups	Protein Group Accessions	Modifications	MH+ [Da]	A5: Area	B5: Area	C5: Area	q-Value	PEP	A2	XCorr A2	B2	XCorr B2	C2	XCorr C2	# Missed Cleavages
	TSATEFENVG	3	1	1	P11277	N-Term(Acetyl)	1096.48	1.73602e+06	1.49144e+06	1.69783e+06	0.001	0.01694	High	2.57257	High	3.49902	High	3.2069	0
Q9Y2V2	Calcium-regulated heat-stable protein 1 OS=Homo sapiens OX=9606 GN=CARHSP1 PE=1 SV=2 - [CHSP1_HUMAN]	10.2	1	1	1	6	5.00518e+06	4.67488e+06	2.81008e+06	3.84262	10.2	1	2	2.4297	10.2	1	1	6.235	10.2	1	3	147	15.882	8.20654
	Sequence	# PSMs	# Proteins	# Protein Groups	Protein Group Accessions	Modifications	MH+ [Da]	A5: Area	B5: Area	C5: Area	q-Value	PEP	A2	XCorr A2	B2	XCorr B2	C2	XCorr C2	# Missed Cleavages
	SSEPPPPPQPPTHQA	6	1	1	Q9Y2V2	N-Term(Acetyl)	1608.77	5.00518e+06	4.67488e+06	2.81008e+06	0.002	0.04498	High	2.02106	High	2.4297	High	2.33621	0

## Sheet: TableS1_F) ND_CUSA_A-
84 Uniprot accessions of the 300 sequences identified with high confidence, rank 1, and filtered for HIGH across the three runs
Accession	Description	ΣCoverage	Σ# Proteins	Σ# Unique Peptides	Σ# Peptides	Σ# PSMs	A5: Area	B5: Area	C5: Area	Score A2	Coverage A2	# Peptides A2	# PSM A2	Score B2	Coverage B2	# Peptides B2	# PSM B2	Score C2	Coverage C2	# Peptides C2	# PSM C2	# AAs	MW [kDa]	calc. pI
P69905	Hemoglobin subunit alpha OS=Homo sapiens OX=9606 GN=HBA1 PE=1 SV=2 - [HBA_HUMAN]	75.35	2	67	67	683	1.50882e+09	1.16765e+09	9.07047e+08	803.396	70.42	55	304	566.074	74.65	46	215	433.113	69.01	49	164	142	15.2479	8.67529
	Sequence	# PSMs	# Proteins	# Protein Groups	Protein Group Accessions	Modifications	MH+ [Da]	A5: Area	B5: Area	C5: Area	q-Value	PEP	A2	XCorr A2	B2	XCorr B2	C2	XCorr C2	# Missed Cleavages
	VLSPADKTNVKAAWGKVGAHAGEYGAEALERM	101	1	1	P69905	M32(Oxidation)	3342.72	1.93864e+09	8.53949e+08	4.60792e+08	0	4.248e-06	High	9.5995	High	8.74097	High	7.44179	0
	VLSPADKTNVKAAWGKVGAHAGEYGAEALERM	340	1	1	P69905		3326.71	1.75918e+09	8.57425e+08	4.83419e+08	0	0.001011	High	7.16329	High	10.017	High	8.12361	0
	VLSPADKTNVKAAWGKVGAHAGEYGAEALER	13	1	1	P69905		3195.67	222522300	89582363	4.61152e+07	0	1.137e-10	High	7.01679	High	6.61395	High	6.4651	0
	LAAHLPAEFTPAVHASLDKF	8	1	1	P69905		2135.13	6.40294e+07	4.27748e+07	4.00184e+07	0	0.007697	High	5.89555	High	6.91254	High	6.1076	0
	AAHLPAEFTPAVHASLDKF	22	1	1	P69905		2022.05	4.52238e+08	3.27019e+08	3.03935e+08	0	1.353e-07	High	5.38095	High	5.2293	High	4.9975	0
	PAVHASLDKF	4	1	1	P69905		1084.58	2.08037e+07	4.18052e+06	3.19416e+06	0	7.573e-07	High	5.08203	High	4.76962	High	4.92269	0
	SPADKTNVKAAWGKVGAHAGEYGAEALERM	9	1	1	P69905		3114.56	8.69776e+06	3.99379e+06	2.10937e+06	0	5.36e-06	High	4.93935	High	4.45889	High	4.2202	0
	HFDLSHGSAQVKGHG	3	1	1	P69905		1576.77	2.08638e+06	2.0364e+06	1.80635e+06	0	3.003e-07	High	4.87191	High	4.37419	High	3.542	0
	AAHLPAEFTPAVH	3	1	1	P69905		1360.7	1.12585e+07	9.48981e+06	9.11971e+06	0	3.414e-05	High	4.57536	High	4.90289	High	4.52162	0
	VLSPADKTNVKAAWGKVGAHAGEYGAEALERMF	8	1	1	P69905	M32(Oxidation)	3489.77	2.17533e+07	7.87991e+06	4.626e+06	0	0.0002227	High	4.30415	High	3.11564	High	3.27659	0
	VLSPADKTNVKAAWGKVG	5	1	1	P69905		1841.04	1.9651e+07	0	1.3254e+07	0	8.743e-06	High	4.27414	High	3.23841	High	3.55311	0
	VTLAAHLPAEFTPAVHASLDKF	3	1	1	P69905		2335.25	1.53709e+06	617137	1.64649e+06	0	0.0001364	High	4.2353	High	4.0191	High	4.22656	0
	PTTKTYFPHFDL	3	1	1	P69905		1466.73	2.21959e+06	1.24171e+06	1.26763e+06	0	0.0001471	High	4.20109	High	3.11409	High	3.23321	0
	AAHLPAEFTPAVHASLDKFL	6	1	1	P69905		2135.13	1.37578e+07	6.9246e+06	7.23403e+06	0	4.611e-09	High	4.1714	High	3.68023	High	4.70442	0
	AHAGEYGAEALERM	3	1	1	P69905		1504.69	2.12763e+06	1.79568e+06	1.4231e+06	0	0.0007576	High	4.10069	High	3.86964	High	4.14433	0
	LASVSTVLTSKY	5	1	1	P69905		1268.71	8.60123e+07	8.65113e+07	5.01235e+07	0	6.27e-07	High	4.05799	High	3.69533	High	3.23593	0
	PTTKTYFPHF	3	1	1	P69905		1238.62	4.70669e+06	5.96264e+06	5.65289e+06	0	0.0005472	High	3.99081	High	4.22797	High	4.37107	0
	HFDLSHGSAQVK	4	1	1	P69905		1325.66	3.78728e+06	3.15201e+06	3.24845e+06	0	2.239e-05	High	3.97314	High	3.5122	High	3.77878	0
	FLSFPTTKTY	4	1	1	P69905		1204.63	9.70264e+06	7.65386e+06	6.6267e+06	0	0.0001438	High	3.81937	High	3.57461	High	3.94859	0
	HAGEYGAEALERM	3	1	1	P69905	M13(Oxidation)	1449.65	991155	1.0966e+06	1.11932e+06	0	0.02681	High	3.75178	High	4.26667	High	3.65963	0
	ASVSTVLTSKY	3	1	1	P69905		1155.63	0	3254203	0	0	2.242e-05	High	3.66805	High	3.58149	High	3.47211	0
	ADKTNVKAAWGKVGA	3	1	1	P69905		1515.83	0	0	332692	0	1.513e-06	High	3.6334	High	4.08561	High	2.91768	0
	GKVGAHAGEYGAEALERM	4	1	1	P69905	M18(Oxidation)	1861.9	1.98377e+06	3.04573e+06	2.89882e+06	0	0.004423	High	3.54243	High	5.77059	High	3.47831	0
	LASVSTVLTSKYR	14	1	1	P69905		1424.82	2.13558e+09	2.3185e+09	1.93379e+09	0	7.616e-06	High	3.17605	High	2.7818	High	3.08326	0
	FLSFPTTKTYF	3	1	1	P69905		1351.7	5.83863e+06	5.0059e+06	6.04042e+06	0	0.0002951	High	3.09642	High	2.96237	High	3.1916	0
	AHAGEYGAEALE	3	1	1	P69905		1217.55	1.11405e+07	1.07623e+07	1.25107e+07	0	0.005816	High	3.08349	High	2.46806	High	2.7422	0
	LVTLAAHLPAEFTPAVHASLDKF	3	1	1	P69905		2448.34	1.18993e+06	669981	1.02445e+06	0	7.397e-07	High	3.07122	High	1.37134	High	2.09097	0
	LSFPTTKTYFPHF	6	1	1	P69905		1585.81	1.51503e+07	1.49107e+07	1.41942e+07	0	0.02854	High	2.97621	High	2.61539	High	2.30269	0
	FLSFPTTKTYFPHF	7	1	1	P69905		1732.88	4.50743e+07	3.69308e+07	3.39008e+07	0	0.0003156	High	2.93491	High	2.47828	High	2.87919	0
	HLPAEFTPAVHASLDKF	3	1	1	P69905		1879.97	961764	1.02789e+06	757983	0	0.04842	High	2.8638	High	3.24412	High	3.14558	0
	HFDLSHGSAQVKGHGKKV	3	1	1	P69905		1932.02	1.48348e+06	1.57262e+06	1.37234e+06	0	8.653e-05	High	2.68904	High	2.86212	High	2.39614	0
	LASVSTVL	7	1	1	P69905		789.473	1.19421e+07	1.01745e+07	5.65657e+06	0	0.00343	High	2.67958	High	2.38396	High	2.63039	0
	ASVSTVLTSKYR	8	1	1	P69905		1311.73	2.62338e+08	2.46556e+08	2.46714e+08	0	0.005352	High	2.41821	High	2.45129	High	2.37162	0
	FDLSHGSAQVK	5	1	1	P69905		1188.6	7.32469e+06	6.93255e+06	5.75992e+06	0	1.561e-05	High	2.36993	High	1.88573	High	2.02138	0
	TYFPHFDLSHGSAQVK	3	1	1	P69905		1833.9	2.75978e+06	2.26648e+06	2.29078e+06	0	4.497e-06	High	2.04557	High	2.06591	High	2.10447	0
	AAHLPAEFTPAVHASLDK	3	1	1	P69905		1874.98	0	4.06422e+06	6.28215e+06	0	0.03143	High	1.71584	High	2.59633	High	1.81642	0
	SVSTVLTSKYR	6	1	1	P69905		1240.69	16496066	2.07267e+08	1.46257e+08	0.001	0.09525	High	1.41978	High	1.4285	High	1.2775	0
	VSTVLTSKY	3	1	1	P69905		997.559	1086343	0	942650	0.002	0.004801	High	2.97354	High	2.52967	High	2.39294	0
	STVLTSKYR	3	1	1	P69905		1054.59	2.84398e+07	2.64731e+07	28924885	0.004	0.2887	High	1.67508	High	1.93245	High	1.60232	0
[truncated: 427 more rows]
