# Supplementary material for: Proteomic Analysis of the Low Molecular Mass Fraction of Newly Diagnosed and Recurrent Glioblastoma CUSA Fluid: A Pilot Investigation of the Peptidomic Profile
Source: Int J Mol Sci. 2025 Jun 24;26(13):6055. doi: 10.3390/ijms26136055 (PMC12249807; doi:10.3390/ijms26136055)
Supplement: Supplementary file 1 [file ijms-26-06055-s001.zip › TableS2.xlsx]

## Sheet: TableS2_A) R_CUSA_CORE
Proteomic analysis of the low molecular mass fraction of newly diagnosed and recurrent glioblastoma CUSA fluid: a pilot investigation of the peptidomic profile
Initial sequences 569 (after applying the high confidence and rank1 filters)
Number sequences	Sequence	# PSMs	# Proteins	# Protein Groups	Protein Group Accessions	Modifications	MH+ [Da]	A5: Area	B5: Area	C5: Area	q-Value	PEP	A2	XCorr A2	B2	XCorr B2	C2	XCorr C2	# Missed Cleavages	RT A2	RT B2	RT C2
1	SDKPDMAEIEKFDKSKLKKTETQEKNPLPSKETIEQEKQAGES	2	1	1	P62328	N-Term(Acetyl); M6(Oxidation)	4977.51	3.18046e+07	7.80456e+06	0	0	0.000602	High	6.91581	High	7.70449			0	37.4854	37.0938
2	RDGQVINETSQHHDDLE	4	1	1	P08670		1992.91	7.19862e+06	7.6714e+06	7.46597e+06	0	0.003033	High	6.83247	High	4.6994	High	4.90441	0	23.2836	22.7994	22.8549
3	LIKTVETRDGQVINETSQHHDDLE	10	1	1	P08670		2777.39	2.40966e+07	3.45306e+07	3.14132e+07	0	0.009538	High	6.53048	High	6.13319	High	5.70489	0	34.7751	34.1484	34.3087
4	SKPHSEAGTAFIQTQQLH	3	1	1	P14618	N-Term(Acetyl)	2022.01	4.63178e+06	5.6631e+06	4.41407e+06	0	2.835e-07	High	6.17434	High	6.50537	High	6.22129	0	37.8756	37.331	37.2406
5	GGPGGAGVARGGAGGGPSGD	3	1	1	Q92686		1510.71	1.37902e+06	1.14844e+06	1.23647e+06	0	0.01447	High	5.97321	High	5.50745	High	5.92592	0	17.6329	17.433	17.2312
6	GYTEHQVVSSDFNSDTH	3	1	1	P04406		1922.82	2.27716e+06	1.99554e+06	0	0	0.07239	High	5.81378	High	5.81758	High	5.9279	0	33.5263	32.9273	33.0899
7	TEKSNIEETTISSQKI	4	1	1	Q16352		1807.94	3.06882e+06	3.32448e+06	5.44598e+06	0	0.001287	High	5.72993	High	5.05857	High	5.34997	0	34.8791	34.2096	34.3165
8	ADSGEGDFLAEGGGVR	10	1	1	P02671		1536.7	6.24724e+07	5.56394e+07	6.4706e+07	0	0.005731	High	5.61259	High	5.48261	High	5.51074	0	42.7468	42.3285	41.9845
9	LKKTETQEKNPLPSKETIEQEKQAGES	4	1	1	P62328		3070.6	1.11105e+07	1.96443e+06	2.22323e+06	0	0.07176	High	5.51773	High	5.16387	High	4.46478	0	25.0411	24.5004	24.5597
10	YQKVVAGVANALAHKYH	354	2	2	P68871;P02042		1869.02	1.72834e+09	1.44056e+09	1.52414e+09	0	0.02909	High	5.45402	High	5.32996	High	5.83068	0	38.4646	37.7093	37.4582
11	VQTKGTGASGSFKLN	3	5	4	P16403;P16402;P10412;P16401		1494.8	1.01105e+07	7.94331e+06	9.42766e+06	0	0.03481	High	5.39384	High	4.66027	High	4.62054	0	25.8942	25.4727	25.5045
12	ADKPDMGEIASFDKAKLKKTETQEKN	7	1	1	P63313	N-Term(Acetyl); M6(Oxidation)	2980.51	8.42506e+06	5.46692e+06	6.02221e+06	0	0.03509	High	5.30184	High	5.47201	High	5.87588	0	31.1579	30.5049	30.5332
13	SNLQIRETSLDTKSVSEGHLK	6	1	1	P14136		2342.24	5.71794e+06	3.64591e+06	7.33281e+06	0	1.196e-06	High	5.18768	High	5.82462	High	4.71057	0	36.1784	35.4744	35.5867
14	DSGEGDFLAEGGGVR	6	1	1	P02671		1465.66	4.90883e+07	46242877	5.44323e+07	0	2.029e-07	High	5.17228	High	5.70201	High	5.19341	0	47.9734	46.8637	46.8057
15	FSNKITPIQSKEAY	3	1	1	P27144		1625.86	2.39396e+06	2.48514e+06	0	0	7.8e-06	High	5.14298	High	5.63551	High	4.79434	0	36.0835	35.4437	35.6132
16	KTETQEKNPLPSKETIEQEKQAGES	10	1	1	P62328		2829.42	2.07866e+07	2.01142e+07	2.25098e+07	0	5.13e-06	High	5.12196	High	5.97825	High	5.18956	0	26.5469	25.6102	25.7487
17	AAHLPAEFTPAVHASLDKF	12	1	1	P69905		2022.05	5.18072e+07	5.09957e+07	6.98956e+07	0	1.83962e-11	High	5.0834	High	5.52858	High	4.92157	0	60.7972	59.912	59.6887
18	LNETGDEPFQYKN	3	1	1	P15104		1554.71	4.53085e+06	6.18923e+06	5.36377e+06	0	0.1714	High	5.04034	High	5.03717	High	5.07499	0	38.2614	37.8127	37.8134
19	VLSPADKTNVKAAWGKVGAHAGEYGAEALER	4	1	1	P69905		3195.66	1.04884e+07	9.10088e+06	1.35659e+07	0	0.0001149	High	5.02247	High	5.55389	High	5.4503	0	52.0694	51.389	51.3337
20	AEAFDDVVGETVGKTD	3	1	1	P27816		1652.77	2.18169e+06	1.89305e+06	2.69524e+06	0	0.01901	High	4.98889	High	4.88765	High	5.35793	0	58.5755	57.8455	57.7448
21	FIENEEQEYVQTVK	6	1	1	P04083		1755.85	5.35323e+06	5.88527e+06	4.3145e+06	0	0.1683	High	4.98606	High	5.15831	High	5.03534	0	46.5717	45.8196	45.6421
22	RNIVVKTVEMRDGEVIKESKQEHKDVM	10	1	1	P14136	M10(Oxidation); M27(Oxidation)	3229.68	1.70803e+07	2.43056e+07	3.01166e+07	0	0.1048	High	4.95974	High	5.20096	High	4.61019	0	29.6632	28.3301	28.3657
23	GEGDFLAEGGGVR	3	1	1	P02671		1263.6	1.03384e+08	3.53336e+07	1.48359e+07	0	0.02709	High	4.89468	High	4.72164	High	4.30906	0	40.3872	39.992	40.109
24	ISKQEYDESGPSIVHR	2	7	1	P60709		1844.92	1685930	0	0	0	0.005297	High	4.88685	High	4.60278			0	27.6767	27.0136
25	RDGEVIKESKQEHKDVM	37	1	1	P14136	M17(Oxidation)	2044.02	1.29991e+07	7.61165e+06	6.24336e+06	0	0.08475	High	4.8229	High	5.14202	High	5.17175	0	10.6944	14.6172	14.4274
26	RDGEVIKESKQEHKDVM	9	1	1	P14136		2028.02	2.01111e+07	6.08121e+06	4.36185e+06	0	0.000783	High	4.8158	High	4.90684	High	4.19251	0	14.8602	14.454	14.4373
27	SDKPDMAEIEKFDKS	3	1	1	P62328	N-Term(Acetyl); M6(Oxidation)	1797.83	4.10451e+06	5.3247e+06	4.38873e+06	0	0.03759	High	4.80661	High	4.55429	High	6.09564	0	37.0112	36.3379	36.2914
28	SLVSKGTLVQTKGTGASGSF	3	5	4	P16403;P16402;P10412;P16401		1925.04	0	0	1.45928e+06	0	0.0404	High	4.77669	High	3.94833	High	5.44846	0	39.532	39.0887	39.0384
29	LLSPYSYSTTAVVTNPKE	4	1	1	P02766		1970.02	1.75535e+06	1.90793e+06	2.23838e+06	0	1.776e-07	High	4.77025	High	5.37483	High	5.2061	0	58.2582	57.655	57.5515
30	MRDGEVIKESKQEHKDVM	18	1	1	P14136	M18(Oxidation)	2175.06	8.56006e+06	6.86026e+06	6.01265e+06	0	1.203e-07	High	4.72807	High	5.51999	High	4.66292	0	20.3429	14.0875	19.842
31	IKTVETRDGQVINETSQ	4	1	1	P08670		1918	1.81224e+07	2.48261e+07	2.51284e+07	0	0.03622	High	4.72531	High	3.31876	High	3.48169	0	27.2342	26.7934	26.8284
32	SNLQIRETSLDTKSVS	1	1	1	P14136		1777.93	0	0	0	0	0.003493	High	4.71287					0	36.6721
33	SARLSAKPAPPKPEPKPK	6	1	1	P05204		1899.12	5.62593e+06	2.14488e+06	1.48339e+06	0	0.04437	High	4.7073	High	4.88411	High	3.93163	0	11.8759	11.576	11.5327
34	GGPGGAGVARGGAGGGP	6	1	1	Q92686		1251.62	5.08765e+06	3.27318e+06	3.1641e+06	0	0.0694	High	4.70355	High	4.7562	High	5.18934	0	17.5232	17.2178	17.442
35	RNIVVKTVEMRDGEVIKE	4	1	1	P14136	M10(Oxidation)	2131.16	6.49051e+06	8.39581e+06	8.51504e+06	0	0.06812	High	4.67544	High	5.01922	High	5.71707	0	31.6198	31.1677	31.1804
36	RNIVVKTVEMRDGEVIKE	3	1	1	P14136		2115.17	1.43347e+06	732731	0	0	0.03584	High	4.66911	High	3.80105	High	3.02522	0	35.2779	34.724	34.8147
37	KGPGPGGPGGAGVARGGAGGGP	2	1	1	Q92686		1687.87	2.66869e+06	0	2.3908e+06	0	0.02349	High	4.66047			High	4.14447	0	19.5154		19.1522
38	KLEKEEEEGISQESSEEEQ	3	1	1	P17096		2237	2.35024e+06	3.08014e+06	3.31908e+06	0	0.001828	High	4.63694	High	3.97547	High	4.513	0	25.2916	24.8048	24.8366
39	AQAAAPASVPAQAPK	3	1	1	P47914		1377.75	1.09324e+06	856216	1.15798e+06	0	0.0411	High	4.61869	High	3.44401	High	4.31762	0	26.1385	25.7448	25.7707
40	SEKAKPALEDLRQG	4	1	1	P02647		1541.84	2.17057e+06	1.96584e+06	2.12727e+06	0	0.03742	High	4.60133	High	4.08147	High	4.04572	0	23.0443	22.6234	22.6592
41	ALLSPYSYSTTAVVTNPKE	4	1	1	P02766		2041.05	651124	987003	1.56497e+06	0	4.954e-07	High	4.59886	High	4.72029	High	4.46009	0	62.203	61.5062	61.3693
42	SDKPDMAEIEKFDKS	3	1	1	P62328	N-Term(Acetyl)	1781.83	2.92704e+06	1.91214e+06	1.58977e+06	0	1.637e-05	High	4.59222	High	5.02908	High	3.47575	0	51.0712	50.5705	50.3407
43	RDNIQGITKPAIR	1	1	1	P62805		1481.86	1.482e+06	0	0	0	0.006696	High	4.5813					0	26.8059
44	SGEGDFLAEGGGVR	2	1	1	P02671		1350.63	2.90953e+07	3.60116e+07	0	0	1.267e-05	High	4.57505	High	4.78027			0	40.5002	39.9942
45	TEHQVVSSDFNSDTHSS	2	1	1	P04406		1876.8	707578	0	526414	0	0.004027	High	4.57066			High	2.29634	0	25.9484		25.5709
46	IRETSLDTKSVSEGHLK	6	1	1	P14136		1900.02	2.30608e+07	1.10132e+07	2.2428e+07	0	1.632e-07	High	4.56044	High	5.03445	High	4.98	0	26.3356	25.9023	25.9467
47	AHAGEYGAEALERM	6	1	1	P69905	M14(Oxidation)	1520.68	1.9648e+06	1.65295e+06	2.33809e+06	0	0.0009848	High	4.54911	High	4.64174	High	4.64289	0	29.0419	29.909	29.9289
48	GPGGPGGAGVARGGAGGGP	3	1	1	Q92686		1405.7	883925	676776	718744	0	0.03154	High	4.54149	High	3.40103	High	3.65745	0	21.3064	20.9462	20.9565
49	SAKTSPAKQQAPPVRNLH	6	1	1	Q16555		1930.07	2.39766e+06	1.5028e+06	1.22936e+06	0	0.02411	High	4.53054	High	4.48107	High	4.04474	0	13.2671	12.8344	12.6671
50	SDKPDMAEIEKFDKSKLK	3	1	1	P62328	N-Term(Acetyl); M6(Oxidation)	2167.1	4.36139e+06	6.00243e+06	7.80997e+06	0	9.764e-08	High	4.52776	High	5.76392	High	4.86502	0	34.5677	33.7907	33.9102
51	KDSYVGDEAQSKRGILT	3	6	1	P60709		1866.96	1.57972e+06	1.45323e+06	1.77743e+06	0	0.007002	High	4.52136	High	4.43831	High	3.72301	0	30.1044	29.4993	29.6724
52	EGDFLAEGGGVR	3	1	1	P02671		1206.58	12162789	4.7845e+06	7.42386e+06	0	0.0389	High	4.48011	High	4.36596	High	4.23362	0	39.8666	39.3248	39.4102
53	PAAPAAPAPAEKTPVKKKAR	3	1	1	P10412		1999.19	2.47093e+06	2.11368e+06	1.95393e+06	0	0.002904	High	4.47766	High	4.14142	High	4.27107	0	21.2667	20.8283	20.8697
54	KEEIIKTLSKEEETK	3	1	1	P84098		1805	2.26322e+06	1.78308e+06	1.67696e+06	0	0.05075	High	4.4681	High	3.80752	High	4.1587	0	26.9917	26.3503	26.5196
55	MRDGEVIKESKQEHKDVM	6	1	1	P14136		2159.06	8.60363e+06	4.89205e+06	4.21455e+06	0	0.0001412	High	4.45566	High	4.5331	High	4.51422	0	20.35	19.9537	19.831
56	GKVKVGVNGFGRIG	3	1	1	P04406		1387.82	1.64648e+06	1.29109e+06	2.72155e+06	0	0.01698	High	4.4188	High	4.13872	High	4.15571	0	32.7182	32.1678	32.2652
57	MRDGEVIKESKQEHKDVM	15	1	1	P14136	M1(Oxidation); M18(Oxidation)	2191.05	2.74025e+06	1.68381e+06	1.73626e+06	0	0.06595	High	4.40997	High	4.2433	High	3.82225	0	11.5727	14.1433	11.3089
58	TEKLVTSKGDKELRTG	3	1	1	P02671		1761.98	2.18489e+06	1.37138e+06	1.27921e+06	0	0.1093	High	4.38462	High	2.88144	High	3.20942	0	15.4665	15.0567	14.9927
59	VLSPADKTNVKAAWGKVGAHAGEYGAEALERM	10	1	1	P69905	M32(Oxidation)	3342.7	22716415	2.22304e+07	2.97373e+07	0	0.09561	High	4.38065	High	4.55711	High	4.61123	0	53.2227	52.4787	52.4019
60	KTETQEKNPLPSKETIEQEKQA	3	1	1	P62328		2556.33	1.7364e+06	1.70335e+06	1.83249e+06	0	0.04535	High	4.34195	High	3.85925	High	4.12991	0	25.0961	24.6684	24.8549
61	RKASGPPVSELITK	5	3	3	P16403;P16402;P10412		1482.87	8.8698e+06	8.70838e+06	8.08802e+06	0	0.0004199	High	4.33942	High	4.83776	High	4.00184	0	28.1652	27.6714	27.9289
62	SKQEYDESGPSIVH	2	7	1	P60709		1575.73	882203	709487	0	0	7.569e-05	High	4.3365	High	4.73977			0	27.4869	26.891
63	SDKPDMAEIEKFDKSK	3	1	1	P62328	N-Term(Acetyl)	1909.93	1.65003e+06	0	0	0	0.005879	High	4.31783	High	3.91047	High	3.6345	0	40.2115	39.665	39.7665
64	IENEEQEYVQTVK	3	1	1	P04083		1608.78	2.6666e+06	3.78774e+06	3.47373e+06	0	0.002538	High	4.31049	High	5.00176	High	2.92917	0	36.4871	35.8713	36.0539
65	QIRETSLDTKSVSEGHLK	6	1	1	P14136		2028.08	5.65264e+06	5.91803e+06	5.20647e+06	0	0.0004286	High	4.30712	High	5.02938	High	4.18217	0	27.8847	27.2382	27.2774
66	PAVHASLDKF	3	1	1	P69905		1084.58	413853	353988	0	0	0.0001157	High	4.30686	High	4.94696	High	4.50138	0	33.422	32.7562	32.8775
67	TVEMRDGEVIKESKQEHKDVM	1	1	1	P14136		2488.23	942140	0	0	0	0.0975	High	4.22968					0	28.3697
68	GGGNYGSGNYNDFGNY	1	1	1	P22626		1655.64	452699	0	0	0	0.02984	High	4.20516					0	54.5647
69	SDKPDMAEIEKFDKSKL	3	1	1	P62328	N-Term(Acetyl)	2023.01	3.31146e+06	1.85094e+06	1.44958e+06	0	1.657e-06	High	4.17824	High	5.22682	High	4.30648	0	54.4997	54.0099	53.9462
70	SVSEGHLKRNIVVKTVEM	3	1	1	P14136	M18(Oxidation)	2042.12	2.05044e+06	2.83288e+06	4.01129e+06	0	0.08252	High	4.17232	High	4.48727	High	4.69771	0	27.9442	27.291	27.3109
71	FLLSQNFDDE	3	1	1	P54725		1227.55	1.19679e+06	1.42466e+06	1.35046e+06	0	0.00165	High	4.15439	High	4.22197	High	4.0416	0	70.7595	70.1735	70.1582
72	YDMNAANVGWNNSTFA	3	1	1	P14174		1774.75	2.9687e+06	1.58665e+06	880381	0	7.149e-05	High	4.15114	High	4.29393	High	3.45584	0	73.6652	73.3614	73.1114
73	SSVEIENPETSDQ	6	1	1	P02724		1434.63	2.6605e+07	25991498	2.47813e+07	0	0.01971	High	4.14936	High	4.37984	High	3.80648	0	36.9214	36.6895	36.4186
74	AEDVTAALAKQGL	3	1	1	P11137		1286.7	1.00901e+06	830385	0	0	0.05517	High	4.14621	High	4.42633	High	4.74768	0	56.0381	55.2787	55.1859
75	KTETQEKNPLPSKETIEQEKQ	3	1	1	P62328		2485.29	6.36688e+06	5.78824e+06	6.5446e+06	0	0.03264	High	4.14163	High	3.93215	High	4.69209	0	23.6702	23.2556	23.3144
76	LTTDEYDGHSTYPSHQYQ	4	1	1	P30043		2141.91	1.06892e+07	1.03502e+07	1.0234e+07	0	0.05266	High	4.11764	High	3.89307	High	4.13673	0	32.6489	32.0299	32.0245
77	FSETGAGKHVPRAVF	4	5	1	P68363		1602.84	0	0	1.51494e+06	0	0.05144	High	4.09919	High	3.4129	High	3.90595	0	33.7384	33.1545	33.1509
78	GDFLAEGGGVR	3	1	1	P02671		1077.54	3.05742e+06	2.33167e+06	2.99936e+06	0	0.08929	High	4.09639	High	3.83147	High	4.24021	0	38.2261	37.763	37.6862
79	ADKPDMGEIASFDKAKL	2	1	1	P63313	N-Term(Acetyl); M6(Oxidation)	1893.93	0	0	518150	0	0.04641	High	4.0899			High	3.18876	0	51.9827		51.2137
80	TVETRDGQVINETSQ	3	1	1	P08670		1676.82	6.86328e+06	9.00225e+06	7.53489e+06	0	0.1286	High	4.08928	High	4.15035	High	4.53768	0	25.9384	25.4612	25.5085
81	HPEQLITGKEDAANNY	2	7	1	P68363		1799.86	1.3562e+06	0	1.53132e+06	0	0.02896	High	4.08497			High	4.0602	0	33.0205		32.4364
82	VAPEEHPVLLTEAPLNPK	3	2	1	P60709		1954.07	4.23162e+06	3.78754e+06	4.20078e+06	0	0.01336	High	4.08113	High	3.84255	High	3.74865	0	50.6689	50.356	50.0635
83	SLVSKGTLVQTKGTGASGSFK	3	5	4	P16403;P16402;P10412;P16401		2053.14	0	0	0	0	0.001632	High	4.07131	High	3.64109	High	2.69301	0	32.4467	31.8253	31.8465
84	RKGPGPGGPGGAGVARGGAGGGPSGD	4	1	1	Q92686		2103.06	3.30269e+06	2.96931e+06	2.72419e+06	0	0.1581	High	4.01315	High	4.01408	High	3.33059	0	15.7144	15.5534	15.162
85	SLVSKGTLVQTKGTGA	2	5	4	P16403;P16402;P10412;P16401		1546.89	1.64259e+06	1.22051e+06	0	0	0.0434	High	4.00984	High	3.84529			0	29.8539	29.2374
86	DAHKSEVAHRFKDLGEENFKAL	2	1	1	P02768		2541.29	4.98119e+06	0	6.58213e+06	0	0.1685	High	4.0095			High	4.04373	0	40.1556		39.6449
87	TVETRDGQVINETS	3	1	1	P08670		1548.76	4.48267e+06	3771341	4.64e+06	0	0.02919	High	3.99443	High	3.76824	High	3.55747	0	25.4552	25.0194	25.0657
88	AAKRKASGPPVSELITK	4	1	1	P10412		1753.04	2.37687e+06	2.06933e+06	1.94991e+06	0	0.04932	High	3.98729	High	3.3446	High	3.2347	0	22.8262	22.6457	22.4462
89	KKALAAAGYDVEKNNSRIK	3	5	3	P16403;P16402;P10412		2076.16	2.56225e+06	2.12941e+06	2.19925e+06	0	3.999e-05	High	3.97859	High	4.82152	High	4.1165	0	19.6973	19.1452	19.0882
90	GKRKASGPPVSELITK	5	1	1	P16402		1667.98	1.13249e+06	1.17002e+06	1.24203e+06	0	0.07067	High	3.97101	High	3.53527	High	3.76619	0	22.8472	22.4788	22.49
91	NAANVGWNNSTFA	3	1	1	P14174		1365.62	2.48445e+06	1.27749e+06	1.08196e+06	0	3.956e-05	High	3.96013	High	3.96542	High	3.76256	0	58.445	57.6661	57.5845
92	IKTVETRDGQVINETSQHHDDLE	7	1	1	P08670		2664.3	1.86627e+07	1.15842e+07	5.36282e+06	0	0.0001738	High	3.95867	High	4.74728	High	4.62839	0	30.521	29.8647	29.9069
93	KRKASGPPVSELITK	6	2	2	P16402;P10412		1610.96	1.48633e+06	1.18121e+06	1.48846e+06	0	0.04298	High	3.93198	High	3.13229	High	3.1739	0	22.9239	22.4887	22.5549
94	SPTVSQVTERSQD	2	1	1	P16157		1433.69	831006	922914	0	0	0.09216	High	3.91827	High	3.63986			0	25.0861	24.6365
95	DTGILDSIGRF	3	1	1	P02686		1193.62	1.3682e+06	1.38905e+06	1.74114e+06	0	0.0003405	High	3.90375	High	3.95928	High	4.13218	0	78.8795	78.6315	78.3423
96	DTGILDSIGR	3	1	1	P02686		1046.55	1.53018e+06	1.4103e+06	1.65207e+06	0	0.0001759	High	3.89059	High	4.01835	High	4.01982	0	53.4607	52.907	52.7447
97	YGSLPQKSHGRTQDENPVVH	5	1	1	P02686		2249.11	3.09895e+06	3.57134e+06	3.21636e+06	0	0.06223	High	3.88201	High	3.70394	High	4.15262	0	20.7876	20.4052	20.2892
98	SGERGRKGPGPGGPGGAGVARGGAGGGPSGD	2	1	1	Q92686		2589.27	982154	0	301802	0	0.1997	High	3.87624			High	3.58642	0	14.6019		14.0665
99	SVEGEGEEEGEEY	3	2	1	P68363		1442.55	0	278421	0	0	0.0002535	High	3.87559	High	4.14414	High	3.62535	0	33.3221	32.7778	32.8982
100	HFDLSHGSAQVK	6	1	1	P69905		1325.66	4.19222e+06	3.27952e+06	3.00036e+06	0	0.1101	High	3.84769	High	3.70296	High	3.63799	0	22.5732	22.5915	22.6384
101	SDKPDMAEIEKFDKSKLK	1	1	1	P62328	N-Term(Acetyl)	2151.11	7.07885e+06	0	0	0	0.1229	High	3.82887					0	40.4392
102	TENSTSAPAAKPK	3	1	1	P07305	N-Term(Acetyl)	1343.69	2.20321e+06	755152	540335	0	0.08044	High	3.82028	High	2.75674	High	2.46713	0	13.9162	13.459	13.372
103	YTEHQVVSSDFNSDTH	1	1	1	P04406		1865.8	0	0	0	0	0.1032	High	3.81528					0	32.0882
104	VEIENPETSDQ	3	1	1	P02724		1260.56	2.27244e+06	2.4375e+06	2.40202e+06	0	0.103	High	3.80988	High	3.89122	High	3.73043	0	35.235	34.5703	34.6959
105	ASVSTVLTSKY	3	1	1	P69905		1155.63	15322844	1.14104e+07	5.27014e+06	0	0.07761	High	3.80764	High	3.6198	High	2.83033	0	40.4227	40.0181	40.1259
106	SVEIENPETSDQ	6	1	1	P02724		1347.6	1.59491e+07	1.57125e+07	1.48207e+07	0	0.1354	High	3.80221	High	3.89758	High	4.04271	0	37.0697	36.1547	36.2629
107	EIRRYQKSTELLIR	2	6	1	Q6NXT2		1805.05	2.93202e+06	0	2.17363e+06	0	0.2138	High	3.79361			High	3.34221	0	29.8646		29.455
108	SETAPAETATPAPVEKSPAK	5	1	1	P16401	N-Term(Acetyl)	2024.03	1.63171e+06	1.93145e+06	1.69254e+06	0	2.266e-06	High	3.79208	High	3.91857	High	3.75917	0	33.112	32.5012	32.535
109	DNFVFGQSGAGNNW	1	5	1	P07437		1512.66	244055	0	0	0	0.04753	High	3.78651					0	77.7475
110	TQDENPVVHFF	6	1	1	P02686		1332.63	2.83035e+06	3.2204e+06	3.95846e+06	0	0.1496	High	3.77737	High	3.82454	High	3.56379	0	66.8731	66.291	66.1422
111	ASSDIQVKELEKRASGQAF	3	1	1	P16949	N-Term(Acetyl)	2106.09	1.86159e+06	1.49998e+06	1.75147e+06	0	0.08387	High	3.77238	High	4.24498	High	4.61711	0	59.3377	58.5757	58.3954
112	GKVNVDEVGGEAL	2	1	1	P68871		1286.66	0	0	0	0	0.1811	High	3.77037			High	3.98193	0	39.8836		39.4297
113	RNIVVKTVEMRDGEVIKESKQEHKDVM	2	1	1	P14136	M27(Oxidation)	3213.68	4.1601e+06	0	0	0	0.1823	High	3.74757					0	30.7404
114	SDEREVAEAATGEDA	3	1	1	Q99536	N-Term(Acetyl)	1591.68	1.38026e+06	1.26286e+06	1.27164e+06	0	0.02661	High	3.74756	High	3.75478	High	3.71962	0	46.6312	45.9059	45.8251
115	DDIGDDDEDIDDI	2	2	1	O14602		1464.55	600034	0	901442	0	0.1645	High	3.74164			High	3.8111	0	63.8296		63.1609
116	YDMNAANVGWNNSTFA	3	1	1	P14174	M3(Oxidation)	1790.75	4.31845e+06	2.52862e+06	1.48044e+06	0	0.1585	High	3.72993	High	2.71034	High	3.87526	0	64.4844	63.7378	63.5874
117	TEKPIDSETKM	1	1	1	P43003		1278.63	1.41768e+06	0	0	0	0.04759	High	3.69404					0	19.6023
118	SETESRGSESGIFTNT	3	1	1	P02671		1701.76	931863	1.41101e+06	0	0	0.1486	High	3.68822	High	3.90853	High	4.0993	0	35.0519	34.4634	34.5521
119	SHEKSFLVSGDN	3	1	1	Q7Z429	N-Term(Acetyl)	1361.64	0	0	1.40799e+06	0	0.05978	High	3.67677	High	3.61194	High	4.29142	0	36.2729	35.6515	35.6894
120	DDDIAALVVDNG	5	1	1	P60709	N-Term(Acetyl)	1258.59	1.18749e+06	1.31934e+06	1.33199e+06	0	0.0478	High	3.67508	High	3.50761	High	3.65063	0	93.5783	93.1269	93.3864
121	SDKPDMAEIEKFDKSK	3	1	1	P62328	N-Term(Acetyl); M6(Oxidation)	1925.92	3.20258e+06	3.75271e+06	3.54546e+06	0	0.04504	High	3.6705	High	3.35848	High	3.19697	0	32.2507	31.6297	31.6309
122	SSKITHRIHWESASLLR	1	1	1	P01024		2021.11	2.23314e+06	0	0	0	0.05866	High	3.6541					0	34.6582
123	GFKGVDAQGTLS	3	1	1	P02686		1179.61	3.06841e+06	3.1458e+06	4.83477e+06	0	0.06268	High	3.64135	High	3.91353	High	3.58405	0	35.8444	35.293	35.3891
124	QKVVAGVANALAHKYH	4	2	2	P68871;P02042		1705.96	9.78175e+06	5.68573e+06	5.54726e+06	0	0.1226	High	3.61916	High	3.69795	High	4.20718	0	32.8528	32.2462	32.2752
125	SETAPAAPAAPAPAEKTPVK	6	1	1	P10412	N-Term(Acetyl)	1946.03	3.9303e+06	4.01491e+06	4.29931e+06	0	0.005816	High	3.61716	High	3.34914	High	3.53107	0	35.7355	35.2177	35.1837
126	QEYDESGPSIVH	3	7	1	P60709		1360.61	1.47864e+07	1.19874e+07	8.65384e+06	0	0.05142	High	3.60065	High	3.73456	High	3.78776	0	34.5577	33.8905	33.9035
127	ADSGEGDFLAEGGGV	3	1	1	P02671		1380.6	0	1.04148e+06	1.16079e+06	0	0.1632	High	3.58735	High	4.25739	High	4.28333	0	61.4781	60.6432	60.5276
128	IRETSLDTKSVSEGHL	5	1	1	P14136		1771.92	9.73347e+06	1.02316e+07	2.00665e+06	0	1.091e-07	High	3.57633	High	4.47481	High	3.01971	0	33.9366	33.325	33.5102
129	KKGAVAEDGDELRTEPEAKKS	3	1	1	P27695		2258.17	1.4206e+06	725200	540901	0	0.08242	High	3.56579	High	3.16314	High	2.79495	0	14.6969	14.2502	14.2369
130	SPKAEDGATPSPSNETPK	6	1	1	P29966		1812.87	4.04434e+06	3.64579e+06	3.82963e+06	0	0.07957	High	3.55902	High	2.81856	High	2.79543	0	16.8932	16.962	16.3915
131	AELQEVQITE	3	1	1	Q9UN36	N-Term(Acetyl)	1201.6	849823	771247	692526	0	0.08014	High	3.55323	High	3.49626	High	3.25746	0	74.6282	74.238	74.1759
132	VGVIKAVDKKAAGAGKVTKSAQKAQKA	4	2	1	P68104		2652.6	6.20856e+06	6.00919e+06	6.07828e+06	0	0.001715	High	3.53621	High	3.98533	High	3.39236	0	18.7761	18.4685	18.3288
133	FIENEEQEYVQ	3	1	1	P04083		1427.64	2.07817e+06	1.53095e+06	1.74076e+06	0	0.002658	High	3.52877	High	3.81236	High	3.40034	0	47.0349	46.5032	46.247
134	FLSFPTTKTY	3	1	1	P69905		1204.63	2.31191e+06	2.66909e+06	3.16195e+06	0	0.0876	High	3.50326	High	3.20895	High	3.37222	0	60.542	59.9463	59.6575
135	SPKAEDGATPSPSNETPKK	8	1	1	P29966		1940.96	8.51373e+06	3.59813e+06	4.13405e+06	0	0.03367	High	3.50092	High	3.38847	High	3.07345	0	12.9011	12.5645	12.4834
136	DSYDSYATHNE	3	1	1	Q14011		1301.5	1.12621e+06	973756	945586	0	0.1225	High	3.4936	High	3.391	High	3.33032	0	27.4759	26.858	26.8719
137	DEVGGEALGRL	3	1	1	P68871		1115.57	1.21173e+06	1.02615e+06	1.0394e+06	0	0.04909	High	3.48696	High	3.45428	High	3.61424	0	47.4782	46.701	46.6749
138	GKVNVDEVGGEALG	3	1	1	P68871		1343.69	6320564	4.06156e+06	3.51253e+06	0	0.0008655	High	3.48679	High	3.80579	High	3.63031	0	38.8424	38.2629	38.3887
139	SDFNSDTHSSTF	2	1	1	P04406		1344.54	875353	1.42858e+06	0	0	0.08915	High	3.45796	High	3.59271			0	34.1905	33.5467
140	IRETSLDTKSVSEGH	1	1	1	P14136		1658.84	560735	0	0	0	0.0584	High	3.44658					0	21.7264
141	EVGGEALGRLL	3	1	1	P68871		1113.63	0	2.0697e+06	2.44945e+06	0	0.1234	High	3.44164	High	3.32939	High	3.4744	0	62.5185	61.7015	61.5755
142	KVVLTQANKLGV	2	1	1	O94979		1269.79	304449	0	0	0	0.07739	High	3.438			High	4.05402	0	35.9652		35.4197
143	YDNEFGYSNR	3	1	1	P04406		1264.53	933566	0	610444	0	0.07033	High	3.43131	High	3.68011	High	3.11812	0	33.3004	32.6682	32.8305
144	IRETSLDTKSVSE	3	1	1	P14136		1464.76	1.91619e+06	1.74456e+06	1.71875e+06	0	0.0002482	High	3.42983	High	3.68452	High	3.18239	0	25.0193	24.5807	24.6189
145	RETSLDTKSVSEGHL	3	1	1	P14136		1658.84	3.25808e+06	3.4438e+06	3.27634e+06	0	0.08275	High	3.42119	High	2.99545	High	3.21006	0	29.8469	29.2062	29.2252
146	AEPAVQRTLLE	2	1	1	P14209		1226.68	2.13405e+06	0	0	0	0.04126	High	3.41604	High	3.28393			0	39.7016	39.3042
147	DFLAEGGGVR	2	1	1	P02671		1020.51	0	0	0	0	0.04182	High	3.41459			High	3.31313	0	39.8914		39.4725
148	SLDTKSVSEGHLK	6	1	1	P14136		1400.74	6.39463e+06	5.4971e+06	5.86733e+06	0	0.02248	High	3.40547	High	3.02704	High	2.50356	0	22.3889	21.9763	22.1072
149	LSALEEYTKKLNTQ	3	1	1	P02647		1637.88	1.2544e+06	4.64531e+06	5.07121e+06	0	0.09339	High	3.40339	High	2.18572	High	2.02167	0	45.4958	44.5863	44.4432
150	RDGQVINETSQ	2	1	1	P08670		1246.61	2.72468e+06	0	0	0	0.2029	High	3.4024					0	17.9594
151	TQEKNPLPSKETIEQEKQAGES	6	1	1	P62328		2471.24	5.23698e+06	4.97452e+06	5.10286e+06	0	0.001957	High	3.4006	High	3.84771	High	4.04278	0	28.7377	28.2977	28.2842
152	TSSTSYNRGDSTFESKSY	2	1	1	P02671		2016.89	1.28587e+06	721930	0	0	4.854e-05	High	3.39596	High	4.54058			0	29.4335	28.8339
153	RLSAKPAPPKPEPKPKKAPA	1	1	1	P05204		2108.28	459910	0	0	0	0.1716	High	3.39422					0	10.8452
154	GELAKHAVSEGTKAVTK	3	16	1	A0A2R8Y619		1725.95	1.70637e+06	1.54579e+06	1.33893e+06	0	0.03557	High	3.38695	High	2.57491	High	2.33914	0	21.0664	20.5861	20.686
155	GAAKRKASGPPVSELITK	3	1	1	P10412		1810.06	2.43462e+06	2.07652e+06	2.14837e+06	0	0.06311	High	3.37129	High	3.18189	High	3.15796	0	23.0564	22.6562	22.6934
156	AHAGEYGAEALERM	2	1	1	P69905		1504.69	1.43624e+06	0	0	0	0.0006135	High	3.36481	High	3.54647			0	39.2694	38.7315
157	ISHELDSASSEVN	1	1	1	P10451		1387.64	715671	0	0	0	0.1799	High	3.36421					0	27.9662
158	GPGPGGPGGAGVARGGAGGGP	3	1	1	Q92686		1559.77	880217	892206	848696	0	0.003334	High	3.35918	High	3.86637	High	3.54235	0	25.3585	24.8675	24.9217
159	TEKLVTSKGDKELR	1	1	1	P02671		1603.9	1.35567e+06	0	0	0	0.06179	High	3.34715					0	13.0589
160	KNPLPSKETIEQEKQAGES	3	1	1	P62328		2113.09	4.14377e+06	3.96599e+06	3.96617e+06	0	0.07673	High	3.33357	High	3.29094	High	3.00238	0	26.3617	25.701	25.9759
161	RDNIQGITKPAIRR	3	1	1	P62805		1637.96	741298	608027	717576	0	5.35e-06	High	3.33027	High	3.39789	High	3.22464	0	22.1537	21.7857	21.7304
162	DSGEGDFLAEGGGV	3	1	1	P02671		1309.56	0	600877	566828	0	0.09706	High	3.32365	High	4.06437	High	3.5359	0	64.9007	64.311	64.238
163	VNDNEEGFFSA	3	1	1	P02675		1228.52	2.3382e+06	1.89069e+06	2.60751e+06	0	0.09702	High	3.31956	High	3.19069	High	2.96601	0	59.1124	58.4343	58.2241
164	ASGPPVSELITK	3	3	3	P16403;P16402;P10412		1198.67	3.48592e+06	9.87387e+06	4.61243e+06	0	0.001529	High	3.31543	High	3.63549	High	3.39927	0	40.524	40.0397	40.1494
165	KTETQEKNPLPSKETIEQEKQAG	3	1	1	P62328		2613.33	0	1.57505e+06	1.97788e+06	0	0.0008087	High	3.30657	High	3.43384	High	2.68681	0	25.3037	24.7562	24.8164
166	SARQDEGKEEEPEADQEHA	2	1	1	P17677		2154.92	759919	668953	0	0	0.01513	High	3.28691	High	2.79901			0	13.2877	12.855
167	AGAAKRKASGPPVSELITK	4	1	1	P10412		1881.1	2.48311e+06	2.09476e+06	2.34155e+06	0	0.0003354	High	3.27485	High	3.46442	High	2.6923	0	23.5005	23.063	24.0701
168	IAQDNETEKPIDSETKM	1	1	1	P43003		1948.93	1.02137e+06	0	0	0	0.1789	High	3.26667					0	29.8962
169	LSAKPAPPKPEPKPK	4	1	1	P05204		1584.95	7.59636e+06	3.08317e+06	2.1906e+06	0	0.0004711	High	3.2636	High	3.62013	High	3.05323	0	12.2694	11.599	11.5557
170	EIVHIQAGQCG	12	7	1	P07437		1154.57	8541376	7.7572e+06	7.48723e+06	0	0.06736	High	3.26184	High	3.50505	High	3.48487	0	36.4697	35.4327	35.5919
171	NELRVAPEEHPV	2	3	1	P60709		1389.72	804756	802286	0	0	0.1395	High	3.25589	High	3.08517			0	30.8149	30.2227
172	GKDQSGEVLSSV	3	1	1	P55087		1205.61	982930	1.13243e+06	1.22952e+06	0	0.1798	High	3.24483	High	3.16747	High	3.35821	0	34.2015	33.5676	33.551
173	SKPHSEAGTAFIQT	2	1	1	P14618	N-Term(Acetyl)	1515.75	0	1.28321e+06	0	0	0.00282	High	3.24077	High	3.46184			0	37.1205	36.5452
174	VDLEPTVIDEVRTGTY	3	3	1	P68363		1806.92	251775	0	381271	0	0.05338	High	3.23992			High	3.37668	0	72.0562		71.6754
175	LGEFVSETESRGSE	1	1	1	P02671		1526.7	0	0	0	0	0.05274	High	3.23709					0	37.9026
176	VHLTPEEKSAVTAL	6	1	1	P68871		1494.82	7.06096e+08	5.41676e+08	5.92247e+08	0	0.1248	High	3.23237	High	3.39237	High	3.43513	0	40.0507	39.4847	39.5852
177	IDEVRTGTY	3	3	1	P68363		1053.52	1.2081e+06	1.24908e+06	1.15272e+06	0	0.1642	High	3.23176	High	3.61526	High	3.51684	0	28.4016	28.0435	28.1865
178	SARAEAIKALVKPKE	3	1	1	P47914		1610.96	565439	590797	479014	0	6.164e-05	High	3.22065	High	3.6045	High	3.49538	0	26.438	25.8547	26.0307
179	GRTQDENPVVHFF	2	1	1	P02686		1545.75	812670	0	666039	0	0.1403	High	3.21683			High	3.47949	0	55.0303		54.246
180	QDNETEKPIDSETKM	2	1	1	P43003		1764.8	0	727371	0	0	0.0003132	High	3.20056	High	3.25509			0	25.5144	24.9663
181	SAGAAKRKASGPPVSELITK	4	1	1	P10412		1968.13	4.8437e+06	3.04594e+06	4.28847e+06	0	0.06928	High	3.19751	High	3.19252	High	3.2243	0	24.8185	24.3688	24.0162
182	SEAEDASLLSF	3	1	1	P02656		1168.54	637242	539570	641035	0	0.09855	High	3.19712	High	3.24027	High	3.44723	0	75.7517	75.2078	75.083
183	GPPVSELITK	3	4	4	P16403;P16402;P10412;P16401		1040.6	1.09375e+07	7.55694e+06	8.70305e+06	0	0.0004558	High	3.19677	High	3.21028	High	3.17673	0	39.8719	39.2964	39.4032
184	KESSETPDQFMTADETR	2	1	1	P16070	M11(Oxidation)	1987.86	0	206593	0	0	0.0004657	High	3.18374	High	3.51741			0	27.0882	26.5038
185	EQLITGKEDAANNY	3	7	1	P68363		1565.75	0	0	0	0	0.0003612	High	3.17278	High	3.75264	High	2.99949	0	36.3055	35.6724	35.8034
186	VGVIKAVDKKAAGAGKVTKSA	6	2	1	P68104		1998.21	1.21245e+06	1.19951e+06	1.10355e+06	0	0.1879	High	3.16779	High	2.74912	High	2.59614	0	20.1627	19.752	19.6425
187	PAAPAPAEKTPVKKKARK	3	1	1	P10412		1888.15	2.64913e+06	2.2715e+06	2.01267e+06	0	0.000856	High	3.16613	High	4.2782	High	3.57195	0	17.9705	17.6135	17.4322
188	EYDESGPSIVH	3	7	1	P60709		1232.55	1.08194e+07	9.17222e+06	7.63888e+06	0	0.182	High	3.15173	High	3.22253	High	2.99541	0	33.7237	33.1011	33.0821
189	ISKQEYDESGP	3	7	1	P60709		1252.57	0	0	0	0	0.125	High	3.14781	High	3.07053	High	2.67029	0	21.6813	21.5153	21.2934
190	AVAASKERSGVSLAALK	4	3	3	P16403;P16402;P10412		1657.97	1.99975e+06	0	1.36495e+06	0	0.04573	High	3.1369	High	3.12342	High	2.97247	0	29.1996	28.5707	28.5987
191	SAKTSPAKQQAPPVRNL	3	1	1	Q16555		1793.01	3.58556e+06	0	1.16348e+06	0	0.1624	High	3.12388			High	3.68808	0	19.5922		18.8639
192	AQAAAPASVPAQAPKRTQAPTKASE	3	1	1	P47914		2447.31	2.89759e+06	2.60261e+06	2.66288e+06	0	0.2064	High	3.1216	High	3.92149	High	3.81978	0	23.0159	22.6025	22.6482
193	NELRVAPEEHPVLL	3	3	1	P60709		1615.88	1.32057e+06	1.16218e+06	1.23101e+06	0	0.09419	High	3.11608	High	2.98873	High	2.93568	0	51.1358	50.6792	50.5322
194	HPEQLITGKEDAANN	2	7	1	P68363		1636.8	1.25684e+06	1.01836e+06	0	0	0.132	High	3.10351	High	3.20802			0	23.122	22.722
195	YDVEKNNSRIKLGIKS	6	5	4	P16403;P16402;P10412;P16401		1864.03	4.41517e+06	1.65464e+06	1.54985e+06	0	0.1416	High	3.08366	High	2.37395	High	3.77858	0	30.725	30.114	30.1872
196	GVDAQGTLS	4	1	1	P02686		847.419	3.76047e+06	2.72743e+06	2.69783e+06	0	0.2169	High	3.08081	High	3.31058	High	2.92108	0	26.3711	25.9294	26.1952
197	HVGQAGVQIGN	2	6	1	P68363		1079.56	2.68948e+06	2.10998e+06	0	0	0.1882	High	3.07955	High	3.03175			0	25.0082	24.6475
198	SYKMADEAGSEADHEGTHSTKRG	2	1	1	P02671		2464.08	1.39305e+06	0	0	0	0.1371	High	3.07803			High	1.97002	0	17.1406		16.4454
199	GRTQDENPVVHF	3	1	1	P02686		1398.68	2.09372e+06	1.85318e+06	1.94778e+06	0	0.1059	High	3.07742	High	3.40471	High	3.94218	0	35.4699	35.0104	34.9881
200	TEHQVVSSDF	2	1	1	P04406		1148.53	1.83635e+06	0	2.09617e+06	0	0.09908	High	3.07736			High	2.97856	0	32.8889		32.3249
201	LKKTETQEKNTLPTKETIEQEKRSEIS	1	1	1	P63313		3188.72	1.6608e+06	0	0	0	0.1648	High	3.06441					0	26.1934
202	IENPETSDQ	2	1	1	P02724		1032.45	4.77815e+06	3.09821e+06	0	0	0.181	High	3.06399	High	2.85746			0	21.4421	21.2702
203	LASVSTVLTSKY	3	1	1	P69905		1268.71	3.94967e+07	2.24776e+07	2.39261e+07	0	1.425e-05	High	3.05262	High	3.36557	High	3.26923	0	55.8059	55.0104	53.6724
204	TTDEYDGHSTYPSHQYQ	1	1	1	P30043		2028.83	669238	0	0	0	0.04776	High	3.04714					0	27.3289
205	VDIINAKQ	4	1	1	P60174		900.519	5.35277e+06	0	3.79929e+06	0	0.1041	High	3.03833			High	3.04006	0	28.112		27.7054
206	VHLTPEEKSAVT	7	1	1	P68871		1310.7	1.61877e+07	1.52845e+07	1.47737e+07	0	0.1562	High	3.03607	High	2.52233	High	3.03093	0	23.9994	23.6127	23.9429
207	VLSPADKTNVKAAWGKVG	5	1	1	P69905		1841.03	20438321	6.45934e+06	4.2091e+06	0	0.1948	High	3.02941	High	3.06363	High	1.64285	0	37.7181	37.1012	37.0589
208	GGPGTASRPSSSRSYVTT	4	1	1	P08670		1767.87	4.03421e+06	3.81881e+06	4.87218e+06	0	0.1587	High	3.017	High	3.2724	High	2.92602	0	20.5546	20.172	20.0926
209	SETPDQFMTADETRNLQ	1	1	1	P16070		1982.88	498833	0	0	0	0.04515	High	3.01409					0	54.6405
210	DLEPTVIDEVRTGTY	3	3	1	P68363		1707.85	0	360306	541916	0	8.588e-05	High	3.01266	High	3.26538	High	2.6625	0	70.1357	69.7064	69.7452
211	VELQKEEAQKL	3	1	1	Q00839		1314.73	1.57484e+06	1.3245e+06	1.19796e+06	0	0.1337	High	3.0107	High	2.90994	High	3.15429	0	28.122	27.4627	27.5045
212	AGKRKASGPPVSELITK	1	1	1	P16402		1739.03	0	0	0	0	0.05046	High	3.00727					0	22.8372
213	SARLSAKPAPPKPEPKPR	3	1	1	Q15651		1927.13	2.16899e+06	1.01479e+06	988117	0	0.02593	High	3.00281	High	2.26537	High	2.15882	0	12.9194	12.5743	12.3654
214	ASKRALVILAKGAEEME	3	1	1	Q99497	N-Term(Acetyl); M16(Oxidation)	1874.01	1.26512e+06	1.34851e+06	1.76592e+06	0	2.432e-06	High	2.993	High	4.82461	High	3.53042	0	52.8396	52.1487	52.0294
215	SDYKSAHKGFKGVDA	1	1	1	P02686		1609.8	1.15143e+06	0	0	0	0.1988	High	2.98262					0	16.3759
216	IAKLEKAKAKELATKLG	3	1	1	P62424		1812.14	1444319	1.03285e+06	1.3062e+06	0	0.05805	High	2.97874	High	2.5394	High	3.67942	0	27.2949	26.8472	26.8599
217	KVVAGVANALAHKYH	1	2	2	P68871;P02042		1577.9	2.30967e+06	0	0	0	0.00624	High	2.96984					0	28.9661
218	GVNDNEEGFFSA	1	1	1	P02675		1285.54	574924	0	0	0	0.163	High	2.95429					0	61.6109
219	DFGSLSNLQVTQP	3	1	1	P08708		1405.7	656527	585935	686408	0	0.2016	High	2.94411	High	3.08367	High	2.87032	0	74.7147	74.283	74.2077
220	LEGKVLPGVDALSNI	1	1	1	P00558		1524.87	329855	0	0	0	0.2014	High	2.94127					0	72.3825
221	KKALAAAGYDVEKNNSRIKLGIK	12	4	3	P16403;P16402;P10412		2487.45	3.7058e+06	2.49673e+06	2.92991e+06	0	2.272e-05	High	2.93206	High	4.81109	High	3.56366	0	32.6919	31.8975	31.9909
222	FDLSHGSAQVK	8	1	1	P69905		1188.61	8.13458e+06	7.51994e+06	7.91809e+06	0	0.04753	High	2.92517	High	2.8025	High	2.76247	0	28.7443	28.113	28.145
223	FGGPGTASRPS	1	1	1	P08670		1033.51	4.20652e+06	0	0	0	0.1275	High	2.91057					0	19.4531
224	ADEVSASLAKQGL	1	1	1	P10636		1288.68	875263	0	0	0	0.2028	High	2.91031					0	43.0725
225	VDLEPTVIDEVR	3	3	1	P68363		1384.74	3.55792e+06	3.02114e+06	2.98543e+06	0	0.0008824	High	2.90996	High	3.70885	High	3.67566	0	60.985	60.25	60.095
226	SVPGVRLLQDSVD	3	1	1	P08670		1384.75	1.41307e+06	1.14939e+06	1.38768e+06	0	0.1558	High	2.90087	High	2.97243	High	2.52073	0	59.3059	58.7261	58.4287
227	FESFGDLSTPDA	3	1	1	P68871		1285.56	444928	486567	529518	0	0.09789	High	2.8991	High	2.96302	High	2.87654	0	67.2742	66.6039	66.588
228	LASVSTVLTSKYR	8	1	1	P69905		1424.82	1.01112e+09	7.28775e+08	5.73416e+08	0	0.05927	High	2.89632	High	3.02492	High	3.13435	0	40.3959	39.8412	39.9347
229	LIKTVETRDGQVINETSQ	4	1	1	P08670		2031.08	32207201	4.41661e+07	2.95449e+07	0	0.141	High	2.89566	High	3.20869	High	3.70062	0	33.2876	32.6649	32.645
230	LPQKSHGRTQDENPVVH	2	1	1	P02686		1942	0	0	0	0	0.03368	High	2.88984			High	1.63128	0	12.2793		11.923
231	GKVNVDEVGGEALGRL	2	1	1	P68871		1612.87	580089	0	858369	0	0.02691	High	2.88351			High	3.44972	0	53.2989		52.4732
232	TEPLPEKTQESL	3	1	1	P55327		1371.71	1.94195e+06	1.4342e+06	0	0	0.08783	High	2.87953	High	2.86271	High	2.72384	0	36.5135	35.9152	36.0005
233	GASQSDKTPEELFHPLG	2	1	1	P11166		1812.88	2.63651e+06	2.31341e+06	0	0	8.235e-07	High	2.87414	High	4.89831			0	54.7697	52.5012
234	DDDIAALVVDNGSG	3	1	1	P60709	N-Term(Acetyl)	1402.64	2.25899e+06	2.26055e+06	2.04583e+06	0	0.09288	High	2.85949	High	3.45248	High	3.53494	0	90.1869	89.9189	89.8492
235	LVVYPWTQRF	298	5	2	P68871;P02042		1308.71	2428484357	1178176160	709545146	0	0.0001265	High	2.85594	High	2.97705	High	3.15807	0	103.441	75.5663	120.11
236	SETAPAAPAAPAPAEKTPVKKKARK	10	1	1	P10412	N-Term(Acetyl)	2557.46	4.62203e+07	4.13794e+07	3.68807e+07	0	0.1001	High	2.85425	High	2.91259	High	2.66893	0	17.7422	17.8437	17.6549
237	AANVGWNNSTFA	1	1	1	P14174		1251.58	679453	0	0	0	0.03827	High	2.85395					0	57.7759
238	TVETRDGQVINETSQHHDDLE	5	1	1	P08670		2423.12	3.90694e+06	4.54202e+06	0	0	0.01301	High	2.84297	High	1.63798	High	3.9081	0	30.3539	29.8788	29.9397
239	YDESGPSIVH	3	7	1	P60709		1103.5	5.61816e+06	4.61301e+06	4.97066e+06	0	0.001895	High	2.83348	High	2.97718	High	3.03415	0	31.3669	30.7284	30.7435
240	GFKGVDAQGTLSK	1	1	1	P02686		1307.7	651723	0	0	0	0.2192	High	2.81222					0	28.3807
241	SETAPAAPAAPAPAEK	2	1	1	P10412	N-Term(Acetyl)	1520.77	988923	0	1.11875e+06	0	0.1681	High	2.8022			High	2.20769	0	35.6247		35.1945
242	ETSLDTKSVSEGHL	3	1	1	P14136		1502.74	2.42126e+06	0	0	0	0.1334	High	2.79918	High	2.65972	High	1.77545	0	35.4087	34.782	35.0002
243	VGAHAGEYGAEALE	1	1	1	P69905		1373.64	0	0	0	0	0.1348	High	2.7886					0	35.8554
244	ETSLDTKSVSEGHLK	5	1	1	P14136		1630.83	1.47577e+06	1.81107e+06	1.35958e+06	0	4.078e-07	High	2.76012	High	3.53303	High	2.85585	0	25.7195	25.2645	25.3297
245	SETAPAETATPAPVEKSPAKKKAT	3	1	1	P16401	N-Term(Acetyl)	2452.31	0	2.65045e+06	2.23532e+06	0	0.001598	High	2.75414	High	2.61237	High	2.72391	0	22.5624	22.1294	22.1614
246	VVAGVANALAHKYH	4	2	2	P68871;P02042		1449.8	1.47963e+06	1.90444e+06	3.37531e+06	0	0.02634	High	2.75286	High	3.83257	High	4.37751	0	33.7799	33.1137	33.1077
247	RTGPPTTQQPRPSGPGPAGRPKP	3	1	1	P17600		2337.26	1.58022e+06	1.95343e+06	2.10875e+06	0	0.07576	High	2.73809	High	3.31495	High	4.58178	0	18.2884	17.6462	17.6959
248	SETAPAAPAAPAPAEKTPVKKK	3	1	1	P10412	N-Term(Acetyl)	2202.22	7.18522e+06	1.16249e+07	1.12071e+07	0	0.1821	High	2.72728	High	1.73629	High	2.60986	0	24.4184	24.1297	24.1727
249	VGVIKAVDKKAAG	1	2	1	P68104		1255.78	961175	0	0	0	0.1845	High	2.7258					0	16.5852
250	VSTVLTSKY	3	1	1	P69905		997.56	1.12882e+06	957119	1.61582e+06	0	0.2293	High	2.72367	High	3.22725	High	2.98521	0	34.9874	34.3977	34.5237
251	ANVGWNNSTFA	1	1	1	P14174		1180.54	1.55731e+06	0	0	0	0.2164	High	2.71986					0	57.5915
252	EMRDGEVIKESKQEHKDVM	5	1	1	P14136	M2(Oxidation); M19(Oxidation)	2320.1	2.43129e+06	2.89164e+06	4.05567e+06	0	0.003362	High	2.7172	High	3.05087	High	2.65839	0	13.9422	13.2303	12.9999
253	DDVVGETVGKTD	2	1	1	P27816		1234.58	540769	0	0	0	0.1038	High	2.71389			High	2.98095	0	33.145		32.4484
254	SGPPVSELITK	3	3	3	P16403;P16402;P10412		1127.63	42107029	12189450	6.48066e+06	0	0.06082	High	2.70015	High	3.60338	High	2.56744	0	40.4004	40.013	40.1312
255	LEEENQESLR	3	1	1	P48681		1246.6	0	1.0848e+06	0	0	0.204	High	2.68856	High	2.78843	High	2.53177	0	22.892	22.4677	22.5109
256	GAGAAKRKATGPPVSELITK	3	1	1	P16401		1952.14	2.28748e+06	2.43521e+06	2.02284e+06	0	0.03497	High	2.68505	High	2.91418	High	2.97607	0	24.0104	23.7419	23.8017
257	EYDGHSTYPSHQYQ	3	1	1	P30043		1711.71	5.5661e+06	0	529966	0	0.1882	High	2.68163			High	3.28367	0	22.9577		22.468
258	SAHKGFKGVDAQGTLS	3	1	1	P02686		1602.83	785077	2.10451e+06	0	0	0.1667	High	2.67838	High	3.2464			0	22.4205	21.9872
259	VVYPWTQRF	44	5	2	P68871;P02042		1195.63	940102422	561745358	407684717	0	0.002158	High	2.6663	High	2.80792	High	2.45034	0	64.0336	64.1025	63.5632
260	TQTVTISDNANAVK	1	1	1	P11171		1461.76	0	0	0	0	0.07021	High	2.66169					0	30.9776
261	QDENPVVHFF	3	1	1	P02686		1231.58	1.03757e+06	1.06126e+06	992465	0	0.1605	High	2.65599	High	1.8041	High	2.39763	0	67.539	67.1399	66.7514
262	AQPECSPEAPPAEAAE	2	1	1	P29966		1596.69	845533	550102	0	0	0.001246	High	2.65597	High	3.0647			0	36.8013	36.1865
263	FGGPGTASRPSSS	1	1	1	P08670		1207.57	1.6055e+06	0	0	0	0.151	High	2.64846					0	19.2629
264	SLDTKSVSEGHL	4	1	1	P14136		1272.65	2.40568e+06	1.78925e+06	3.6093e+06	0	0.1019	High	2.64031	High	2.44812	High	2.88455	0	32.7007	32.091	32.2909
265	IENEEQEYVQ	2	1	1	P04083		1280.57	0	0	2.52049e+06	0	0.08103	High	2.62028			High	2.71138	0	34.379		33.7592
266	DLEPTVIDEVR	3	3	1	P68363		1285.67	5.46593e+06	4.62703e+06	5.48663e+06	0	0.1062	High	2.61442	High	2.92026	High	2.78577	0	57.3507	56.7259	56.6617
267	SQDEVKAETIRSL	3	1	1	P17600		1475.77	707390	553944	0	0	0.1251	High	2.61427	High	2.14038	High	3.25302	0	35.257	34.712	34.7599
268	HEQLSVAEITN	2	5	1	P68363		1240.62	1.01867e+06	0	1.29365e+06	0	0.06671	High	2.60586			High	2.5882	0	39.3105		38.8129
269	DDGYSTKDSY	1	2	1	Q96E39		1150.46	564356	0	0	0	0.166	High	2.59379					0	24.7009
270	SETAPAAPAAPAPAEKTPVKKKAR	9	1	1	P10412	N-Term(Acetyl)	2429.36	2.8654e+07	28348148	3.01054e+07	0	0.1633	High	2.58555	High	2.60914	High	3.11903	0	21.0172	20.8062	21.0597
271	LSAKPAPPKPEPKPR	3	1	1	Q15651		1612.96	1.57689e+06	948450	881092	0	0.1689	High	2.58447	High	1.8046	High	2.23674	0	13.5704	12.9507	12.6987
272	VIKAVDKKAAGAGKVTKSAQKAQKA	5	2	1	P68104		2496.51	2.41746e+06	1.44129e+06	1.29802e+06	0	0.1458	High	2.5836	High	1.93143	High	2.39473	0	11.3649	10.893	10.8835
273	SETAPAAPAAAPPAEKAPVK	3	1	1	P16403	N-Term(Acetyl)	1916.02	0	1.25479e+06	0	0	8.205e-05	High	2.582	High	2.65277			0	35.4477	34.8085
274	VELGTQPATQ	2	1	1	P02652		1043.54	4.40989e+06	0	3.80383e+06	0	0.1884	High	2.58026			High	2.30113	0	31.1715		30.5542
275	AEKGEPAAAAAPEAG	2	1	1	P29966		1339.65	635271	0	505563	0	0.1892	High	2.57276			High	2.24871	0	19.3957		19.11
276	GSLPQKSHGRTQDENPVVH	4	1	1	P02686		2086.05	2.98145e+06	1.77239e+06	2.04073e+06	0	0.08	High	2.56523	High	2.13892	High	1.57511	0	14.3516	14.0984	13.8012
277	GAEGQRPGFGYGG	2	1	1	P02686		1252.58	0	0	0	0	0.2077	High	2.55894			High	2.67011	0	31.2034		30.5762
278	RNIVVKTVEMRDGEVIKES	3	1	1	P14136	M10(Oxidation)	2218.19	1.12901e+06	1.19399e+06	1.63626e+06	0	0.1539	High	2.556	High	3.60525	High	3.9035	0	31.9151	31.225	31.2527
279	SLPQKSHGRTQDENPVVHFF	3	1	1	P02686		2323.17	1.58373e+06	1.17067e+06	1.42415e+06	0	0.08422	High	2.54896	High	2.50116	High	2.43626	0	39.7684	39.2424	39.2759
280	SEEIITPVY	3	1	1	P07384	N-Term(Acetyl)	1092.55	991487	996891	939584	0	0.1589	High	2.54783	High	2.93016	High	2.39703	0	83.1124	82.7088	82.612
281	VGGEALGRL	3	2	2	P68871;P02042		871.502	2.22547e+06	1.77648e+06	1.80922e+06	0	0.0008527	High	2.54358	High	3.29636	High	3.46574	0	37.1097	36.5116	36.4495
282	LPKQPVIVKA	2	1	1	P46776		1092.72	625129	0	440485	0	0.08927	High	2.54152			High	1.95834	0	30.4527		30.0179
283	RETSLDTKSVSEGHLK	2	1	1	P14136		1786.93	3.98654e+06	4.02569e+06	0	0	1.411e-09	High	2.5301	High	2.95942			0	21.2186	20.8092
284	FSNLQIRETSLDTKSVSEGHL	2	1	1	P14136		2361.21	0	0	1.98687e+06	0	0.04148	High	2.52672			High	4.16846	0	53.2429		52.4182
285	APPGGRANITSLG	4	1	1	Q16555		1210.66	3.72899e+07	3.31067e+07	3.42759e+07	0	0.1984	High	2.52667	High	2.29036	High	2.6322	0	33.9324	33.3161	33.0757
286	LQIRETSLDTKSVSEGHLK	1	1	1	P14136		2141.17	0	0	0	0	0.0835	High	2.52051					0	35.6369
287	AHAGEYGAEALER	2	1	1	P69905		1373.65	0	0	0	0	0.0002243	High	2.51585	High	3.54336			0	28.1863	27.5066
288	ASGNYATVISHNPETKKT	1	1	1	P62917		1917.97	1.24305e+06	0	0	0	0.1421	High	2.50582					0	25.2709
289	GQKDSYVGDEAQSKRGILT	1	6	1	P60709		2052.04	2.30669e+06	0	0	0	0.1576	High	2.50452					0	30.551
290	FRDGDILGKYVD	3	1	1	P61604		1397.71	682333	823564	1.14182e+06	0	0.185	High	2.49818	High	2.72938	High	2.43545	0	51.1587	50.5925	50.3952
291	ASVSTVLTSKYR	9	1	1	P69905		1311.73	8.57861e+07	7.65737e+07	1.26526e+08	0	0.002414	High	2.47861	High	3.07259	High	2.54069	0	34.1444	33.6125	33.7179
292	NLQIRETSLDTK	3	1	1	P14136		1417.77	2.03121e+06	0	1.98447e+06	0	0.04296	High	2.44267	High	2.53555	High	2.82206	0	32.6639	32.046	32.0307
293	SETAPAAPAAPAPAEKTPVKKKA	9	1	1	P10412	N-Term(Acetyl)	2273.26	4.23895e+07	3.84379e+07	3.88917e+07	0	0.000691	High	2.43508	High	2.7532	High	2.33594	0	24.3319	24.353	24.1692
294	VGDEAQSKRGILTL	3	6	1	P60709		1486.83	4.90685e+06	2.00912e+06	3.12115e+06	0	0.1716	High	2.3979	High	2.49251	High	2.01504	0	39.8784	39.4007	39.422
295	TLPTKETIEQEKRSEIS	3	1	1	P63313		1989.06	1.18525e+07	1.18325e+07	1.4354e+07	0	0.1537	High	2.39024	High	1.93732	High	2.29941	0	30.5413	29.886	29.9178
296	AHAGEYGAEALE	2	1	1	P69905		1217.55	3.58708e+06	0	4.3236e+06	0	0.2193	High	2.38991			High	2.70746	0	32.4316		31.819
297	FLAEGGGVR	3	1	1	P02671		905.486	1.19712e+06	1.04417e+06	931066	0	0.1826	High	2.37125	High	2.43502	High	2.5769	0	28.6714	28.1672	28.2195
298	ASPVEKEAPAEGEA	5	1	1	P29966		1384.66	1.67642e+06	1.75737e+06	1.67894e+06	0	0.0006377	High	2.36747	High	2.80461	High	2.73004	0	22.1755	21.8085	22.1919
299	QEKNPLPSKETIEQEKQAGES	2	1	1	P62328		2370.19	2.11957e+06	0	2.07526e+06	0	0.1133	High	2.35239			High	2.2766	0	28.5616		27.9987
300	LVVYPWTQRFFES	3	2	2	P68871;P02042		1671.86	581184	445348	649382	0	0.1476	High	2.32652	High	2.13878	High	2.82254	0	84.9199	84.4631	84.4173
301	LASVSTVL	3	1	1	P69905		789.473	2.18172e+06	0	1.44863e+06	0	0.221	High	2.3017			High	2.14056	0	55.4542		54.8869
302	GEFVSETESRGSE	2	1	1	P02671		1413.62	843475	743331	0	0	0.0002644	High	2.29757	High	3.41958			0	27.0224	26.3612
303	TQDENPVVH	1	1	1	P02686		1038.49	7.59538e+06	0	0	0	0.099	High	2.28554					0	18.1776
304	IAQDNETEKPIDSETKM	3	1	1	P43003	M17(Oxidation)	1964.92	0	1.5542e+06	1.49692e+06	0	7.119e-06	High	2.2855	High	3.95306	High	2.87115	0	21.6617	21.2472	21.2727
305	SGIFTNTKESSSHHP	3	1	1	P02671		1628.77	3.18523e+06	2.43893e+06	2.39716e+06	0	0.1023	High	2.2694	High	2.55565	High	2.59633	0	18.9939	18.6859	18.5151
306	LVVYPWTQR	2	5	2	P68871;P02042		1161.65	3.75072e+06	2.23675e+06	0	0	0.09595	High	2.25485	High	2.09531			0	57.5599	56.766
307	LSEHSSPEEEASPH	2	1	1	Q9UD71		1535.67	0	0	0	0	0.1058	High	2.25345			High	1.67666	0	17.1745		16.4747
308	SETGAGKHVPRAVF	2	5	1	P68363		1455.78	1.00961e+06	856242	0	0	0.002042	High	2.24162	High	3.11716			0	25.5474	24.9993
309	SETAPAAPAAAPPAEKAPVKKKAA	3	1	1	P16403	N-Term(Acetyl)	2314.29	9.40453e+06	7.95839e+06	7.20865e+06	0	0.1824	High	2.23979	High	1.79988	High	2.25734	0	24.1078	23.6887	23.7246
310	FEGFPDKQPR	3	1	1	P26447		1220.61	1.57768e+06	1.49435e+06	1.2066e+06	0	0.1492	High	2.23131	High	2.28361	High	2.42326	0	31.2376	30.5323	30.6202
311	DDMEKIWHHT	1	9	1	P60709		1311.58	608304	0	0	0	0.1853	High	2.22859					0	34.8682
312	SPKVSDTVVEPYN	3	10	1	P07437		1434.72	904681	0	0	0	0.002436	High	2.21724	High	2.55313	High	2.37402	0	36.7035	36.0987	36.1959
313	VGVIKAVDKKAAGAGKVT	3	2	1	P68104		1712.05	4.22453e+06	0	4.6882e+06	0	0.04538	High	2.20115			High	3.66064	0	21.8957		21.5129
314	FGGPGTASRPSSSRS	1	1	1	P08670		1450.71	1.15787e+06	0	0	0	0.1429	High	2.1854					0	15.0282
315	SETAPAAPAAPAPAEKTPVKKKA	3	1	1	P10412		2231.25	965579	1.17773e+06	1.05394e+06	0	0.09307	High	2.16262	High	2.67705	High	3.31881	0	19.2531	18.9127	18.798
316	AGVANALAHKYH	6	2	2	P68871;P02042		1251.67	1.29418e+07	9.6011e+06	1.0973e+07	0	0.1372	High	2.15207	High	1.9433	High	2.0429	0	38.1548	37.7422	38.0259
317	DDPGANAAAAKIQA	1	1	1	Q92686		1312.65	0	0	0	0	0.1977	High	2.14913					0	32.9875
318	LVRYTKKVPQVSTPTL	2	1	1	P02768		1830.09	4.93449e+06	0	0	0	0.1721	High	2.13753					0	38.5501
319	SLPQKSHGRTQDENPVVH	3	1	1	P02686		2029.03	1.43938e+07	7.61728e+06	8.42174e+06	0	0.05055	High	2.10556	High	1.62698	High	1.43288	0	13.7289	13.1972	13.1032
320	VSSGEMMVGGLAP	1	1	1	P14136	M6(Oxidation); M7(Oxidation)	1266.57	1.48281e+06	0	0	0	0.1887	High	2.09101					0	39.9515
321	IEEQKIVVK	3	1	1	P49207		1085.66	1.28303e+06	770338	739496	0	0.1983	High	2.09069	High	2.35316	High	2.32973	0	21.4861	21.1092	21.131
322	SNLQIRETSLDTKS	2	1	1	P14136		1591.83	625431	991616	0	0	1.181e-05	High	2.08381	High	3.8127			0	32.198	31.4423
323	VPGVRLLQ	1	1	1	P08670		881.558	0	0	0	0	0.1976	High	2.06428					0	40.5146
324	VSTVLTSKYR	1	1	1	P69905		1153.66	8.52452e+06	0	0	0	0.2017	High	2.03408					0	34.2334
325	PKRGKKGAVAEDGDELRTEPEAKKS	2	1	1	P27695		2696.44	2.10439e+06	0	1.01858e+06	0	0.1488	High	2.02229			High	2.65248	0	11.8014		11.5765
326	MVDNWRPAQPLKNRQIKASFK	2	1	1	P00918		2527.37	4314179	2.25155e+06	0	0	0.1399	High	2.00991	High	1.46553			0	36.8124	36.1977
327	APVISAEKAYHEQ	3	6	1	P68363		1442.73	2.7395e+06	4.0661e+06	3.58439e+06	0	0.001213	High	1.99745	High	3.24612	High	3.23587	0	27.2228	26.568	26.6121
328	ANEDEAKAETIRSL	3	1	1	Q92777		1546.77	1.29626e+06	0	1.25334e+06	0	0.04259	High	1.98808	High	3.56521	High	4.37403	0	33.5372	32.9053	32.8665
329	SLVSKGTLVQTK	3	5	4	P16403;P16402;P10412;P16401		1260.76	5.30067e+06	3.58538e+06	3.12583e+06	0	0.1216	High	1.97149	High	1.2661	High	2.37452	0	26.7676	26.1152	26.25
330	MVDNWRPAQPLKNRQIKASFK	1	1	1	P00918	M1(Oxidation)	2543.37	4.6164e+06	0	0	0	0.1437	High	1.95792					0	34.3894
331	AMVSEFLK	3	1	1	P04083	N-Term(Acetyl); M2(Oxidation)	982.493	335110	602618	374824	0	0.1195	High	1.94492	High	2.52863	High	2.53863	0	66.0191	65.4954	65.3214
332	GDPALQDAGDSSRKEYFI	3	1	1	P04921		1968.94	2.61652e+06	3.22744e+06	2.24917e+06	0	0.02844	High	1.92761	High	1.6472	High	1.76837	0	52.5969	52.0522	51.8147
333	SETAPAAPAAPAPAEKTPVKK	3	1	1	P10412	N-Term(Acetyl)	2074.13	2.1473e+07	2.13379e+07	1.96648e+07	0	0.08214	High	1.92293	High	1.90772	High	1.75682	0	29.4446	28.8119	29.0159
334	EPTVIDEVR	3	3	1	P68363		1057.56	3.88706e+06	2.6765e+06	3.58735e+06	0	0.2137	High	1.89994	High	1.87755	High	1.98434	0	37.4997	36.9293	37.0447
335	ADKPDMGEIASFDKAKLK	2	1	1	P63313	N-Term(Acetyl); M6(Oxidation)	2022.03	0	1028479	0	0	2.76e-05	High	1.88098	High	2.24795			0	38.6846	38.1762
336	TYFPHFDLSHGSAQVK	3	1	1	P69905		1833.89	1.02991e+06	1.08235e+06	1.40063e+06	0	0.0003612	High	1.84199	High	1.87346	High	1.56539	0	49.9427	49.454	49.1786
337	GFAGDDAPR	1	10	1	P60709		905.414	1.11767e+06	0	0	0	0.2272	High	1.81308					0	20.819
338	IVKPVKVSAPRVGGK	3	1	1	P83731		1534.98	742696	543953	684752	0	0.001126	High	1.72998	High	1.6053	High	1.62387	0	21.9802	21.7747	21.7754
339	VEKNNSRIKLGLK	6	5	4	P16403;P16402;P10412;P16401		1498.91	2.15193e+06	1.04239e+06	997673	0	0.1762	High	1.65309	High	1.63858	High	1.67807	0	17.7881	17.5428	17.4751
340	SSTSSPKAEDGATPSPSNETPKK	2	1	1	P29966		2303.11	2.0331e+06	0	1.72622e+06	0	0.2228	High	1.58613			High	1.42234	0	14.7187		14.2247
341	GKVGAHAGEYGAEALERM	3	1	1	P69905	M18(Oxidation)	1861.89	1.03454e+06	0	1.15778e+06	0	0.1479	High	1.57616			High	2.51213	0	28.6175		28.0195
342	LSAKPAPPKPEPRPKKASA	1	1	1	O00479		1970.16	508268	0	0	0	0.1846	High	1.47805					0	11.6922
343	ISKQEYDESGPSIVHRK	2	7	1	P60709		1973.01	405513	0	859210	0	0.2086	High	1.43776			High	2.10769	0	21.7044		21.2814
344	SETAPAAPAAAPPAEKAPVKK	1	1	1	P16403	N-Term(Acetyl)	2044.12	9.06562e+06	0	0	0	0.06526	High	1.41413					0	29.0297
345	ADKPDMGEIASFDKAKLKKTETQEKN	3	1	1	P63313	N-Term(Acetyl)	2964.51	0	0	0	0	2.778e-05			High	4.73697	High	4.0668	0		37.4978	37.4725
346	AEMGSKGVTAGKIASNVQKKLT	2	1	1	O00499	N-Term(Acetyl); M3(Oxidation)	2276.24	0	0	0	0	9.627e-09			High	4.37194	High	2.70461	0		37.5285	37.4954
347	AGEYGAEALERM	2	1	1	P69905	M12(Oxidation)	1312.59	0	475627	0	0	0.0008465			High	4.21806	High	3.6745	0		34.0794	34.2114
348	AAHLPAEFTPAVHASLDK	3	1	1	P69905		1874.98	0	8.5732e+06	1.05573e+07	0	1.772e-05			High	4.16892	High	3.26863	0		40.1527	40.2532
349	AQSKGNPEQTPVLKPEEEAPAPEVG	2	1	1	P04004		2602.31	0	725455	0	0	8.138e-09			High	4.16242	High	3.16841	0		39.1655	39.213
350	TEHQVVSSDFNSDTH	1	1	1	P04406		1702.74	0	1.09659e+06	0	0	4.206e-05			High	4.11617			0		25.5664
351	SLPQKSHGRTQDENPVVHF	1	1	1	P02686		2176.1	0	2.83137e+06	0	0	0.0004766			High	3.94721			0		27.9348
352	HAGEYGAEALERM	2	1	1	P69905	M13(Oxidation)	1449.65	0	0	622225	0	0.04858			High	3.84837	High	3.99237	0		27.7049	27.7174
353	SDKTIGGGDDSFNT	1	5	1	P68363		1413.62	0	0	0	0	0.0006559			High	3.78674			0		31.204
354	VDSVEGEGEEEGEEY	1	2	1	P68363		1656.65	0	0	0	0	0.0006721			High	3.7073			0		39.1117
355	HAVSEGTKAVTKYTSS	2	13	1	A0A2R8Y619		1665.85	0	688428	660624	0	0.1041			High	3.60726	High	3.76515	0		20.7615	20.7189
356	SETAPAETATPAPVEK	2	1	1	P16401	N-Term(Acetyl)	1640.81	0	0	0	0	0.0002751			High	3.43998	High	3.4515	0		36.7485	36.7733
357	AEPAVQRTLLEK	3	1	1	P14209		1354.77	0	1.05583e+06	6.54811e+06	0	0.002693			High	3.33297	High	1.87214	0		31.215	31.3925
358	HRDTGILDSIGR	1	1	1	P02686		1339.71	0	3.99752e+06	0	0	3.373e-06			High	3.32178			0		33.1058
359	QEYDESGPSIVHR	2	7	1	P60709		1516.71	0	2.39752e+06	2.07439e+06	0	0.1123			High	3.20079	High	3.46213	0		28.7731	28.8071
360	SDKPDMAEIEKFDKSKL	2	1	1	P62328	N-Term(Acetyl); M6(Oxidation)	2039.01	0	0	1.25481e+07	0	0.0967			High	3.16759	High	3.37437	0		39.8573	39.9459
361	AANFLLSQNFDDE	2	1	1	P54725		1483.67	0	0	220091	0	0.0009419			High	3.08047	High	2.53629	0		75.6265	75.549
362	TEKEQIVPKPEEEVAQK	2	1	1	P18621		1982.06	0	1.10073e+06	1.01132e+06	0	0.002144			High	2.88787	High	2.4822	0		26.1677	26.2829
363	LAAHLPAEFTPAVHASLDK	1	1	1	P69905		1988.06	0	733742	0	0	0.002679			High	2.72381			0		53.8813
364	LIKTVETRDGQVINETSQHHDD	2	1	1	P08670		2535.25	0	0	0	0	8.287e-05			High	2.55828	High	2.51246	0		27.9128	27.9537
365	SETAPAAPAAAPPAEK	1	1	1	P16403	N-Term(Acetyl)	1520.77	0	0	0	0	0.0009336			High	2.36423			0		35.0324
366	DNEFGYSNRVVDL	2	1	1	P04406		1527.71	0	0	0	0	0.1624			High	2.28296	High	2.18779	0		63.7807	63.6204
367	PAAPAPAEKTPVKKKAR	3	1	1	P10412		1760.06	0	2.09972e+06	2.28428e+06	0	0.0503			High	2.0613	High	2.16066	0		21.0663	20.8526
368	KALAAAGYDVEKNNSRIK	2	5	3	P16403;P16402;P10412		1948.07	0	0	0	0	0.1241			High	1.61374	High	2.21353	0		23.5566	23.5727
369	KESSETPDQFMTADETRNLQ	1	1	1	P16070	M11(Oxidation)	2343.05	0	0	0	0	0.02305					High	5.62261	0			35.4074
370	KVEQAVETEPEPELRQQTE	1	1	1	P02649		2240.11	0	0	0	0	0.04751					High	4.56623	0			32.8884
371	GNDSTASQDVANRF	1	1	1	P17252		1481.67	0	0	518160	0	0.08904					High	3.52038	0			34.6849
372	SYPARVPPPPPIA	1	1	1	P07910		1361.76	0	0	0	0	0.1608					High	3.06225	0			40.2849
373	YIAALGGAGGKGNRFFLAN	1	1	1	Q9H4K7		1897.01	0	0	1.51412e+06	0	0.1414					High	2.6416	0			72.4724
374	KALAAAGYDVEKNNSRIKLGLK	2	4	3	P16403;P16402;P10412		2359.35	0	0	0	0	0.1715					High	2.48843	0			35.8255
375	QELGKLTGPNNQ	1	1	1	P13521		1298.67	0	0	956893	0	0.1485					High	2.00417	0			28.1975
376	AQEEAEAEERRLQ	1	1	1	O15240		1558.75	0	0	5.3038e+06	0	0.1783					High	1.48436	0			22.6105
377	EIENPETSDQ	5	1	1	P02724		1161.5	4.17404e+06	3.93864e+06	4.17977e+06	0.001	0.2336	High	3.30866	High	3.15435	High	3.34121	0	24.3734	24.6037	24.3941
378	VHLTPEEKSAVTA	2	1	1	P68871		1381.74	1.5803e+06	0	1.41826e+06	0.001	0.2362	High	2.71367			High	2.63628	0	27.4639		26.85
379	ISKQEYDESGPSIVHRKCF	2	6	1	P60709		2223.09	811779	996431	0	0.001	0.2337	High	2.65911	High	2.62559			0	34.2784	33.5895
380	STVLTSKYR	3	1	1	P69905		1054.59	9.58994e+06	7.76987e+06	2.40427e+06	0.001	0.2358	High	2.22613	High	2.3757	High	1.03936	0	34.2116	33.6455	25.3187
381	SETAPAETATPAPVEKSPAKKKATK	2	1	1	P16401	N-Term(Acetyl)	2580.4	4.10268e+06	0	5.82112e+06	0.001	0.2346	High	2.18609			High	2.29505	0	18.9065		18.4395
382	SDGLAHLDNLKG	2	2	2	P68871;P02042		1239.64	0	0	0	0.001	0.2352	High	1.98323	High	2.58299			0	36.104	35.4636
383	TPEEKSAVTAL	2	1	1	P68871		1145.61	5.31695e+06	5.16732e+06	0	0.002	0.2547	High	3.55026	High	3.90343			0	32.4384	31.8101
384	SLVSKGTLVQT	2	5	4	P16403;P16402;P10412;P16401		1132.66	2.49429e+06	2.32942e+06	0	0.002	0.008776	High	3.39799	High	3.80925			0	36.9309	36.3107
385	IDKKPTSAKPSSTTPRLS	2	1	1	P27816		1914.07	3.17065e+06	0	2.27274e+06	0.002	0.2764	High	3.18819			High	2.86921	0	16.0865		15.6145
386	HYGSLPQKSHGRTQDENPVVH	4	1	1	P02686		2386.17	1.07284e+06	1.12046e+06	1.21122e+06	0.002	0.2341	High	3.13161	High	3.16304	High	3.64074	0	18.3322	17.921	17.7617
387	KFDKSKLKKTETQEKNPLPSKETIEQEKQ	2	1	1	P62328		3459.88	1.0693e+06	0	968905	0.002	0.2161	High	3.01617			High	2.5354	0	25.4079		25.2044
388	KGETKKKFKDPNAPKRPPSAF	1	2	1	B2RPK0		2371.33	4.30748e+06	0	0	0.002	0.276	High	2.94238					0	17.5342
389	GEYKFQNAL	1	1	1	P02768		1069.53	1.18596e+07	0	0	0.002	0.2436	High	2.91386					0	40.4289
390	GPGTASRPSSSRSYVTT	1	1	1	P08670		1710.85	3.05417e+06	0	0	0.002	0.2721	High	2.86811					0	19.6862
391	ANALAHKYH	3	2	2	P68871;P02042		1024.54	2.31465e+07	1.76961e+07	2.01072e+07	0.002	0.2472	High	2.83714	High	2.49418	High	2.22749	0	38.1269	37.7188	37.644
392	DGEVIKESKQEHKDVM	1	1	1	P14136		1871.93	1.36052e+06	0	0	0.002	0.2508	High	2.83234					0	19.5694
393	TPEEKSAVTALW	1	1	1	P68871		1331.69	2.36086e+06	0	0	0.002	0.2769	High	2.74313					0	56.9757
394	LTEDQVPALK	3	1	1	P27816		1113.62	829156	681534	680987	0.002	0.2505	High	2.7323	High	2.68252	High	3.03409	0	37.8552	37.3885	37.3045
395	LIKTVETRDGQVINETS	1	1	1	P08670		1903.02	2.41751e+06	0	0	0.002	0.2792	High	2.64593					0	33.0902
396	HRDTGILDSIGRF	1	1	1	P02686		1486.78	436321	0	0	0.002	0.2488	High	2.64484					0	53.7117
397	SETAPAETATPAPVEKSPAKKKATKK	5	1	1	P16401	N-Term(Acetyl)	2708.49	8.88036e+06	8.17126e+06	7655702	0.002	0.01002	High	2.62594	High	2.67454	High	2.33208	0	15.6404	15.3702	15.1192
398	ASGNARIGKPAPDFK	3	1	1	P32119	N-Term(Acetyl)	1570.84	1.60497e+06	1.55652e+06	1.60547e+06	0.002	0.2804	High	2.61382	High	2.1934	High	2.12299	0	30.7918	30.1568	30.2739
399	QIRETSLDTKSVSEGHL	2	1	1	P14136		1899.98	1.22152e+06	0	1.96264e+06	0.002	0.2947	High	2.56261			High	3.72465	0	35.1919		34.5633
400	SLDTKSVSE	1	1	1	P14136		965.482	4.851e+06	0	0	0.002	0.2598	High	2.49819					0	19.6764
401	IYNEALKG	2	1	1	P06703		907.491	4.6631e+06	0	2.80769e+06	0.002	0.289	High	2.47984			High	2.34434	0	25.6746		25.0839
402	VPGVRLLQDSVD	1	1	1	P08670		1297.72	721458	0	0	0.002	0.2515	High	2.47788					0	56.4023
403	ASTEGANNMPKQVEVRMHDSHLG	1	1	1	P43004	N-Term(Acetyl)	2550.19	2.85278e+06	0	0	0.002	0.2469	High	2.4748					0	48.7954
404	LTEAPLNPK	1	11	1	P60709		982.56	1.52896e+06	0	0	0.002	0.2787	High	2.4737					0	27.0334
405	EMRDGEVIKESKQEHKDVM	3	1	1	P14136	M19(Oxidation)	2304.1	2.18639e+06	2.68452e+06	2.545e+06	0.002	0.01335	High	2.45024	High	2.47906	High	2.83494	0	17.3277	16.9414	16.7769
406	QVINETSQHHDDLE	1	1	1	P08670		1664.76	7.36786e+06	0	0	0.002	0.241	High	2.37907					0	23.8942
407	KVEQAVETEPEPELR	2	1	1	P02649		1753.9	0	0	0	0.002	0.2853	High	2.3329			High	2.85957	0	32.2826		31.6649
408	APEEHPVLL	3	3	1	P60709		1004.54	1.03392e+07	6.91487e+06	6.92016e+06	0.002	0.01376	High	2.28158	High	2.37763	High	2.36051	0	40.1944	39.6521	39.7484
409	SETAPAAPAAAPPAEKAPVKKKAAKK	4	1	1	P16403	N-Term(Acetyl)	2570.47	2128259	2.17744e+06	2.1583e+06	0.002	0.2536	High	2.26023	High	1.68935	High	2.1452	0	17.1012	16.7649	16.5832
410	DGQVINETSQHHDDLE	1	1	1	P08670		1836.81	676511	0	0	0.002	0.2785	High	2.24118					0	29.9834
411	WDLDPEVRPTSAVAA	1	1	1	P02656		1626.82	0	0	0	0.002	0.2408	High	2.24019					0	63.1797
412	VEKNNSRIKLGLKS	2	5	4	P16403;P16402;P10412;P16401		1585.95	2.38609e+06	0	0	0.002	0.2649	High	2.18355					0	17.7672
413	IKSGERGRKGPGPGGPGGAGVARGGAGGGPSGD	1	1	1	Q92686		2830.44	943935	0	0	0.002	0.2618	High	2.16246					0	14.231
414	SSEPPPPPQPPTHQA	1	1	1	Q9Y2V2	N-Term(Acetyl)	1608.77	2.6666e+06	0	0	0.002	0.249	High	2.15256					0	35.3546
415	SETAPAETATPAPVEKSPAKK	3	1	1	P16401	N-Term(Acetyl)	2152.12	2.94831e+06	2501334	2.84544e+06	0.002	0.01913	High	2.1358	High	2.38451	High	2.06809	0	27.4539	26.8043	26.8395
416	TNEKVELQELN	1	2	1	P08670		1316.67	0	0	0	0.002	0.2527	High	2.09945					0	36.7684
417	SVSEGHLKRNIVVKTVEMRDGEVIKESKQEHKDVM	2	1	1	P14136	M18(Oxidation); M35(Oxidation)	4067.13	0	0	6.28662e+06	0.002	0.2434	High	2.09168			High	2.71273	0	32.5945		32.0897
418	INETSQHHDDLE	1	1	1	P08670		1437.63	2.65938e+06	0	0	0.002	0.2583	High	1.95311					0	15.6595
419	LPLVDTHS	2	1	1	P08670		881.476	5.33717e+06	0	5.10255e+06	0.002	0.26	High	1.93703			High	2.16756	0	36.6807		36.2394
420	KFDKSKLKKTETQEKNPLPSKETIEQEKQAGES	2	1	1	P62328		3804.01	0	554592	0	0.002	0.01309	High	1.91456	High	3.33908			0	27.132	26.4818
421	VVYPWTQRFFES	2	2	2	P68871;P02042		1558.78	969828	0	886044	0.002	0.2455	High	1.89936			High	2.44482	0	77.9949		77.4932
422	SETAPLAPTIPAPAEKTPVKKKA	1	1	1	P16402	N-Term(Acetyl)	2387.36	2.21814e+06	0	0	0.002	0.281	High	1.88882					0	38.8751
423	EPAVQRTLLE	3	1	1	P14209		1155.64	1.94313e+06	2.25467e+06	1.72321e+06	0.002	0.2842	High	1.88648	High	1.77606	High	1.61105	0	39.2584	38.6743	38.6369
424	VLSPADKTNVK	2	1	1	P69905		1171.67	9.28271e+06	0	0	0.002	0.263	High	1.87352					0	16.4296
425	SPTVSQVTERSQ	1	1	1	P16157		1318.66	420814	0	0	0.002	0.2616	High	1.83583					0	24.2935
426	SVSTVLTSKYR	8	1	1	P69905		1240.69	5.84985e+06	4.33998e+07	34335526	0.002	0.01007	High	1.82712	High	2.36106	High	2.16176	0	31.5879	30.7767	30.9845
427	TENSTSAPAAKPKRA	1	1	1	P07305	N-Term(Acetyl)	1570.82	619564	0	0	0.002	0.2764	High	1.79009					0	11.3989
428	TVLTSKYR	1	1	1	P69905		967.561	2.10506e+06	0	0	0.002	0.2633	High	1.6604					0	17.3047
429	IVSERNELLIQ	1	1	1	Q9UKZ9		1313.75	6.74114e+06	0	0	0.002	0.2429	High	1.51116					0	21.2454
430	GDPALQDAGDSSRKEY	2	1	1	P04921		1708.79	4.64983e+06	0	4.91466e+06	0.002	0.2613	High	1.45713			High	1.43322	0	27.4367		26.832
431	QIRETSLDTK	1	1	1	P14136		1190.64	1.46345e+06	0	0	0.002	0.252	High	1.43005					0	16.343
432	GPGPGGPGGAGVA	2	1	1	Q92686		950.473	2.55085e+06	2.29709e+06	0	0.002	0.2769	High	1.19639	High	2.4972			0	27.2562	26.5858
433	RTKKNKEEAAEYAKLLA	1	1	1	P62753		1963.11	0	0	0	0.002	0.005069			High	3.7124			0		27.5405
434	HGSKYLATASTMDHA	1	1	1	P02686		1589.74	0	1.02844e+06	0	0.002	0.0142			High	3.69913			0		24.6245
435	DPALQDAGDSSRKEY	1	1	1	P04921		1651.76	0	2.60002e+06	0	0.002	0.02039			High	3.36678			0		27.2605
436	KSKLKKTETQEKNPLPSKETIEQEKQ	1	1	1	P62328		3069.69	0	1.45884e+06	0	0.002	0.004886			High	3.28972			0		18.162
437	AVGGEALGRL	1	1	1	P02042		942.54	0	991063	0	0.002	0.0148			High	3.0891			0		38.8987
438	FVELGTQPATQ	2	1	1	P02652		1190.61	0	853219	927652	0.002	0.004104			High	2.89017	High	3.00488	0		44.3539	44.305
439	DLTEFQTNL	2	8	1	P68363		1080.52	0	331856	352932	0.002	0.01486			High	2.87911	High	2.14413	0		71.2407	71.3317
440	SYTLDSLGNPSA	2	1	1	P07197	N-Term(Acetyl)	1266.59	0	398699	383850	0.002	0.004222			High	2.86785	High	2.85156	0		75.5927	75.4942
441	AAGAGAAKRKATGPPVSELITK	2	1	1	P16401		2094.21	0	1.41597e+06	1.23575e+06	0.002	0.2633			High	2.81614	High	2.47703	0		26.0948	26.2927
442	ASTEGANNMPKQVEVRMHDSHLG	1	1	1	P43004	N-Term(Acetyl); M9(Oxidation)	2566.19	0	4.30644e+06	0	0.002	0.01222			High	2.66356			0		33.7697
443	SYKMADEAGSEADHEGTHSTKRG	1	1	1	P02671	M4(Oxidation)	2480.08	0	735749	0	0.002	0.01354			High	2.51995			0		16.5925
444	RKAEGDAKGDKAKVKDEPQRR	1	1	1	P05204		2382.3	0	0	0	0.002	0.004235			High	2.46178			0		10.3985
445	DKGVFVAGYESLKKNEI	2	1	1	Q6P4I2		1897.01	0	1.48914e+06	1.51412e+06	0.002	0.007609			High	2.42338	High	2.29817	0		72.7315	72.0889
446	KKALAAAGYDVEKNNSRIKLG	2	4	3	P16403;P16402;P10412		2246.27	0	1.24872e+06	1.78767e+06	0.002	0.1906			High	2.40829	High	3.32412	0		29.897	29.8897
447	AEALERMF	2	1	1	P69905	M7(Oxidation)	982.468	0	457492	538289	0.002	0.2829			High	2.17618	High	1.64391	0		34.4306	34.618
448	QVTQPTVGMNFKTPRGPV	1	1	1	P08708	M9(Oxidation)	1973.04	0	761213	0	0.002	0.0149			High	2.03279			0		39.1546
449	GISIKLQEEERERRDN	2	1	1	P08708		1972.03	0	1.19843e+06	1.92176e+06	0.002	0.2812			High	2.02092	High	1.79245	0		25.1548	25.3077
450	FVSNHAY	3	1	1	P04075		837.392	0	1.06105e+07	8.41614e+06	0.002	0.2091			High	1.76462	High	1.98486	0		20.631	20.6202
451	LPLVDTHSKRTL	2	1	1	P08670		1379.8	0	809794	1.03201e+06	0.002	0.2913			High	1.76107	High	1.53347	0		32.057	32.1117
452	GNQGGGYGGGYDNY	1	1	1	P22626		1378.54	0	0	0	0.002	0.2022					High	4.4825	0			35.8594
453	AAHLPAEFTPAVH	1	1	1	P69905		1360.7	0	0	973380	0.002	0.2927					High	3.42091	0			40.0504
454	SGGKYVDSEGHLY	1	1	1	Q03135	N-Term(Acetyl)	1453.67	0	0	694435	0.002	0.2703					High	3.37384	0			38.8677
455	VETRDGQVINETSQHHDDLE	1	1	1	P08670		2322.07	0	0	0	0.002	0.1922					High	3.35029	0			28.6205
456	VGVIKAVDKKAAGAGKVTK	1	2	1	P68104		1840.14	0	0	1.3173e+06	0.002	0.2341					High	3.07092	0			17.2192
457	GATAGKRKASGPPVSELITK	1	1	1	P16402		1968.13	0	0	4.28847e+06	0.002	0.2653					High	3.02382	0			24.4172
458	DGQVINETSQ	1	1	1	P08670		1090.51	0	0	433436	0.002	0.1905					High	2.96037	0			24.7395
459	RLRISPDRVY	1	1	1	P14174		1274.74	0	0	1.08622e+06	0.002	0.2671					High	2.86358	0			29.0585
460	HQSGFSLSGAQIDDNIP	1	1	1	Q16555		1785.85	0	0	1.21056e+06	0.002	0.292					High	2.60421	0			63.1927
461	AKDQTKAQAAAPASVPAQAPKRTQAPTKASE	1	1	1	P47914		3118.68	0	0	0	0.002	0.2657					High	2.47646	0			19.4114
462	EEIIKTLSKEEETK	1	1	1	P84098		1676.9	0	0	0	0.002	0.2701					High	2.44838	0			32.6879
463	SETESRGSESGIFTNTKESSSHHPGIA	1	1	1	P02671		2832.32	0	0	0	0.002	0.2743					High	2.42512	0			29.1341
464	LEKAKAKELATKLG	1	1	1	P62424		1499.92	0	0	0	0.002	0.2901					High	2.39652	0			20.1146
465	TVEMRDGEVIKESKQEHKDVM	1	1	1	P14136	M21(Oxidation)	2504.22	0	0	1.17077e+06	0.002	0.271					High	2.37018	0			22.6712
466	ATNTSAPDLKNVRS	1	1	1	P27816		1473.77	0	0	840728	0.002	0.2127					High	2.33322	0			23.1767
467	YDVEKNNSRIKLG	1	5	4	P16403;P16402;P10412;P16401		1535.82	0	0	1.39339e+06	0.002	0.2207					High	2.07336	0			27.6967
468	TYVPKEF	1	1	1	P02768		883.458	0	0	855940	0.002	0.2161					High	2.0541	0			37.2487
469	ALEEYTKKLNTQ	1	1	1	P02647		1437.76	0	0	1.74836e+06	0.002	0.2918					High	1.47575	0			32.0569
470	ATSPQKSPSVPKSPTPKSPPSRK	1	1	1	Q9NVD7	N-Term(Acetyl)	2431.35	0	0	0	0.002	0.2936					High	1.35333	0			20.4832
471	ATLKEKLIAPVA	3	1	1	P07195	N-Term(Acetyl)	1295.8	702650	637531	0	0.003	0.03865	High	2.47948	High	2.92175	High	2.62193	0	58.2254	57.4355	57.3534
472	FVDLEPTVIDEVR	2	3	1	P68363		1531.8	0	0	0	0.003	0.02874	High	2.40263	High	2.29122			0	70.8133	70.4072
473	ENPVVHFF	3	1	1	P02686		988.49	405702	0	554757	0.003	0.02854	High	2.07501	High	1.89338	High	2.37589	0	63.5125	62.8352	62.5419
474	VDRGEEKKGKDQSGEVLSSV	1	1	1	P55087		2147.1	0	0	0	0.003	0.04356			High	3.44363			0		23.0509
475	PTTKTYFPHF	1	1	1	P69905		1238.62	0	0	0	0.003	0.04302			High	3.03805			0		40.2082
476	VLSPADKTNVKAAWGKVGAHAGEYGAEALERM	1	1	1	P69905		3326.7	0	499247	0	0.003	0.03498			High	2.82299			0		62.677
477	SPKVSDTVVEPY	1	10	1	P07437		1320.67	0	1.35811e+06	0	0.003	0.0294			High	2.36802			0		38.4737
478	SVVVKSI	1	1	1	Q7Z589	N-Term(Acetyl)	773.478	0	1.10504e+06	0	0.003	0.02964			High	2.00169			0		34.5805
479	TVLTSKY	1	1	1	P69905		811.458	0	2.68517e+06	0	0.003	0.04245			High	1.89871			0		25.9523
480	GAQIDDNIPRRTT	1	1	1	Q16555		1456.75	0	619204	0	0.003	0.03306			High	1.79569			0		25.5226
481	VGMGQKDSYVGDEAQSKRGILT	1	6	1	P60709	M3(Oxidation)	2355.17	0	748954	0	0.003	0.03108			High	1.75926			0		31.541
482	TSLDTKSVSEGHLK	2	1	1	P14136		1501.79	0	541349	504556	0.003	0.02655			High	1.19609	High	1.30488	0		23.7978	23.8336
483	GFGYGGRASDYKSAHKG	1	1	1	P02686		1757.84	0	773454	0	0.003	0.03826			High	1.12501			0		17.7219
484	GTGASGSFKLN	1	5	4	P16403;P16402;P10412;P16401		1038.53	4.18783e+06	0	0	0.004	0.2862	High	2.79273					0	30.5264
485	ATSPQKSPSVPKSPTPKSPPSRKKDDSFLGK	1	1	1	Q9NVD7	N-Term(Acetyl)	3321.8	0	0	0	0.004	0.2853	High	2.64096					0	28.1435
486	GVANALAHKYH	1	2	2	P68871;P02042		1180.63	1.76221e+07	0	0	0.004	0.2853	High	2.54337					0	38.1468
487	LPTRVDF	1	1	1	P14136		847.47	2.30704e+07	0	0	0.004	0.2863	High	2.5038					0	40.4144
488	EEVSGNVSPGTR	2	1	1	P02671		1231.6	523209	525787	0	0.004	0.05248	High	2.43048	High	2.49224			0	19.0694	18.7283
489	VGSGVEGTETY	1	1	1	O43761		1098.5	387925	0	0	0.004	0.2839	High	2.15236					0	33.2099
490	AGWNAYIDNL	1	1	1	P07737	N-Term(Acetyl)	1178.55	0	210258	0	0.004	0.05142			High	2.35736			0		105.301
491	EEYPDRIM	2	6	1	P07437	M8(Oxidation)	1068.47	0	1.46877e+06	1.44926e+06	0.004	0.04417			High	1.93071	High	1.98862	0		27.9897	28.4561
492	VLSPADKTNVKAAWGKVGAHAGEYG	1	1	1	P69905		2526.32	5.05647e+06	0	0	0.005	0.3085	High	3.34398					0	40.1402
493	GPGGAGVARGGAGGGPSGD	1	1	1	Q92686		1453.69	200880	0	0	0.005	0.3177	High	3.10472					0	16.6482
494	TQDENPVVHF	2	1	1	P02686		1185.56	5.87129e+06	0	1.10211e+07	0.005	0.2966	High	3.08129			High	3.31044	0	40.509		40.1141
495	DEHGIDPTGTY	1	3	1	P07437		1204.52	738852	0	0	0.005	0.2932	High	2.84763					0	37.7879
496	NALAHKYH	1	2	2	P68871;P02042		953.497	1.30855e+07	0	0	0.005	0.2933	High	2.74573					0	38.1397
497	ADPGSDLFSVQALQ	1	1	1	P02549		1447.71	0	0	0	0.005	0.2904	High	2.65173					0	79.1227
498	GAAKRKATGPPVSELITK	1	1	1	P16401		1824.08	651430	0	0	0.005	0.307	High	2.52037					0	24.4613
499	GETKKKFKDPNAPKRPPSA	1	2	1	B2RPK0		2096.17	559011	0	0	0.005	0.3347	High	2.45468					0	10.9302
500	GAVGPRGPSGPQGIR	1	1	1	P08123		1405.77	1.50227e+06	0	0	0.005	0.3189	High	2.41855					0	23.2957
501	DESGPSIVH	2	7	1	P60709		940.44	2.82182e+06	2.15404e+06	0	0.005	0.2886	High	2.39595	High	2.39477			0	25.4937	25.2963
502	AASKPVEAAVVAAAVPSSG	1	1	1	O94826	N-Term(Acetyl)	1723.93	0	0	0	0.005	0.3014	High	2.39471					0	67.1523
503	TGASGSFKLN	1	5	4	P16403;P16402;P10412;P16401		981.503	0	0	0	0.005	0.2916	High	2.37051					0	30.1692
504	AEQNRKDAEAWFNEKSKEL	1	1	1	P13645		2293.13	519295	0	0	0.005	0.3159	High	2.35478					0	39.1554
505	SVVPSPKVSDTVVEPYN	2	4	1	P07437		1816.94	1.25865e+06	0	1.35914e+06	0.005	0.3104	High	2.33778			High	2.44888	0	53.2867		52.6777
506	SPRDDGYSTKDSY	1	2	1	Q96E39		1490.65	802388	0	0	0.005	0.2967	High	2.33399					0	20.2625
507	VHLTPEEKSAVTAL	1	1	1	P68871	N-Term(Acetyl)	1536.83	0	0	0	0.005	0.3381	High	2.23704					0	63.0552
508	AVAASKERSGVSL	1	3	3	P16403;P16402;P10412		1274.71	688924	0	0	0.005	0.318	High	2.20495					0	21.3514
509	NIVVKTVEM	1	1	1	P14136	M9(Oxidation)	1048.57	1.17313e+06	0	0	0.005	0.3062	High	2.12893					0	31.5989
510	TEFKANAEKTSGSNVKIVKVKKE	2	1	1	P56381		2535.42	0	0	0	0.005	0.3068	High	2.04547			High	1.32929	0	19.2214		18.7115
511	HAGEYGAEALE	1	1	1	P69905		1146.51	1.24939e+07	0	0	0.005	0.3368	High	1.94888					0	31.7851
512	AAERPGEAAVASSPS	1	1	1	P29966		1399.69	478752	0	0	0.005	0.3237	High	1.90103					0	20.972
513	ELGRPAANTKIGP	1	1	1	P62241		1323.74	884709	0	0	0.005	0.3188	High	1.82375					0	29.0519
514	KFQNAL	1	1	1	P02768		720.406	1.73526e+06	0	0	0.005	0.318	High	1.82043					0	24.5794
515	QIDDNIPRRTTQ	1	1	1	Q16555		1456.76	1.31835e+06	0	0	0.005	0.2937	High	1.58824					0	23.5894
516	LYSEPVSFHDPQGNPGLAYSPQDYQSAKPALDSNLFPMIPDYNLYHHPNDMGSIPEHKP	1	1	1	Q06889	N-Term(Acetyl); M38(Oxidation); M51(Oxidation)	6710.13	0	0	0	0.005	0.336	High	1.48036					0	77.7803
517	VAKENGMDVFRVFDSLNYLPNMLLGMEAAGSAGGVVEAAISYTGDVADPSRTKYSLQYYM	1	1	1	P11498	N-Term(Acetyl); M22(Oxidation); M26(Oxidation)	6556.12	0	0	0	0.005	0.3391	High	1.41227					0	101.489
518	SVPGVRLLQ	1	1	1	P08670		968.592	0	0	0	0.005	0.3203	High	1.06522					0	40.715
519	GMGQKDSYVGDEAQSKRGILT	2	6	1	P60709	M2(Oxidation)	2256.1	0	0	0	0.005	0.06392			High	2.40966	High	3.09006	0		30.0923	30.1037
520	ASTEGANNMPKQVEVRMHDSHLG	1	1	1	P43004	N-Term(Acetyl); M9(Oxidation); M17(Oxidation)	2582.18	0	4.76062e+06	0	0.005	0.0663			High	2.34779			0		25.6889
521	GGYSYDISEKTT	1	1	1	P46821		1320.6	0	0	0	0.005	0.06497			High	2.09991			0		34.0365
522	GAQIDDNIPRRTTQ	1	1	1	Q16555		1584.81	0	0	0	0.005	0.05638			High	1.73404			0		25.4798
523	EHSPNNSDSMACNSPPSPALWDTSSHSTPAPARSQLPPPLPYSASPSYLDDPTNSWYHAQNLS	1	1	1	O60479	M10(Oxidation)	6791.04	0	4.62591e+06	0	0.005	0.06139			High	1.01131			0		43.7759
524	SSGEMMVGGLAP	1	1	1	P14136	M5(Oxidation); M6(Oxidation)	1167.51	0	0	1.98277e+06	0.005	0.3302					High	2.62355	0			38.2054
525	LEEYTKKLNTQ	2	1	1	P02647		1366.73	0	0	4.5264e+06	0.005	0.3028					High	2.51349	0			23.2205
526	DVRQQYESVA	1	1	1	P08670		1194.58	0	0	0	0.005	0.3408					High	2.42789	0			33.293
527	SAIRRLKELKDQ	1	2	1	P61513		1456.86	0	0	1.03565e+06	0.005	0.3155					High	2.41912	0			19.0444
528	FHPLGADSQV	1	1	1	P11166		1070.53	0	0	749799	0.005	0.3292					High	2.36228	0			37.1239
529	SPTFSDSTSAVKEKTAT	1	1	1	P46821		1756.87	0	0	1.06335e+06	0.005	0.3124					High	2.31537	0			28.8275
530	IEDVTPIPSDSTRRKGGRRGR	1	1	1	P62263		2353.29	0	0	3.24065e+06	0.005	0.3167					High	2.22127	0			16.7947
531	GGTGSGMGTLLISK	2	9	1	P07437	M7(Oxidation)	1294.67	0	0	534059	0.005	0.3451					High	2.18403	0			33.3479
532	YPWTQRF	1	5	2	P68871;P02042		997.491	0	0	2.01471e+06	0.005	0.3083					High	1.91547	0			63.4235
533	FLKQAW	1	1	1	P04083		792.442	0	0	523385	0.005	0.3307					High	1.43048	0			38.847
534	VVDLMAHMASKE	1	1	1	P04406	M5(Oxidation); M8(Oxidation)	1362.64	0	0	892316	0.005	0.3195					High	1.07768	0			18.5457
535	ASPKPAGLKESSDKVSRVA	2	1	1	P46821		1927.07	0	0	757873	0.006	0.3418	High	3.29028			High	3.11021	0	20.5642		20.0717
536	ASQKRPSQRHGSKYLATASTMDHA	1	1	1	P02686	N-Term(Acetyl); M21(Oxidation)	2686.32	1.43505e+06	0	0	0.006	0.344	High	2.99613					0	16.7499
537	GEVIKESKQEHKDVM	1	1	1	P14136		1756.9	1.02402e+06	0	0	0.006	0.3455	High	2.58843					0	14.2639
538	DLVVKTV	1	1	1	Q9BW83		773.479	981526	0	0	0.006	0.342	High	2.19225					0	35.0303
539	EVISDEHGIDP	1	7	1	P07437		1210.56	2.2247e+06	0	0	0.006	0.3433	High	2.07553					0	36.5245
540	ERYMCSRFFIDFPHIEEQQKKIESYLHNHFIGEGMTKYDYLMTLHGVVNEST	1	1	1	Q8NEK8	N-Term(Acetyl); M4(Oxidation); M35(Oxidation); M42(Oxidation)	6401.02	0	0	0	0.006	0.3435	High	1.2651					0	77.4808
541	RDLVVDSAKSLEDGPSAALHSKLYEAIMRE	1	1	1	A6NGH8	N-Term(Acetyl)	3342.7	0	0	1.36206e+06	0.006	0.3653					High	3.31611	0			48.4195
542	VAGEGDGDSMGHEDLY	1	1	1	P01213	M10(Oxidation)	1667.66	0	0	0	0.006	0.3549					High	3.05669	0			32.4922
543	SETAPAETATPAPVEKSPAKKKATKKAAGAGAA	1	1	1	P16401	N-Term(Acetyl)	3177.72	0	0	4.19903e+06	0.006	0.3533					High	2.98495	0			18.3397
544	RNIVVKTVEMRDGEVIKESKQEHKD	1	1	1	P14136	M10(Oxidation)	2983.58	0	0	1.34589e+06	0.006	0.3568					High	2.45055	0			26.4549
545	WGKVNVD	1	2	2	P68871;P02042		817.422	0	0	768863	0.006	0.3459					High	1.63107	0			29.2984
546	SDKPDMAEIEKFDKSKLKKTE	1	1	1	P62328	N-Term(Acetyl); M6(Oxidation)	2525.29	0	0	1.63005e+06	0.006	0.3614					High	1.36443	0			30.7889
547	KPESNAVTKTAGPIAS	1	1	1	P27816		1570.84	0	0	0	0.007	0.3498	High	2.86233					0	22.1427
548	LAERLRISPDRVY	1	1	1	P14174		1587.9	1.12681e+06	0	0	0.007	0.3517	High	2.55688					0	38.7382
549	AEGQRPGFGYGG	1	1	1	P02686		1195.55	1.73515e+06	0	0	0.007	0.352	High	2.35436					0	30.1253
550	SETAPAAPAAPAPAEKTPVKKKARKSAG	2	1	1	P10412	N-Term(Acetyl)	2772.54	0	0	0	0.007	0.4058	High	2.16244			High	2.47213	0	17.9924		17.6849
551	SETAPAAPAAAPPAEKAPVKKKAAKKAGGTPR	1	1	1	P16403	N-Term(Acetyl)	3109.76	0	0	0	0.007	0.3605	High	0.66602					0	17.3824
552	VSKGTLVQTKGTGASGSFK	1	5	4	P16403;P16402;P10412;P16401		1853.02	0	0	0	0.007	0.3944					High	2.55748	0			21.3264
553	DGEVIKESKQEHKDVM	1	1	1	P14136	M16(Oxidation)	1887.92	0	0	644018	0.007	0.3894					High	2.40257	0			12.515
554	SLDTKSVSEGHLKRNIVVK	1	1	1	P14136		2110.2	0	0	0	0.007	0.3748					High	2.14185	0			27.334
555	DNIQGITKP	1	1	1	P62805		985.535	0	0	2.63131e+06	0.007	0.3921					High	2.11214	0			30.7999
556	DASTLQSQKAEGTGDA	1	1	1	O00479		1578.73	0	0	316985	0.007	0.4067					High	2.07989	0			20.8165
557	ASDYKSAHKGFKGVDAQGTLS	1	1	1	P02686		2167.08	0	0	6.48338e+06	0.007	0.3904					High	2.00542	0			25.6049
558	YPARVPPPPPIA	1	1	1	P07910		1274.73	0	0	0	0.007	0.4047					High	1.97212	0			40.3124
559	FSETGAGKHVPRAV	2	5	1	P68363		1455.77	0	0	288924	0.007	0.3949					High	1.93299	0			22.2809
560	GGIMLPEKSQGKVL	1	1	1	P61604	M4(Oxidation)	1472.82	0	0	0	0.007	0.403					High	1.68204	0			38.4889
561	QEEAEAEERRLQ	1	1	1	O15240		1487.71	0	0	221961	0.007	0.3823					High	1.53497	0			20.4942
562	AVSRSQRAGLQFPVGRIH	1	2	1	P0C0S5		1979.11	0	0	587546	0.007	0.3747					High	1.44854	0			33.392
563	IKTVETRDGQVINETS	1	1	1	P08670		1789.93	1.90113e+06	0	0	0.008	0.3668	High	2.69027					0	26.8266
564	EPPPPPEPARI	2	1	1	Q8TCZ2		1199.65	2.55081e+06	0	1.99233e+06	0.008	0.3649	High	2.20383			High	1.87578	0	35.7795		35.6554
565	GRYRFMGTEAYAESIDRTVMYYGLPFIQEADFPFNNYLSMLDTVSGNSVYEVITSW	1	1	1	Q07837	M6(Oxidation); M20(Oxidation)	6546.08	0	0	0	0.008	0.3606	High	1.95637					0	91.4213
566	SVPRGEAAGAVQELA	1	1	1	Q9UHG2		1454.76	0	0	586352	0.008	0.4151					High	3.11396	0			38.7127
567	KTVETRDGQVINETSQ	1	1	1	P08670		1804.91	0	0	2.26802e+06	0.008	0.4103					High	2.2231	0			19.1425
568	HKGFKGVDAQGTLS	1	1	1	P02686		1444.76	0	0	1.48991e+07	0.008	0.4178					High	1.85557	0			21.9527
569	ALAHKYH	1	3	2	P68871;P02042		839.455	0	0	2.74165e+06	0.008	0.4198					High	1.82538	0			37.7134

## Sheet: TableS2_B) R_CUSA_A+
Initial sequences 451 (after applying the high confidence and rank1 filters)
Number sequences	Sequence	# PSMs	# Proteins	# Protein Groups	Protein Group Accessions	Modifications	MH+ [Da]	A5: Area	B5: Area	C5: Area	q-Value	PEP	A2	XCorr A2	B2	XCorr B2	C2	XCorr C2	# Missed Cleavages	RT A2	RT B2	RT C2
1	LIKTVETRDGQVINETSQHHDDLE	6	1	1	P08670		2777.38	6.82188e+06	6.96985e+06	8.77928e+06	0	4.429e-05	High	7.02589	High	5.58319	High	6.44611	0	34.3423	34.3877	34.3299
2	AAHLPAEFTPAVHASLDKF	14	1	1	P69905		2022.05	5.04072e+07	6.30297e+07	7.14638e+07	0	9.413e-08	High	6.45636	High	4.99722	High	4.86263	0	60.1367	59.998	60.0927
3	GYTEHQVVSSDFNSDTH	3	1	1	P04406		1922.82	0	0	0	0	0.0001569	High	6.36083	High	5.39586	High	3.28755	0	33.333	33.3904	33.3451
4	GGPGGAGVARGGAGGGPSGD	3	1	1	Q92686		1510.71	1.14217e+06	1.12336e+06	993453	0	2.184e-05	High	5.91693	High	5.49216	High	5.47094	0	17.5413	17.7357	17.3744
5	SLVSKGTLVQTKGTGASGSFKLN	2	5	4	P16403;P16402;P10412;P16401		2280.27	0	0	0	0	3.931e-08	High	5.74781			High	5.48117	0	39.9713		40.0134
6	ADSGEGDFLAEGGGVR	14	1	1	P02671		1536.7	9.10313e+07	8.52883e+07	9.05816e+07	0	1.274e-06	High	5.63369	High	5.6916	High	5.12312	0	42.3352	42.5062	43.2358
7	KASGPPVSELITKAVAASKER	3	3	3	P16403;P16402;P10412		2139.22	3.79501e+06	3.70778e+06	3.81405e+06	0	2.725e-06	High	5.46814	High	4.61317	High	5.60512	0	53.9443	54.1079	53.8657
8	YQKVVAGVANALAHKYH	363	2	2	P68871;P02042		1869.02	2.13787e+09	1.89546e+09	2.05508e+09	0	3.328e-06	High	5.45779	High	5.62912	High	5.73537	0	37.6651	39.294	37.6693
9	LKKTETQEKNPLPSKETIEQEKQAGES	3	1	1	P62328		3070.6	1.41065e+06	1.29912e+06	1.3439e+06	0	1.302e-08	High	5.41171	High	3.96575	High	3.90743	0	24.9058	24.8905	24.8734
10	HYGSLPQKSHGRTQDENPVVH	5	1	1	P02686		2386.18	3938577	2.93556e+06	2.22471e+06	0	0.001988	High	5.35325	High	5.51394	High	5.22752	0	18.0008	18.2223	18.0981
11	DSGEGDFLAEGGGVR	10	1	1	P02671		1465.66	6.30377e+07	6.70175e+07	5.93985e+07	0	2.872e-05	High	5.35059	High	5.98635	High	5.11503	0	47.4612	47.263	47.3661
12	SKPHSEAGTAFIQTQQLH	2	1	1	P14618	N-Term(Acetyl)	2022.01	0	0	0	0	3.404e-08	High	5.34305			High	5.31001	0	37.4701		37.4454
13	VQTKGTGASGSFKLN	4	5	4	P16403;P16402;P10412;P16401		1494.8	8.99621e+06	8.80212e+06	0	0	7.776e-09	High	5.29463	High	4.39823	High	4.58462	0	25.6751	25.7421	25.6814
14	VLSPADKTNVKAAWGKVGAHAGEYGAEALERM	9	1	1	P69905	M32(Oxidation)	3342.7	1.98612e+07	1.59004e+07	2.37154e+07	0	2.153e-09	High	5.28071	High	4.83926	High	4.58947	0	52.6373	52.8077	52.7861
15	GKVGAHAGEYGAEALERM	5	1	1	P69905	M18(Oxidation)	1861.89	960319	1.49653e+06	1.64166e+06	0	0.0002364	High	5.24576	High	5.56747	High	5.81205	0	28.3613	28.2328	28.1649
16	SSKITHRIHWESASLLR	3	1	1	P01024		2021.11	4.08327e+06	1.69519e+06	0	0	3.796e-05	High	5.21194	High	2.81168			0	34.0786	34.2885
17	LLSPYSYSTTAVVTNPKE	3	1	1	P02766		1970.02	2.19304e+06	1.71487e+06	1.64187e+06	0	6.586e-11	High	5.21142	High	3.61405	High	4.05674	0	57.8016	57.9477	57.9515
18	TEKSNIEETTISSQKI	5	1	1	Q16352		1807.94	5.1003e+06	4.90319e+06	3.75804e+06	0	7.798e-07	High	5.15138	High	5.39573	High	5.13703	0	34.5176	34.588	34.5284
19	KTETQEKNPLPSKETIEQEKQAGES	8	1	1	P62328		2829.42	1.24589e+07	1.2182e+07	1.13235e+07	0	0.0001168	High	5.13084	High	4.72763	High	4.94047	0	26.1451	26.1849	26.3338
20	FIENEEQEYVQTVK	3	1	1	P04083		1755.85	1.59654e+06	1.58514e+06	1.50658e+06	0	0.000356	High	5.04037	High	4.70728	High	4.71578	0	46.1063	46.2197	46.4285
21	ADKPDMGEIASFDKAKLKKTETQEKN	4	1	1	P63313	N-Term(Acetyl); M6(Oxidation)	2980.5	3.45993e+06	2.03032e+06	0	0	0.0002011	High	5.03918	High	5.81274	High	4.11334	0	30.9473	30.8124	30.9364
22	SNLQIRETSLDTKSVSEGHLK	6	1	1	P14136		2342.24	3.14061e+06	3.06519e+06	5.47306e+06	0	1.046e-12	High	4.98716	High	4.46812	High	4.56212	0	35.6069	35.8559	35.6101
23	VLSPADKTNVKAAWGKVGAHAGEYGAEALER	3	1	1	P69905		3195.66	6.04388e+06	5.74991e+06	9.59099e+06	0	8.905e-05	High	4.96044	High	5.36168	High	4.68144	0	51.5626	51.7402	51.7072
24	GEGDFLAEGGGVR	3	1	1	P02671		1263.6	1.8074e+08	1.88156e+08	6.56667e+06	0	1.356e-09	High	4.94649	High	4.67694	High	4.25259	0	40.3121	40.405	40.2709
25	LNETGDEPFQYKN	3	1	1	P15104		1554.71	3.50585e+06	3.60786e+06	4.14722e+06	0	6.728e-06	High	4.93763	High	5.32564	High	4.88724	0	38.063	38.1055	38.0681
26	RDGQVINETSQHHDDLE	3	1	1	P08670		1992.91	3.39507e+06	2.7605e+06	3.82758e+06	0	0.001832	High	4.93524	High	5.80931	High	5.96804	0	23.2642	23.3533	23.2738
27	GGPGGAGVARGGAGGGP	6	1	1	Q92686		1251.62	3.23669e+06	3.18258e+06	3.30464e+06	0	0.001287	High	4.91876	High	5.09539	High	4.85924	0	17.4284	17.5009	17.3112
28	IKTVETRDGQVINETSQHHDDLE	4	1	1	P08670		2664.29	5.56695e+06	0	4.47344e+06	0	1.198e-06	High	4.8977			High	3.39069	0	30.3065		30.2891
29	AEDVTAALAKQGL	3	1	1	P11137		1286.7	950142	0	821651	0	0.0008153	High	4.80156	High	2.65963	High	3.82801	0	55.4266	55.6727	55.5791
30	GASQSDKTPEELFHPLG	4	1	1	P11166		1812.88	2.01511e+06	1.46414e+06	1.94774e+06	0	0.0002764	High	4.7107	High	3.87111	High	5.29598	0	52.6611	54.1858	52.8523
31	SDKPDMAEIEKFDKSKL	2	1	1	P62328	N-Term(Acetyl)	2023.01	1.91006e+06	808277	0	0	0.0001884	High	4.65018	High	2.39032			0	54.1708	54.3597
32	QIRETSLDTKSVSEGHLK	6	1	1	P14136		2028.08	3.26118e+06	3.30601e+06	2.51094e+06	0	0.0003513	High	4.64773	High	5.7697	High	5.29166	0	27.6681	27.528	27.4829
33	AATDLERFSNAEPEPR	2	1	1	Q92599	N-Term(Acetyl)	1844.88	1.63047e+06	2.2388e+06	0	0	1.74291e-09	High	4.64679	High	4.66384			0	56.9128	57.0332
34	SDKPDMAEIEKFDKSKLK	3	1	1	P62328	N-Term(Acetyl); M6(Oxidation)	2167.1	2.82886e+06	3.9411e+06	3.5661e+06	0	0.0002395	High	4.58303	High	4.37814	High	4.82754	0	34.123	34.1843	34.1259
35	IENEEQEYVQTVK	2	1	1	P04083		1608.78	3.77711e+06	0	3.27117e+06	0	0.001179	High	4.58154			High	2.69894	0	36.0288		35.9115
36	LTTDEYDGHSTYPSHQYQ	3	1	1	P30043		2141.91	8.22235e+06	9.47863e+06	7.03951e+06	0	8.453e-07	High	4.5716	High	4.94925	High	4.31942	0	32.3213	32.2824	32.2083
37	VAPEEHPVLLTEAPLNPK	3	2	1	P60709		1954.07	3.54574e+06	3.59055e+06	4.06402e+06	0	8.533e-08	High	4.54276	High	4.35579	High	4.77377	0	50.1528	50.2932	50.2162
38	SDKPDMAEIEKFDKS	2	1	1	P62328	N-Term(Acetyl)	1781.83	1.93341e+06	0	708979	0	0.0001576	High	4.51854			High	4.08339	0	50.6366		50.6789
39	RKGPGPGGPGGAGVARGGAGGGPSGD	5	1	1	Q92686		2103.05	5.48258e+06	4.79916e+06	5.11973e+06	0	0.001904	High	4.49915	High	4.06573	High	3.50612	0	15.5814	15.618	15.3261
40	SSVEIENPETSDQ	7	1	1	P02724		1434.63	5.86977e+07	4.43265e+07	4.68443e+07	0	0.0006497	High	4.4966	High	4.39012	High	4.5229	0	36.6459	36.6832	36.8427
41	SARLSAKPAPPKPEPKPK	7	1	1	P05204		1899.12	4.88445e+06	2.61895e+06	4.65572e+06	0	0.004296	High	4.49643	High	4.36639	High	3.71066	0	11.4323	11.4893	11.3552
42	RNIVVKTVEMRDGEVIKE	4	1	1	P14136	M10(Oxidation)	2131.16	4.03974e+06	4.35505e+06	5.68911e+06	0	0.0008889	High	4.49109	High	4.95509	High	4.85496	0	31.3794	31.4101	31.3531
43	GKVKVGVNGFGRIG	2	1	1	P04406		1387.82	0	1.28577e+06	0	0	8.44e-05	High	4.4844	High	4.51541			0	32.4733	32.4054
44	KKALAAAGYDVEKNNSRIK	3	5	3	P16403;P16402;P10412		2076.16	2.17792e+06	1.89877e+06	1.74062e+06	0	3.847e-10	High	4.45389	High	4.08419	High	4.2414	0	19.4228	19.5887	19.3934
45	RKASGPPVSELITK	6	3	3	P16403;P16402;P10412		1482.87	9.38391e+06	9.00387e+06	9.26575e+06	0	0.003306	High	4.44094	High	4.14491	High	4.24897	0	27.8983	27.766	27.7336
46	IRETSLDTKSVSEGHLK	6	1	1	P14136		1900.02	4.96056e+06	3.71693e+06	0	0	4.499e-05	High	4.37062	High	4.39015	High	4.71216	0	26.3416	26.1087	26.1247
47	TVETRDGQVINETSQ	3	1	1	P08670		1676.81	1.93494e+06	1.14871e+06	1.36359e+06	0	0.0004421	High	4.36612	High	4.04428	High	3.91097	0	25.8911	25.9	25.9127
48	AANFLLSQNFDDE	3	1	1	P54725		1483.67	572425	561708	630655	0	0.0005039	High	4.36319	High	3.62334	High	3.70902	0	75.9716	76.1035	75.9856
49	EGDFLAEGGGVR	3	1	1	P02671		1206.58	2.02899e+07	7.67649e+06	10299701	0	3.726e-05	High	4.36288	High	4.50137	High	3.94418	0	39.6304	39.7112	39.6211
50	SLVSKGTLVQTKGTGASGS	1	5	4	P16403;P16402;P10412;P16401		1777.97	2.66261e+06	0	0	0	0.0003723	High	4.35985					0	28.7561
51	AEAFDDVVGETVGKTD	1	1	1	P27816		1652.77	0	0	0	0	3.379e-05	High	4.31572					0	58.212
52	KTETQEKNPLPSKETIEQEKQA	3	1	1	P62328		2556.32	1.98677e+06	1.56801e+06	1.64534e+06	0	0.01188	High	4.31047	High	3.10433	High	4.11374	0	25.0947	25.139	25.0684
53	HRDTGILDSIGRF	3	1	1	P02686		1486.78	1.88448e+06	1.62355e+06	1.96947e+06	0	0.0004727	High	4.30503	High	4.32375	High	3.93681	0	53.1378	53.3014	53.2484
54	YGSLPQKSHGRTQDENPVVH	4	1	1	P02686		2249.11	5.83059e+06	5.17669e+06	5.33993e+06	0	8.923e-05	High	4.30232	High	4.84148	High	4.29555	0	20.6304	20.871	20.6188
55	ASQKRPSQRHGSKYLATASTMDHA	5	1	1	P02686	N-Term(Acetyl); M21(Oxidation)	2686.32	5.09743e+06	6.33563e+06	6.49024e+06	0	0.01775	High	4.29822	High	4.09072	High	4.24549	0	16.4137	16.4684	16.3847
56	PAVHASLDKF	3	1	1	P69905		1084.58	0	0	0	0	0.001702	High	4.28636	High	4.28173	High	4.37484	0	33.08	33.1413	33.0562
57	HFDLSHGSAQVK	6	1	1	P69905		1325.66	3.72747e+06	3.3e+06	3.76068e+06	0	0.0003327	High	4.279	High	4.6817	High	3.64391	0	22.8088	22.8872	22.3814
58	MRDGEVIKESKQEHKDVM	10	1	1	P14136	M18(Oxidation)	2175.06	2.982e+06	2.34039e+06	2.83071e+06	0	0.009965	High	4.2768	High	4.21408	High	4.62407	0	14.4953	14.5155	14.2237
59	SEKAKPALEDLRQG	3	1	1	P02647		1541.83	1.83256e+06	1.55995e+06	1.48887e+06	0	0.002825	High	4.23906	High	3.85133	High	3.88934	0	22.8416	22.9968	22.8539
60	PAAPAAPAPAEKTPVKKKAR	3	1	1	P10412		1999.19	2.07289e+06	1.97986e+06	1.77845e+06	0	2.898e-08	High	4.22872	High	5.28997	High	4.42409	0	20.9608	21.174	21.0759
61	ALLSPYSYSTTAVVTNPKE	6	1	1	P02766		2041.06	970230	1.16872e+06	1.25521e+06	0	6.909e-05	High	4.22759	High	4.85473	High	4.74554	0	61.634	61.5098	61.7535
62	SAKTSPAKQQAPPVRNLH	6	1	1	Q16555		1930.06	1.74024e+06	1407303	2.18749e+06	0	0.001769	High	4.20546	High	4.22948	High	4.8749	0	13.0542	12.9849	12.6792
63	GSLPQKSHGRTQDENPVVHFF	3	1	1	P02686		2380.19	2.16723e+06	1.62434e+06	1.71953e+06	0	0.003142	High	4.15331	High	4.13301	High	4.17518	0	39.3648	39.5943	39.3184
64	SPTVSQVTERSQD	3	1	1	P16157		1433.69	1.34113e+06	1.0337e+06	1.38874e+06	0	0.001511	High	4.14002	High	3.76305	High	3.33192	0	24.9716	25.184	25.0783
65	ADSGEGDFLAEGGGV	3	1	1	P02671		1380.6	1.11728e+06	963843	1.26898e+06	0	0.001708	High	4.11621	High	3.67758	High	4.00759	0	61.2156	61.0958	61.1236
66	KTETQEKNPLPSKETIEQEKQ	4	1	1	P62328		2485.29	5.94792e+06	5.81043e+06	5.90261e+06	0	0.0006574	High	4.1157	High	3.4615	High	3.91532	0	23.9888	23.5234	23.4779
67	RDNIQGITKPAIR	3	1	1	P62805		1481.86	1.42555e+06	1.20281e+06	1.30191e+06	0	0.0001049	High	4.10589	High	4.65646	High	3.28075	0	26.5724	26.4567	26.5854
68	GDFLAEGGGVR	3	1	1	P02671		1077.54	4.57436e+06	3772957	4.30375e+06	0	0.0009464	High	4.1002	High	4.18432	High	4.01	0	37.8135	37.9565	37.8102
69	RNIVVKTVEMRDGEVIKESKQEHKDVM	7	1	1	P14136	M10(Oxidation); M27(Oxidation)	3229.67	9.02415e+06	1.00144e+07	1.14316e+07	0	0.003672	High	4.09734	High	4.64491	High	5.24837	0	28.7757	28.6815	29.2244
70	GPGGPGGAGVARGGAGGGP	3	1	1	Q92686		1405.7	611106	663046	688517	0	0.002502	High	4.09475	High	4.14053	High	3.14371	0	21.2029	21.4139	21.2356
71	SETESRGSESGIFTNT	3	1	1	P02671		1701.76	4.32949e+06	4.7343e+06	6.17862e+06	0	0.0009714	High	4.0662	High	4.15581	High	4.44573	0	34.7243	34.783	34.7332
72	GRTQDENPVVHF	3	1	1	P02686		1398.68	4.13386e+06	4.11725e+06	3.12128e+06	0	0.00449	High	4.0604	High	3.02404	High	3.99762	0	35.1619	35.2177	35.1626
73	LSAKPAPPKPEPKPK	3	1	1	P05204		1584.95	4.08241e+06	2.36739e+06	3.47146e+06	0	2.358e-06	High	4.02063	High	3.62853	High	2.99396	0	11.575	11.6974	11.5516
74	KGPGPGGPGGAGVARGGAGGGP	3	1	1	Q92686		1687.87	3.14221e+06	3.02847e+06	3.0316e+06	0	1.778e-05	High	4.01679	High	4.47726	High	4.36273	0	19.4108	19.5677	19.3274
75	SDKPDMAEIEKFDKS	3	1	1	P62328	N-Term(Acetyl); M6(Oxidation)	1797.83	4.56748e+06	3.49102e+06	5.3663e+06	0	0.0001311	High	4.00918	High	5.07379	High	4.34166	0	36.4913	36.7146	36.4794
76	TQDENPVVHFF	6	1	1	P02686		1332.62	1.43874e+07	1.47297e+07	1.15697e+07	0	0.02041	High	3.98853	High	4.25342	High	4.0341	0	66.4093	66.442	66.866
77	RDGEVIKESKQEHKDVM	14	1	1	P14136	M17(Oxidation)	2044.02	5.73499e+06	4.08255e+06	3.37782e+06	0	9.051e-05	High	3.98825	High	5.08947	High	3.70708	0	14.7593	10.6235	14.6537
78	HGSKYLATASTMDHA	2	1	1	P02686		1589.74	2.88863e+06	1.43552e+06	0	0	0.008807	High	3.96966	High	2.56658			0	25.0078	25.1182
79	GKRKASGPPVSELITK	6	1	1	P16402		1667.98	1.57512e+06	1.31554e+06	1.31085e+06	0	0.003538	High	3.9675	High	3.86915	High	3.32268	0	22.516	22.5817	22.4484
80	VEIENPETSDQ	3	1	1	P02724		1260.57	2.92331e+06	2.76309e+06	2.38324e+06	0	0.001271	High	3.96201	High	4.05487	High	3.77709	0	34.9578	35.0046	34.9521
81	LIKTVETRDGQVINETSQ	4	1	1	P08670		2031.08	8.07e+06	1.74462e+07	1.85536e+07	0	0.001346	High	3.9383	High	3.16357	High	3.5032	0	32.8623	32.9145	32.8356
82	DTGILDSIGR	3	1	1	P02686		1046.55	3.46463e+06	2.9844e+06	3.44986e+06	0	0.001684	High	3.90436	High	3.86096	High	3.94364	0	53.0516	53.2375	53.2197
83	VREIAQDFKTD	1	3	1	P68431		1321.68	0	0	0	0	0.0003093	High	3.87991					0	29.4391
84	VVAGVANALAHKYH	5	2	2	P68871;P02042		1449.8	1.97621e+06	2.57647e+06	1.71213e+06	0	0.002408	High	3.86952	High	3.76535	High	3.94686	0	33.3061	33.3697	33.3056
85	FLLSQNFDDE	3	1	1	P54725		1227.56	934474	994844	989868	0	1.193e-06	High	3.86818	High	3.73958	High	3.77217	0	70.5516	70.558	70.6892
86	KLEKEEEEGISQESSEEEQ	3	1	1	P17096		2237	1.00515e+06	0	1.06075e+06	0	8.308e-07	High	3.86005	High	4.76533	High	4.50589	0	25.3833	25.2968	25.2634
87	GRTQDENPVVHFF	3	1	1	P02686		1545.75	1.75438e+06	1.7648e+06	1.51233e+06	0	4.638e-09	High	3.84784	High	3.40799	High	3.46092	0	54.4199	54.543	54.5728
88	SVEIENPETSDQ	6	1	1	P02724		1347.6	2.1149e+07	1.69767e+07	1.76756e+07	0	0.003255	High	3.83458	High	3.89818	High	4.12512	0	36.4508	36.8939	36.4429
89	AHAGEYGAEALERM	6	1	1	P69905	M14(Oxidation)	1520.68	1.74502e+06	2.71526e+06	2.14645e+06	0	0.0004922	High	3.82885	High	4.64795	High	4.59375	0	30.5353	30.3659	30.3147
90	KRKASGPPVSELITK	6	2	2	P16402;P10412		1610.96	1.53385e+06	1.37705e+06	1.09148e+06	0	9.305e-08	High	3.77251	High	3.53738	High	3.5234	0	22.6604	22.7587	22.6349
91	ASVSTVLTSKY	2	1	1	P69905		1155.63	3.95811e+07	3.37301e+07	0	0	0.002491	High	3.77119	High	3.75203			0	40.3151	40.4116
92	SLVSKGTLVQT	3	5	4	P16403;P16402;P10412;P16401		1132.66	2.40754e+06	1.76388e+06	0	0	4.858e-05	High	3.76753	High	3.18474	High	3.57197	0	36.4597	36.7045	36.4511
93	VNDNEEGFFSA	2	1	1	P02675		1228.51	3.76774e+06	3.09108e+06	0	0	0.009116	High	3.76404	High	3.49052			0	58.8241	58.7302
94	DSGEGDFLAEGGGV	3	1	1	P02671		1309.56	0	0	703157	0	0.01594	High	3.76265	High	3.75875	High	3.86636	0	64.6749	64.7747	64.8169
95	SHGRTQDENPVVHF	6	1	1	P02686		1622.77	2.05035e+06	1.8614e+06	1.91023e+06	0	0.006523	High	3.76069	High	4.03893	High	3.94002	0	28.6053	28.4135	28.3761
96	HAGEYGAEALERM	2	1	1	P69905	M13(Oxidation)	1449.65	742863	0	801050	0	0.005651	High	3.75188			High	4.37556	0	28.1859		27.9871
97	KVEQAVETEPEPELRQQTE	2	1	1	P02649		2240.12	0	0	0	0	1.69e-06	High	3.73519	High	2.96974			0	33.1686	33.207
98	QEYDESGPSIVH	3	7	1	P60709		1360.61	6.23131e+06	5.47551e+06	3.64415e+06	0	0.0002705	High	3.71606	High	3.95149	High	3.87584	0	34.3114	34.2994	34.1516
99	GKVNVDEVGGEALG	3	1	1	P68871		1343.69	5.46482e+06	6.80316e+06	5.01026e+06	0	0.01606	High	3.70755	High	3.68555	High	3.72031	0	38.4106	38.6517	38.3954
100	VDLEPTVIDEVR	3	3	1	P68363		1384.74	1.88574e+06	1.65158e+06	1.74099e+06	0	0.0001956	High	3.705	High	3.36892	High	3.53239	0	60.555	60.4242	60.4774
101	KKALAAAGYDVEKNNSRIKLG	1	4	3	P16403;P16402;P10412		2246.27	1.9302e+06	0	0	0	1.929e-06	High	3.70265					0	30.0921
102	QKVVAGVANALAHKYH	4	2	2	P68871;P02042		1705.95	1.22989e+07	9.44435e+06	1.06524e+07	0	1.683e-09	High	3.6669	High	2.97661	High	3.37233	0	32.4661	32.5054	32.4376
103	SHEKSFLVSGDN	3	1	1	Q7Z429	N-Term(Acetyl)	1361.64	0	939347	874661	0	0.001497	High	3.6586	High	3.36257	High	3.70142	0	35.8897	36.036	35.8018
104	YDMNAANVGWNNSTFA	2	1	1	P14174		1774.75	584513	393839	0	0	0.01343	High	3.65832	High	3.24273			0	73.6833	73.7126
105	FGYGGRASDY	3	1	1	P02686		1092.48	1.95116e+06	2.20961e+06	3.31331e+06	0	0.006755	High	3.65644	High	3.57214	High	3.63689	0	33.7451	33.7717	33.6846
106	GFKGVDAQGTLS	4	1	1	P02686		1179.61	1.85169e+07	1.514e+07	1.62179e+07	0	0.0129	High	3.65417	High	3.43733	High	3.48009	0	35.5858	35.6358	35.5924
107	GTLVQTKGTGASGSFKLN	2	5	4	P16403;P16402;P10412;P16401		1765.95	0	0	0	0	0.0005687	High	3.6474			High	2.34261	0	37.3273		37.3121
108	FKGVDAQGTLS	3	1	1	P02686		1122.58	2.9046e+06	1.82038e+06	1.8736e+06	0	0.004144	High	3.63084	High	3.52046	High	3.69421	0	34.1156	34.0954	33.9521
109	TEHQVVSSDFNSDTH	1	1	1	P04406		1702.74	818246	0	0	0	0.001261	High	3.60376					0	26
110	SETESRGSESGIFTNTKESSSHHPGIAEFPSRGK	2	1	1	P02671		3633.73	3.83406e+06	3.61948e+06	0	0	0.0126	High	3.60083	High	3.95803			0	32.6721	32.5182
111	DTGILDSIGRF	4	1	1	P02686		1193.62	2.20615e+06	3.57277e+06	3.75466e+06	0	0.001115	High	3.59616	High	3.40818	High	3.60854	0	78.7431	78.7547	78.6809
112	AEPAVQRTLLE	2	1	1	P14209		1226.68	2.17819e+06	0	0	0	0.001356	High	3.5944			High	3.59997	0	39.4416		39.4056
113	LASVSTVLTSKY	3	1	1	P69905		1268.71	2.68939e+07	2.3071e+07	16358844	0	0.003778	High	3.59091	High	3.34263	High	4.00264	0	53.9146	54.0719	54.0634
114	GAAKRKASGPPVSELITK	6	1	1	P10412		1810.06	2.91568e+06	2.16382e+06	2.15905e+06	0	0.000409	High	3.56482	High	3.56681	High	3.94862	0	22.7263	23.1015	23.0796
115	AAKRKASGPPVSELITK	5	1	1	P10412		1753.04	2.44721e+06	2.12123e+06	2.04095e+06	0	0.0008111	High	3.54883	High	3.20908	High	3.07063	0	22.4282	22.4929	22.4264
116	NRGDSTFESKSY	1	1	1	P02671		1390.63	677041	0	0	0	0.007434	High	3.54463					0	20.9498
117	NELRVAPEEHPVLL	3	3	1	P60709		1615.88	1.55931e+06	1.67909e+06	1.81771e+06	0	0.003688	High	3.52066	High	3.89249	High	3.45931	0	50.4568	50.6875	50.6579
118	SEAEDASLLSF	3	1	1	P02656		1168.54	920512	976674	904950	0	0.0004433	High	3.49473	High	3.76401	High	3.2723	0	75.5996	75.6237	75.5451
119	SLVSKGTLVQTKGTGA	3	5	4	P16403;P16402;P10412;P16401		1546.88	1.80001e+06	1.01659e+06	1.00819e+06	0	0.001198	High	3.49406	High	3.77364	High	3.57903	0	29.6646	29.508	29.6396
120	DFLAEGGGVR	3	1	1	P02671		1020.52	0	2.0197e+06	2.09862e+06	0	0.001818	High	3.47573	High	3.64336	High	3.6943	0	39.6353	39.7445	39.6276
121	DEVGGEALGRL	3	1	1	P68871		1115.57	685772	0	687043	0	0.005193	High	3.47081	High	3.08265	High	3.41606	0	47.1201	47.319	47.2571
122	TQDENPVVHF	3	1	1	P02686		1185.56	46962372	2.88209e+07	2.24934e+07	0	0.02641	High	3.43405	High	3.53113	High	3.61809	0	40.3444	40.5554	40.3461
123	EIVHIQAGQCG	6	7	1	P07437		1154.57	2.69898e+06	2.38207e+06	2.65041e+06	0	0.001141	High	3.42957	High	3.45637	High	3.13242	0	35.8249	35.8763	36.0299
124	TATSEYQTFFNP	3	1	1	P00734		1405.63	356479	539646	420590	0	9.193e-06	High	3.41814	High	3.68291	High	3.84327	0	70.6164	70.6557	70.7321
125	EIENPETSDQ	9	1	1	P02724		1161.5	1.70728e+07	1.64332e+07	1.63427e+07	0	0.005189	High	3.40958	High	3.38393	High	3.22165	0	24.5539	24.628	25.0136
126	KKALAAAGYDVEKNNSRIKLGLK	10	4	3	P16403;P16402;P10412		2487.44	4.64422e+06	4.09301e+06	2.31838e+06	0	0.000342	High	3.40239	High	3.81665	High	3.1127	0	32.2392	32.1145	32.2501
127	GPPVSELITK	3	4	4	P16403;P16402;P10412;P16401		1040.6	9.33324e+06	9.04918e+06	7.01282e+06	0	0.004069	High	3.38818	High	3.26933	High	3.18386	0	39.4519	39.7063	39.3969
128	SETAPAAPAAPAPAEKTPVK	6	1	1	P10412	N-Term(Acetyl)	1946.03	4.82087e+06	5.65721e+06	4.52093e+06	0	2.368e-05	High	3.3616	High	3.43189	High	3.40829	0	35.3889	35.4514	35.3687
129	FLSFPTTKTY	3	1	1	P69905		1204.63	2.83201e+06	2.95531e+06	2.66291e+06	0	1.413e-06	High	3.35896	High	3.05583	High	3.25557	0	60.0838	60.0482	60.0156
130	SETAPAETATPAPVEK	1	1	1	P16401	N-Term(Acetyl)	1640.81	831351	0	0	0	0.002036	High	3.34675					0	36.9303
131	SETGAGKHVPRAVF	3	5	1	P68363		1455.78	1.39608e+06	0	1.22233e+06	0	0.0008595	High	3.33996			High	3.65204	0	25.2518		25.2426
132	GEFVSETESRGSE	2	1	1	P02671		1413.62	1091783	933435	0	0	7.579e-05	High	3.3209	High	3.62834			0	26.7941	26.7023
133	DNFVFGQSGAGNNW	1	5	1	P07437		1512.65	0	0	0	0	1.242e-05	High	3.31979					0	77.8681
134	EIRRYQKSTELLIR	3	6	1	P68431		1805.05	5.34652e+06	3.1523e+06	5.14856e+06	0	0.01165	High	3.31647	High	3.52607	High	3.90394	0	29.6306	29.6995	29.6179
135	VHLTPEEKSAVTAL	9	1	1	P68871		1494.82	7.19725e+08	4.67977e+08	4.26649e+08	0	0.01416	High	3.30861	High	3.38368	High	3.18343	0	39.9603	39.8995	39.9952
136	ASGPPVSELITK	3	3	3	P16403;P16402;P10412		1198.67	1.27816e+07	9.50182e+06	4.04286e+06	0	0.009918	High	3.2619	High	3.4382	High	3.04348	0	40.3876	40.474	40.3672
137	TGASGSFKLN	2	5	4	P16403;P16402;P10412;P16401		981.504	0	741561	0	0	0.005926	High	3.25887	High	3.44832			0	29.8933	29.9383
138	IKSGERGRKGPGPGGPGGAGVARGGAGGGPSGD	3	1	1	Q92686		2830.45	2.95351e+06	423020	2.11231e+06	0	0.001865	High	3.25697	High	2.26626	High	3.92626	0	14.0804	14.2895	13.8339
139	DNIQGITKPAIR	2	1	1	P62805		1325.76	0	894964	0	0	0.005031	High	3.24583	High	3.08244			0	33.7552	33.8123
140	TSSTSYNRGDSTFESKSY	3	1	1	P02671		2016.88	0	0	736886	0	0.007375	High	3.24488	High	2.51584	High	2.17554	0	29.2945	29.3073	29.2352
141	GFKGVDAQGTLSK	1	1	1	P02686		1307.7	2.51372e+06	0	0	0	2.595e-05	High	3.23247					0	28.1081
142	QDENPVVHFF	5	1	1	P02686		1231.58	2.60153e+06	2.27863e+06	2.171e+06	0	0.004042	High	3.21346	High	2.99987	High	2.76308	0	67.0598	67.3242	67.5002
143	SLVSKGTLVQTKGTGASGSF	2	5	4	P16403;P16402;P10412;P16401		1925.04	1.14053e+06	1.46186e+06	0	0	2.095e-06	High	3.20978	High	5.8284			0	39.255	39.3002
144	GFGYGGRASDY	2	1	1	P02686		1149.5	0	0	0	0	0.003001	High	3.20174	High	3.21481			0	35.4107	35.5049
145	SPKAEDGATPSPSNETPK	4	1	1	P29966		1812.86	2.32353e+06	2.11548e+06	2.1187e+06	0	0.003491	High	3.1919	High	3.18733	High	3.10241	0	16.8793	16.896	16.5861
146	FGGPGTASRPSSS	3	1	1	P08670		1207.57	1.67347e+06	1.68736e+06	1.56364e+06	0	0.01052	High	3.1824	High	2.86553	High	2.72072	0	19.2141	19.413	19.0904
147	TVTPASSAKTSPA	2	1	1	Q16555		1217.64	1.51869e+06	0	1.43602e+06	0	1.792e-06	High	3.17763			High	3.17456	0	16.0758		15.9621
148	EYDESGPSIVH	3	7	1	P60709		1232.55	3.09106e+06	2.87861e+06	2.31695e+06	0	0.008604	High	3.16942	High	3.05843	High	2.98625	0	33.5036	33.5434	33.4927
149	SETAPAETATPAPVEKSPAKKKATKK	1	1	1	P16401	N-Term(Acetyl)	2708.49	3.911e+06	0	0	0	0.005895	High	3.15084					0	15.4856
150	ASKRALVILAKGAEEME	2	1	1	Q99497	N-Term(Acetyl); M16(Oxidation)	1874.01	0	0	874968	0	0.01048	High	3.12497			High	3.94451	0	52.2745		52.6244
151	SPKAEDGATPSPSNETPKK	4	1	1	P29966		1940.96	1.80132e+06	1.5018e+06	1.48641e+06	0	0.007653	High	3.12332	High	3.11225	High	3.85438	0	12.7096	12.4308	12.4734
152	DFGSLSNLQVTQP	3	1	1	P08708		1405.7	611151	530756	591007	0	0.01611	High	3.11342	High	3.35563	High	2.76513	0	74.7207	74.7349	74.7149
153	DDDIAALVVDNG	3	1	1	P60709	N-Term(Acetyl)	1258.59	427543	397265	402862	0	0.02334	High	3.10992	High	2.78133	High	2.8353	0	93.692	93.8389	93.7664
154	SLPQKSHGRTQDENPVVHF	5	1	1	P02686		2176.1	9.45604e+06	8.88669e+06	9.13427e+06	0	0.0121	High	3.10058	High	3.3843	High	2.69896	0	28.1529	28.4047	28.3361
155	TENSTSAPAAKPK	3	1	1	P07305	N-Term(Acetyl)	1343.68	999325	1.08493e+06	1.35422e+06	0	0.005474	High	3.09634	High	3.32992	High	3.50552	0	13.6493	13.6038	13.4611
156	SGPPVSELITK	3	3	3	P16403;P16402;P10412		1127.63	3.69529e+07	3.86007e+07	6.59897e+06	0	0.005105	High	3.09099	High	3.25141	High	3.0161	0	40.319	40.408	40.1822
157	GAEGQRPGFGYGGRASD	1	1	1	P02686		1681.77	471368	0	0	0	0.002087	High	3.08561					0	25.7589
158	YDVEKNNSRIKLGLKS	6	5	4	P16403;P16402;P10412;P16401		1864.04	3.95578e+06	2.61428e+06	1.70016e+06	0	0.0002997	High	3.05691	High	2.68729	High	2.0669	0	30.5018	30.3862	30.4921
159	SETAPAAPAAPAPAEKTPVKKKARK	6	1	1	P10412	N-Term(Acetyl)	2557.45	4.16266e+07	3.72991e+07	34376614	0	0.007806	High	3.05639	High	3.19251	High	2.47204	0	17.4598	18.1252	17.7723
160	LASVSTVLTSKYR	10	1	1	P69905		1424.82	1.17034e+09	1.07091e+09	7.26969e+08	0	0.0007248	High	3.05493	High	3.17909	High	3.10041	0	40.1815	40.2605	40.1626
161	FSETGAGKHVPRAVF	3	5	1	P68363		1602.84	484742	0	0	0	0.01881	High	3.02135	High	3.42781	High	2.13528	0	33.4109	33.4114	33.3671
162	SYTLDSLGNPSA	3	1	1	P07197	N-Term(Acetyl)	1266.59	561092	648811	0	0	0.004985	High	3.01825	High	3.41392	High	3.05317	0	76.0531	76.0815	76.2301
163	DDDIAALVVDNGSG	3	1	1	P60709	N-Term(Acetyl)	1402.64	659013	628833	523325	0	1.755e-05	High	3.00877	High	2.56008	High	2.68348	0	90.3493	90.459	90.3059
164	DLTEFQTNL	3	8	1	P68363		1080.52	298726	297159	343798	0	0.01958	High	3.00693	High	3.09686	High	2.92131	0	71.6773	71.6935	71.8084
165	GEYKFQNAL	3	1	1	P02768		1069.53	8.10173e+06	0	1.52374e+06	0	0.0009763	High	2.98305	High	3.24684	High	3.15526	0	40.3325	40.4222	40.248
166	VLSPADKTNVKAAWGKVG	2	1	1	P69905		1841.04	1.19923e+07	0	0	0	0.0002117	High	2.97711					0	37.264
167	IAKLEKAKAKELATKLG	2	1	1	P62424		1812.13	1.1838e+06	1.18389e+06	0	0	5.997e-05	High	2.9745	High	3.58234			0	27.0528	26.896
168	HRDTGILDSIGR	3	1	1	P02686		1339.71	7.1908e+06	1.03639e+07	1.13037e+07	0	0.0009841	High	2.97004	High	3.65222	High	3.67496	0	33.4969	33.347	33.2641
169	SETAPAETATPAPVEKSPAKKKAT	3	1	1	P16401	N-Term(Acetyl)	2452.28	0	0	0	0	0.006	High	2.96106	High	2.48057	High	2.94009	0	22.3634	22.4269	22.3624
170	NELRVAPEEHPV	2	3	1	P60709		1389.72	0	0	0	0	0.01242	High	2.95423			High	2.88097	0	30.5452		30.5129
171	FDTASTGKTFP	2	1	1	P02671		1171.57	3.93826e+06	0	0	0	0.005659	High	2.94241					0	38.63
172	LKKTETQEKNTLPTKETIEQEKRSEIS	1	1	1	P63313		3188.71	1.64878e+06	0	0	0	0.003015	High	2.9062					0	26.1681
173	LPQKSHGRTQDENPVVH	3	1	1	P02686		1942	1.56073e+06	1.42571e+06	1.6428e+06	0	0.001816	High	2.90168	High	1.78301	High	2.58008	0	11.9305	11.9517	11.9794
174	SDKPDMAEIEKFDKSK	3	1	1	P62328	N-Term(Acetyl); M6(Oxidation)	1925.92	1.26556e+06	1.88656e+06	1.32221e+06	0	0.0008837	High	2.89672	High	3.37706	High	3.04576	0	32.0643	31.9468	32.0383
175	AVGGEALGRL	1	1	1	P02042		942.539	0	0	0	0	5.406e-05	High	2.88775					0	39.0574
176	GSLPQKSHGRTQDENPVVH	5	1	1	P02686		2086.05	5.57855e+06	5.12813e+06	5155380	0	0.009293	High	2.87701	High	2.74853	High	2.96502	0	14.2761	14.2557	14.0099
177	LVVYPWTQRF	206	5	3	P68871;P02042;P02100		1308.71	1485068722	1260681984	615105932	0	0.0008458	High	2.87009	High	3.0664	High	2.7708	0	80.061	74.2859	74.8453
178	SETAPAAPAAAPPAEKAPVK	3	1	1	P16403	N-Term(Acetyl)	1916.02	1.47412e+06	0	0	0	0.002768	High	2.86241			High	3.00094	0	35.0126		34.9959
179	SYKMADEAGSEADHEGTHSTKRG	2	1	1	P02671	M4(Oxidation)	2480.08	1.61846e+06	1.04997e+06	0	0	0.02471	High	2.86092	High	3.21921			0	17.0694	17.2693
180	YDVEKNNSRIKL	2	6	4	P16403;P16402;P10412;P16401		1478.8	956530	0	1.04083e+06	0	0.005478	High	2.86074			High	2.44876	0	29.7096		29.6506
181	SETAPAAPAAPAPAEKTPVKKKAR	10	1	1	P10412	N-Term(Acetyl)	2429.36	3.32278e+07	2.82312e+07	2.77937e+07	0	0.00858	High	2.8607	High	2.94249	High	2.78738	0	20.8498	21.3042	20.8442
182	GDSTFESKSY	3	1	1	P02671		1120.48	819980	746712	908730	0	0.01545	High	2.84951	High	3.07323	High	3.15149	0	26.6603	26.6794	26.6074
183	FESFGDLSTPDA	3	1	1	P68871		1285.56	0	351136	0	0	0.01459	High	2.83351	High	3.15926	High	2.7651	0	67.1036	66.902	67.1511
184	DLEPTVIDEVR	3	3	1	P68363		1285.67	1.63439e+06	2.22812e+06	1.86495e+06	0	0.001036	High	2.8331	High	2.90396	High	2.75418	0	56.9348	57.022	57.0287
185	AELQEVQITE	2	1	1	Q9UN36	N-Term(Acetyl)	1201.6	0	301839	0	0	0.002126	High	2.8327	High	2.91183			0	74.7324	74.7569
186	ASVSTVLTSKYR	10	1	1	P69905		1311.73	1.3035e+08	1.31684e+08	95362042	0	0.00443	High	2.82912	High	2.97157	High	2.949	0	33.9185	33.965	33.9057
187	SDKPDMAEIEKFDKSK	1	1	1	P62328	N-Term(Acetyl)	1909.92	0	0	0	0	0.0002016	High	2.80647					0	40.0253
188	VELQKEEAQKL	3	1	1	Q00839		1314.73	983419	861363	894864	0	0.0007281	High	2.79323	High	3.13966	High	2.68995	0	27.9194	27.799	27.7666
189	HEQLSVAEITN	2	5	1	P68363		1240.62	0	604311	0	0	0.01273	High	2.78922	High	2.48379			0	39.0266	39.1993
190	VELGTQPATQ	3	1	1	P02652		1043.54	4.68843e+06	4.58262e+06	4.45191e+06	0	0.01037	High	2.78504	High	2.84003	High	2.86315	0	30.9374	30.9813	30.9444
191	SLDTKSVSEGHL	4	1	1	P14136		1272.65	3.28234e+06	770961	0	0	0.0001018	High	2.78495	High	2.81472	High	3.43767	0	32.5561	32.5387	32.4597
192	TGPPVSELITK	3	1	1	P16401		1141.65	3.25796e+06	2.10456e+06	1.40309e+06	0	0.006995	High	2.77292	High	2.78667	High	2.49179	0	40.4563	40.6017	40.4471
193	ASQKRPSQRHGSKYLATASTMDH	1	1	1	P02686	N-Term(Acetyl); M21(Oxidation)	2615.28	2.45573e+06	0	0	0	0.004892	High	2.7676					0	14.7153
194	RETSLDTKSVSEGHL	2	1	1	P14136		1658.84	1.56356e+06	711878	0	0	0.0006716	High	2.76372	High	2.69238			0	29.6756	29.5629
195	SLPQKSHGRTQDENPVVHFF	4	1	1	P02686		2323.17	4.72612e+06	4.36087e+06	4.25338e+06	0	0.0002174	High	2.75883	High	4.11083	High	2.55136	0	39.2659	39.519	39.2317
196	SDYKSAHKGFKGVDA	2	1	1	P02686		1609.8	1.43333e+06	1.33415e+06	0	0	0.0001979	High	2.74828	High	2.52987			0	16.1955	16.1942
197	AGAAKRKASGPPVSELITK	3	1	1	P10412		1881.1	1.69808e+06	2.07417e+06	2.40632e+06	0	0.01213	High	2.73606	High	2.91631	High	2.93935	0	23.3624	23.3973	23.3593
198	GVANALAHKYH	1	2	2	P68871;P02042		1180.63	2.1964e+07	0	0	0	0.001277	High	2.71118					0	37.6928
199	VHLTPEEKSAVT	5	1	1	P68871		1310.7	1.14097e+07	1.01661e+07	9.47523e+06	0	0.002121	High	2.69608	High	2.50331	High	2.65537	0	24.1231	23.8617	23.7454
200	SVVPSPKVSDTVVEPYN	1	4	1	P07437		1816.94	931700	0	0	0	0.01139	High	2.69501					0	52.7676
201	SPKVSDTVVEPY	2	10	1	P07437		1320.68	1.46906e+06	0	0	0	2.062e-06	High	2.69451			High	2.5017	0	38.6116		38.5702
202	SETAPAAPAAPAPAEKTPVKKKA	8	1	1	P10412	N-Term(Acetyl)	2273.26	3.505e+07	3.72967e+07	3.63606e+07	0	0.01599	High	2.66908	High	3.0189	High	3.14193	0	23.6984	24.1873	24.1634
203	FLSFPTTKTYF	2	1	1	P69905		1351.7	651581	0	552977	0	0.0005497	High	2.66853			High	2.75367	0	76.2551		76.2739
204	YDMNAANVGWNNSTFA	3	1	1	P14174	M3(Oxidation)	1790.75	0	737150	293251	0	0.002644	High	2.66595	High	3.88272	High	3.39941	0	64.2893	64.2103	64.3839
205	APVISAEKAYHEQ	3	6	1	P68363		1442.73	2.31842e+06	1.829e+06	1.61348e+06	0	0.005556	High	2.66566	High	2.68398	High	2.81352	0	26.9996	26.8544	26.7898
206	AHAGEYGAEALE	3	1	1	P69905		1217.55	3.48456e+06	3.87291e+06	3.70223e+06	0	0.003658	High	2.66508	High	2.69602	High	2.74114	0	32.231	32.123	32.1699
207	DSYDSYATHNE	3	1	1	Q14011		1301.5	657682	577479	529711	0	0.002514	High	2.66466	High	3.56965	High	2.85676	0	27.4623	27.3232	27.3069
208	FDLSHGSAQVK	6	1	1	P69905		1188.61	8.67201e+06	9.22871e+06	8717185	0	0.00152	High	2.6602	High	2.89246	High	2.74759	0	28.5541	28.3951	28.3272
209	GTGASGSFKLN	3	5	4	P16403;P16402;P10412;P16401		1038.52	5.11392e+06	4.92113e+06	5.1566e+06	0	1.11e-05	High	2.64939	High	2.62992	High	2.37433	0	30.2986	30.3583	30.2736
210	ASTEGANNMPKQVEVRMHDSHLG	2	1	1	P43004	N-Term(Acetyl); M9(Oxidation); M17(Oxidation)	2582.18	4.99392e+06	6.65462e+06	0	0	0.001276	High	2.6362	High	2.58854			0	26.1351	25.9769
211	AGVANALAHKYH	7	2	2	P68871;P02042		1251.66	1.52881e+07	1.15454e+07	1.61093e+07	0	0.001709	High	2.61496	High	2.52319	High	2.19959	0	37.7093	37.9429	37.6861
212	FEGFPDKQPR	3	1	1	P26447		1220.61	1.66543e+06	1.49285e+06	1.43075e+06	0	0.01365	High	2.59049	High	2.62357	High	2.63648	0	31.011	30.9915	30.9769
213	YIAALGGAGGKGNRFFLAN	3	1	1	Q9H4K7		1897.02	853447	1.41541e+06	1.34601e+06	0	0.01081	High	2.54956	High	2.558	High	2.8235	0	73.0558	73.0249	72.9684
214	YDESGPSIVH	2	7	1	P60709		1103.5	2.5263e+06	0	2.18339e+06	0	5.339e-05	High	2.52817			High	2.43513	0	31.1693		31.1404
215	SETAPAAPAAPAPAEKTPVKKKA	2	1	1	P10412		2231.24	473969	781602	0	0	0.000365	High	2.5154	High	2.28694			0	19.03	19.2053
216	IEDVTPIPSDSTRRKGGRRGR	2	1	1	P62263		2353.29	3.37093e+06	2.65426e+06	0	0	0.0006752	High	2.47749	High	2.24873			0	17.041	17.2392
217	SNLQIRETSLDTKSVSEGHL	2	1	1	P14136		2214.14	0	0	0	0	0.004696	High	2.4639	High	2.37523			0	40.465	40.5937
218	QIRETSLDTKSVSEGHL	2	1	1	P14136		1899.98	0	1.40001e+06	0	0	0.00198	High	2.45368	High	3.15769			0	34.7688	34.8329
219	GFGYGGRASD	2	1	1	P02686		986.437	1.84628e+06	1.80015e+06	0	0	0.0002606	High	2.45223	High	2.8455			0	25.0409	25.0842
220	GKDQSGEVLSSV	3	1	1	P55087		1205.6	708753	625932	624136	0	0.01125	High	2.45117	High	2.79767	High	2.25565	0	34.0347	34.0515	34.0069
221	VSTVLTSKY	2	1	1	P69905		997.56	0	0	665153	0	0.01285	High	2.44677			High	2.8103	0	34.7796		34.6069
222	SLDTKSVSEGHLK	7	1	1	P14136		1400.74	6.56479e+06	6.62372e+06	6.57236e+06	0	4.016e-05	High	2.43901	High	2.99616	High	2.80508	0	22.2822	22.254	22.1975
223	MRDGEVIKESKQEHKDVM	7	1	1	P14136	M1(Oxidation); M18(Oxidation)	2191.05	778078	1643700	1.71612e+06	0	0.001202	High	2.41219	High	2.75209	High	3.48312	0	11.4103	14.5595	11.3236
224	QDENPVVHF	3	1	1	P02686		1084.51	0	0	1.6744e+06	0	0.005872	High	2.39106	High	2.84215	High	2.62941	0	40.4485	40.5729	40.4241
225	GELAKHAVSEGTKAVTK	2	16	1	A0A2R8Y619		1725.95	1.53262e+06	1.40937e+06	0	0	0.0009409	High	2.39097	High	3.51141			0	20.9289	21.151
226	GAGAAKRKATGPPVSELITK	3	1	1	P16401		1952.13	2.62783e+06	2.0244e+06	2.16563e+06	0	0.01455	High	2.38929	High	2.65471	High	2.99355	0	23.7743	23.8188	23.7773
227	DSIGRFFGGDRGAP	1	1	1	P02686		1451.71	1.69997e+06	0	0	0	1.467e-05	High	2.37665					0	50.8235
228	TGILDSIGRF	3	1	1	P02686		1078.59	291602	0	222435	0	0.01372	High	2.37247	High	2.76253	High	3.01696	0	74.5142	74.5323	74.4789
229	SLPQKSHGRTQDENPVVH	7	1	1	P02686		2029.03	2.34629e+07	2.39578e+07	2.67885e+07	0	0.001812	High	2.3552	High	2.10799	High	2.77361	0	13.7191	13.3522	13.0594
230	LVVYPWTQRFFES	3	2	2	P68871;P02042		1671.86	431265	560579	483896	0	0.006808	High	2.33289	High	2.3365	High	2.51805	0	84.7603	84.9795	84.7084
231	YQQLEDDKLSQKSSSSKLS	1	1	1	Q9Y2J2		2171.09	0	0	0	0	0.0004345	High	2.32553					0	27.4733
232	VSSGEMMVGGLAP	2	1	1	P14136	M6(Oxidation); M7(Oxidation)	1266.58	2.27154e+06	0	3.13965e+06	0	0.002679	High	2.31839			High	2.66974	0	39.7844		39.6647
233	LSALEEYTKKLNTQ	7	1	1	P02647		1637.88	5.58771e+06	4.8601e+06	5.21411e+06	0	0.003265	High	2.31596	High	3.67827	High	3.04729	0	44.8018	45.2391	45.2441
234	SETAPAAPAAPAPAEKTPVKKKARKSAGAA	4	1	1	P10412	N-Term(Acetyl)	2914.62	1.14856e+07	1.028e+07	0	0	0.007776	High	2.29453	High	2.23719			0	19.6078	19.5577
235	GYGGRASDY	3	1	1	P02686		945.409	2.12127e+06	1.86738e+06	2.29071e+06	0	7.874e-05	High	2.28841	High	2.20389	High	2.26223	0	19.6238	19.7857	19.5441
236	VVYPWTQRF	24	5	3	P68871;P02042;P02100		1195.63	668711660	5.348e+08	283648366	0	0.003427	High	2.27479	High	2.35609	High	2.30108	0	64.0283	63.6937	63.8683
237	KKGAVAEDGDELRTEPEAKKS	2	1	1	P27695		2258.17	688158	539514	0	0	0.01269	High	2.27197	High	1.81363			0	14.5675	14.6602
238	SARLSAKPAPPKPEPKPR	4	1	1	Q15651		1927.12	1.77917e+06	1.57606e+06	1.94374e+06	0	0.0002348	High	2.26382	High	2.77036	High	3.61341	0	12.5469	12.606	12.4943
239	SETAPAAPAAAPPAEKAPVKKKAA	3	1	1	P16403	N-Term(Acetyl)	2314.29	6.56025e+06	5.30511e+06	5.19055e+06	0	0.001965	High	2.22784	High	2.06283	High	2.41742	0	23.9257	23.9175	23.9099
240	HAGEYGAEALE	2	1	1	P69905		1146.51	7.36518e+06	0	6.60471e+06	0	0.006607	High	2.20412			High	2.41633	0	31.585		31.5566
241	SETAPAAPAAPAPAEK	3	1	1	P10412	N-Term(Acetyl)	1520.77	0	0	1126752	0	0.001282	High	2.19761	High	2.32652	High	2.18229	0	35.3996	35.473	35.3897
242	KALAAAGYDVEKNNSRIKLGIK	4	4	3	P16403;P16402;P10412		2359.35	0	0	0	0	0.01651	High	2.19755			High	2.83975	0	35.8469		35.7811
243	PKRGKKGAVAEDGDELRTEPEAKKS	3	1	1	P27695		2696.44	758838	906959	573749	0	0.0004901	High	2.18992	High	3.31031	High	2.5342	0	11.7025	11.718	11.8229
244	SDKPDMAEIEKFDKSKL	2	1	1	P62328	N-Term(Acetyl); M6(Oxidation)	2039.01	0	0	0	0	0.0001849	High	2.12769	High	3.50977			0	40.2099	40.275
245	YGSLPQK	3	1	1	P02686		792.427	1.43174e+06	1.0722e+06	1.47445e+06	0	0.001559	High	2.10008	High	2.39229	High	2.4974	0	18.9983	18.8157	18.6433
246	TYFPHFDLSHGSAQVK	3	1	1	P69905		1833.9	1.59521e+06	1.65713e+06	1.36679e+06	0	2.551e-06	High	2.02459	High	1.86351	High	1.59511	0	49.5959	49.7103	49.6826
247	SVSTVLTSKY	1	1	1	P69905		1084.59	768213	0	0	0	0.007017	High	2.01054					0	39.0803
248	GETKKKFKDPNAPKRPPSAF	1	2	1	B2RPK0		2243.24	1.16548e+06	0	0	0	0.006105	High	1.99417					0	19.6456
249	DSIGRFF	2	1	1	P02686		841.421	1.35945e+06	1.05911e+06	0	0	0.00527	High	1.99195	High	1.80127			0	59.9486	59.8612
250	GGIMLPEKSQGKVL	2	1	1	P61604	M4(Oxidation)	1472.82	729751	369151	0	0	0.001942	High	1.93759	High	1.60462			0	38.5311	38.8237
251	IVKPVKVSAPRVGGK	1	1	1	P83731		1534.98	350581	0	0	0	0.006685	High	1.91075					0	21.8324
252	GFGYGGRASDYKSA	4	1	1	P02686		1435.66	3.64675e+06	1.80278e+06	2.00079e+06	0	0.01296	High	1.91026	High	2.06694	High	2.35359	0	28.5457	28.4674	28.3882
253	GDPALQDAGDSSRKEYFI	3	1	1	P04921		1968.94	4.72278e+06	3.76212e+06	4.1114e+06	0	0.0136	High	1.78768	High	1.57832	High	1.89634	0	52.2287	52.2083	52.1275
254	SETAPAAPAAPAPAEKTPVKK	3	1	1	P10412	N-Term(Acetyl)	2074.12	1.45073e+07	1.61164e+07	1.40749e+07	0	0.001427	High	1.75542	High	1.5808	High	1.91734	0	29.1885	29.0848	29.1919
255	SLVSKGTLVQTK	3	5	4	P16403;P16402;P10412;P16401		1260.76	5.59585e+06	4.94655e+06	3.76545e+06	0	0.01017	High	1.70883	High	2.32676	High	1.79606	0	26.548	26.4072	26.3398
256	VEKNNSRIKLGLK	6	5	4	P16403;P16402;P10412;P16401		1498.91	1.66745e+06	1.30741e+06	1.61992e+06	0	0.005886	High	1.70796	High	1.842	High	1.95867	0	17.6293	17.746	17.4624
257	KEEEEGISQESSEEEQ	1	1	1	P17096		1866.78	0	0	0	0	0.001463	High	1.69888					0	21.4534
258	LIEEQKIVVK	2	1	1	P49207		1198.74	774376	0	0	0	0.01655	High	1.68139			High	1.92704	0	30.777		30.7352
259	EGQRPGFGY	1	1	1	P02686		1010.47	1.28585e+06	0	0	0	0.003251	High	1.67018					0	31.3904
260	FVSNHAY	6	1	1	P04075		837.391	6.43129e+06	5.74639e+06	6.80987e+06	0	0.0003563	High	1.66553	High	1.93474	High	2.04181	0	20.895	21.5383	20.8517
261	VVYPWTQRFFES	3	2	2	P68871;P02042		1558.78	946597	799435	780430	0	0.0161	High	1.64211	High	1.8497	High	2.15454	0	77.889	78.085	77.9421
262	YPWTQRF	3	5	3	P68871;P02042;P02100		997.491	571255	424705	1.39642e+06	0	0.006371	High	1.55257	High	1.55864	High	2.0864	0	72.8688	72.9148	64.0949
263	IEEQKIVVK	2	1	1	P49207		1085.66	505942	532729	0	0	0.0103	High	1.40374	High	2.00162			0	21.246	21.4262
264	SVSTVLTSKYR	6	1	1	P69905		1240.69	804660	8.17124e+07	4.79025e+07	0	0.01557	High	1.26284	High	2.33157	High	2.54693	0	31.4233	31.2242	31.1716
265	ALAAAGYDVEKNN	2	5	3	P16403;P16402;P10412		1335.66	0	1.33666e+06	843747	0	0.0002943			High	4.91611	High	5.11453	0		32.135	32.0602
266	SETESRGSESGIFTNTKESSSHHPGIA	1	1	1	P02671		2832.32	0	0	0	0	0.000539			High	4.77117			0		29.3183
267	TEHQVVSSDFNSDTHSS	2	1	1	P04406		1876.8	0	0	0	0	0.005042			High	3.69646	High	3.87919	0		25.7805	25.7428
268	NPLPSKETIEQEKQAGES	1	1	1	P62328		1984.99	0	837028	0	0	0.01036			High	3.63412			0		30.2592
269	TEKLVTSKGDKELRTG	2	1	1	P02671		1761.97	0	1.06458e+06	1.08785e+06	0	0.02128			High	3.6339	High	3.37018	0		15.2664	15.0664
270	LGEFVSETESRGSE	1	1	1	P02671		1526.71	0	0	0	0	0.002846			High	3.55461			0		37.7525
271	GKVNVDEVGGEAL	1	1	1	P68871		1286.66	0	948719	0	0	0.005784			High	3.51861			0		39.7993
272	TVETRDGQVINETS	2	1	1	P08670		1548.76	0	1.07462e+06	909445	0	0.00404			High	3.48294	High	3.44445	0		25.3407	25.2963
273	AEGQRPGFGYGGRASD	2	1	1	P02686		1624.75	0	1.02137e+06	1.02986e+06	0	0.002115			High	3.38748	High	3.6103	0		24.7252	24.6471
274	YDNEFGYSNR	2	1	1	P04406		1264.53	0	0	0	0	0.0005982			High	3.3782	High	3.26668	0		33.1642	33.0999
275	SNLQIRETSLDT	1	1	1	P14136		1376.71	0	0	0	0	0.004567			High	3.27803			0		38.9358
276	KDSYVGDEAQSKRGILT	2	6	1	P60709		1866.96	0	0	1.19012e+06	0	0.0001363			High	3.2651	High	3.57991	0		29.9262	29.8431
277	AEMGSKGVTAGKIASNVQKKLT	1	1	1	O00499	N-Term(Acetyl); M3(Oxidation)	2276.24	0	0	0	0	6.125e-05			High	3.23969			0		37.785
278	HKGFKGVDAQGTLS	2	1	1	P02686		1444.76	0	1.08157e+06	942573	0	0.01651			High	3.21562	High	2.47954	0		22.3295	22.2532
279	AQSKGNPEQTPVLKPEEEAPAPEVG	2	1	1	P04004		2602.31	0	0	845303	0	0.000428			High	3.18363	High	3.3806	0		39.5712	39.3403
280	DLEPTVIDEVRTGTY	2	3	1	P68363		1707.85	0	253946	292029	0	0.0008245			High	3.04116	High	3.02136	0		70.0611	70.0752
281	SVSEGHLKRNIVVKTVEM	2	1	1	P14136	M18(Oxidation)	2042.12	0	1.12135e+06	1.42982e+06	0	0.004473			High	2.99714	High	3.65146	0		27.6308	27.5476
282	IKTVETRDGQVINETSQ	2	1	1	P08670		1917.99	0	9.5195e+06	5.59296e+06	0	0.008584			High	2.97998	High	3.0346	0		27.0817	27.0171
283	PAAPAPAEKTPVKKKARK	2	1	1	P10412		1888.15	0	2.0098e+06	1.9234e+06	0	0.01023			High	2.91212	High	2.94692	0		17.9029	17.7817
284	SETAPAETATPAPVEKSPAK	2	1	1	P16401	N-Term(Acetyl)	2024.03	0	765602	0	0	0.0005413			High	2.90901			0		32.8468
285	GKVNVDEVGGEALGRL	1	1	1	P68871		1612.87	0	337310	0	0	0.001492			High	2.88559			0		52.9033
286	TEPLPEKTQESL	2	1	1	P55327		1371.71	0	0	590800	0	0.002875			High	2.88444	High	2.94609	0		36.2822	36.1067
287	PAAPAPAEKTPVKKKAR	2	1	1	P10412		1760.06	0	2.11006e+06	1.97336e+06	0	0.002641			High	2.87609	High	2.86284	0		21.316	21.0651
288	RNIVVKTVEMRDGEVIKES	1	1	1	P14136	M10(Oxidation)	2218.19	0	674310	0	0	0.008278			High	2.85373			0		31.4722
289	ANEDEAKAETIRSL	2	1	1	Q92777		1546.78	0	370843	0	0	0.00363			High	2.82743	High	3.57617	0		33.24	33.0769
290	AVAASKERSGVSLAALK	2	3	3	P16403;P16402;P10412		1657.96	0	1.30828e+06	1.13073e+06	0	0.006216			High	2.81381	High	3.79275	0		28.8277	28.8036
291	KTETQEKNPLPSKETIEQEKQAG	1	1	1	P62328		2613.34	0	0	0	0	0.004161			High	2.77647			0		25.2048
292	SETPDQFMTADETR	1	1	1	P16070	M8(Oxidation)	1643.69	0	0	0	0	0.0125			High	2.73654			0		31.903
293	IRETSLDTKSVSE	1	1	1	P14136		1464.76	0	757614	0	0	0.007005			High	2.72696			0		24.9455
294	RDGQVINETSQ	2	1	1	P08670		1246.61	0	1.04338e+06	1.19218e+06	0	0.0136			High	2.72067	High	2.98828	0		17.7577	17.596
295	AAHLPAEFTPAVHASLDK	1	1	1	P69905		1874.98	0	0	0	0	3.387e-05			High	2.70886			0		40.643
296	SNLQIRET	2	1	1	P14136		960.514	0	818485	889548	0	0.02563			High	2.69083	High	2.49626	0		23.1114	23.0676
297	ADKPDMGEIASFDKAKLKKTETQEKN	1	1	1	P63313	N-Term(Acetyl)	2964.51	0	0	0	0	0.01833			High	2.68118			0		37.807
298	HPEQLITGKEDAANNY	1	7	1	P68363		1799.86	0	834428	0	0	0.01574			High	2.63664			0		32.803
299	SETAPAAPAAPAPAEKTPVKKK	2	1	1	P10412	N-Term(Acetyl)	2202.22	0	9.14598e+06	9.49019e+06	0	0.008414			High	2.62101	High	2.11584	0		24.2475	24.2063
300	LRDNIQGITKP	2	1	1	P62805		1254.72	0	583859	576869	0	0.0009642			High	2.57926	High	2.96866	0		30.9224	30.8449
301	DPALQDAGDSSRKEY	1	1	1	P04921		1651.76	0	2.34607e+06	0	0	0.01577			High	2.55261			0		27.733
302	ELLESYIDGR	1	1	1	P00734		1194.6	0	0	0	0	0.01785			High	2.52175			0		57.5657
303	ETSLDTKSVSEGHLK	2	1	1	P14136		1630.83	0	576605	340178	0	0.0149			High	2.48817	High	2.6718	0		25.6	25.5576
304	HRDTGILDSIG	2	1	1	P02686		1183.61	0	2.43114e+06	3.15528e+06	0	0.01326			High	2.37239	High	2.32329	0		38.87	38.7939
305	YDVEKNNSRIKLG	2	5	4	P16403;P16402;P10412;P16401		1535.82	0	0	1.13474e+06	0	0.005085			High	2.28879	High	2.46696	0		27.9555	27.9002
306	KFQNALL	1	1	1	P02768		833.49	0	780232	0	0	0.005428			High	2.24778			0		39.5615
307	IYNEALKG	1	1	1	P06703		907.492	0	1.40987e+06	0	0	0.02085			High	2.09747			0		25.5683
308	TVETRDGQVINETSQHHDDLE	1	1	1	P08670		2423.12	0	1.3758e+06	0	0	0.01529			High	1.69976			0		30.1704
309	AIALAHKYH	1	1	1	P02100		1023.57	0	0	0	0	0.02199			High	1.49704			0		37.8712
310	GDPALQDAGDSSRKEY	1	1	1	P04921		1708.78	0	3.45163e+06	0	0	0.003613			High	1.22003			0		27.1827
311	SGEGDFLAEGGGVR	1	1	1	P02671		1350.63	0	0	6.56786e+06	0	0.005786					High	4.45829	0			40.3546
312	AERPAEETGPQEEEGETAGEAPVSH	1	1	1	P11277		2607.15	0	0	0	0	0.003644					High	4.05904	0			28.6849
313	IRETSLDTKSVSEGHL	1	1	1	P14136		1771.93	0	0	0	0	0.006597					High	3.54595	0			33.5096
314	TEKLVTSKGDKELR	1	1	1	P02671		1603.9	0	0	586405	0	0.01216					High	3.50291	0			12.6682
315	IAQDNETEKPIDSETKM	1	1	1	P43003	M17(Oxidation)	1964.92	0	0	1.29451e+06	0	0.0101					High	3.19953	0			21.5071
316	LSAKPAPPKPEPKPR	1	1	1	Q15651		1612.95	0	0	1.31966e+06	0	0.0165					High	3.1479	0			12.6464
317	RDGEVIKESKQEHKDVM	3	1	1	P14136		2028.02	3.42295e+06	2.10186e+06	1.63038e+06	0.002	0.0345	High	4.08283	High	4.03628	High	3.67667	0	14.9308	15.0688	14.6757
318	MRDGEVIKESKQEHKDVM	1	1	1	P14136		2159.06	1.824e+06	0	0	0.002	0.02318	High	3.83099					0	20.2444
319	DAHKSEVAHRFKDLGEENFKAL	2	1	1	P02768		2541.29	6.01965e+06	0	4.92719e+06	0.002	0.09694	High	3.46689			High	3.88621	0	39.8912		39.8369
320	SWGAEGQRPGFGYGGRASDYKSAHKG	1	1	1	P02686		2726.28	577207	0	0	0.002	0.02112	High	3.39553					0	29.5608
321	IENPETSDQ	4	1	1	P02724		1032.45	4.56875e+06	4.08933e+06	4.28728e+06	0.002	0.02582	High	3.19691	High	3.04268	High	3.24334	0	21.5078	21.5493	21.2902
322	SAHKGFKGVDAQGTLS	7	1	1	P02686		1602.83	5.04682e+07	3330134	4.08537e+07	0.002	0.0414	High	3.19375	High	3.2033	High	2.77086	0	22.2171	22.2648	22.2422
323	EYDGHSTYPSHQYQ	5	1	1	P30043		1711.7	6.16311e+06	5.69874e+06	5.13203e+06	0.002	0.03122	High	3.13291	High	3.14394	High	1.7013	0	22.8854	22.9638	22.8226
324	VHLTPEEKSAVTA	3	1	1	P68871		1381.74	1917521	1.82206e+06	1.98221e+06	0.002	0.04449	High	3.12694	High	2.75705	High	2.90695	0	27.2356	27.0997	27.0351
325	HGSKYLATASTMDH	2	1	1	P02686	M12(Oxidation)	1534.7	632525	1.05993e+06	0	0.002	0.02404	High	2.90283	High	2.03596			0	21.3986	14.4312
326	DENPVVHFF	2	1	1	P02686		1103.52	3.12595e+06	3.15984e+06	0	0.002	0.02319	High	2.70433	High	2.3233			0	71.6248	71.652
327	RDNIQGITKPAIRR	2	1	1	P62805		1637.96	486031	0	480287	0.002	0.01612	High	2.70102			High	2.49543	0	21.9913		21.9969
328	APPGGRANITSLG	4	1	1	Q16555		1210.66	1.58182e+07	0	1.46626e+07	0.002	0.02641	High	2.629			High	2.77969	0	33.294		33.2673
329	SEEIITPVY	2	1	1	P07384	N-Term(Acetyl)	1092.55	789965	0	637079	0.002	0.02143	High	2.62827			High	2.60808	0	83.1783		83.1451
330	FESFGDLSTPDAVMGNPKVK	1	1	1	P68871	M14(Oxidation)	2155.04	0	0	0	0.002	0.01998	High	2.50316					0	53.5793
331	ANALAHKYH	4	2	2	P68871;P02042		1024.54	2.93399e+07	2.12062e+07	2.82251e+07	0.002	0.02161	High	2.48008	High	2.49345	High	2.78675	0	37.6813	37.9257	37.6752
332	SPKVSDTVVEPYN	2	10	1	P07437		1434.72	0	0	0	0.002	0.02606	High	2.37309			High	2.74042	0	36.3203		36.2456
333	ADIKTGIFAKNVQK	1	1	1	P49418	N-Term(Acetyl)	1574.89	0	0	0	0.002	0.02564	High	2.36307					0	40.0143
334	LASVSTVL	3	1	1	P69905		789.473	2.38491e+06	1.26641e+06	1.52296e+06	0.002	0.02926	High	2.08401	High	2.1413	High	2.40998	0	55.0241	55.2367	55.1536
335	SETAPAAPAAAPPAEKAPVKK	3	1	1	P16403	N-Term(Acetyl)	2044.11	2.98586e+06	4.6295e+06	5.14692e+06	0.002	0.08163	High	1.70391	High	1.32818	High	1.89487	0	28.7981	28.8117	28.7501
336	ENPVVHF	1	1	1	P02686		841.422	2.12961e+06	0	0	0.002	0.02083	High	1.64898					0	39.6455
337	VGAHAGEYGAEALER	1	1	1	P69905		1529.74	0	0	0	0.002	0.02533	High	1.62628					0	30.8108
338	STVLTSKYR	3	1	1	P69905		1054.59	1.36409e+07	1.37438e+07	9.55912e+06	0.002	0.03812	High	1.47455	High	1.51326	High	2.23687	0	33.9248	33.97	33.8594
339	SETESRGSESGIFTNTKESSS	1	1	1	P02671		2220	0	386796	0	0.002	0.03855			High	3.47229			0		27.6417
340	AEGQRPGFGYGG	2	1	1	P02686		1195.55	0	2.52483e+06	2.33627e+06	0.002	0.0475			High	3.05989	High	3.16651	0		29.9163	29.8647
341	FVELGTQPATQ	2	1	1	P02652		1190.61	0	971396	1.10397e+06	0.002	0.03385			High	3.02752	High	3.17862	0		44.6242	44.5813
342	HGSKYLATASTMDH	1	1	1	P02686		1518.71	0	997488	0	0.002	0.02865			High	3.00632			0		21.5922
343	GVDAQGTLS	2	1	1	P02686		847.418	0	4.74732e+06	0	0.002	0.02745			High	2.94309			0		26.1898
344	ARPRPREYKAGDLVFAK	1	1	1	Q9Y3E1	N-Term(Acetyl)	2016.12	0	759952	0	0.002	0.03178			High	2.8461			0		32.9657
345	ISHELDSASSEVN	1	1	1	P10451		1387.64	0	0	0	0.002	0.02967			High	2.84064			0		27.7539
346	MEENLEQEEY	2	1	1	P02730	M1(Oxidation)	1329.52	0	0	0	0.002	0.02902			High	2.72821	High	2.92528	0		37.382	37.1807
347	GAVGPRGPSGPQGIR	2	1	1	P08123		1405.77	0	1.20006e+06	1.31135e+06	0.002	0.03345			High	2.70724	High	2.99556	0		23.0795	23.0577
348	GFKGVDAQGTL	2	1	1	P02686		1092.57	0	0	0	0.002	0.03492			High	2.69209	High	2.88236	0		38.3337	38.1185
349	VGDEAQSKRGILTL	1	6	1	P60709		1486.83	0	1.37295e+06	0	0.002	0.02664			High	2.64736			0		39.7545
350	GSLPQKSHGRTQDENPVVHF	2	1	1	P02686		2233.12	0	1.54027e+06	1.49645e+06	0.002	0.03227			High	2.63456	High	2.22074	0		28.6935	28.6081
351	HAVSEGTKAVTKYTSS	2	13	1	A0A2R8Y619		1665.85	0	1.02059e+06	775818	0.002	0.06465			High	2.63059	High	3.51284	0		21.37	21.1149
352	SSEPPPPPQPPTHQA	3	1	1	Q9Y2V2	N-Term(Acetyl)	1608.77	0	2.27484e+06	3.27117e+06	0.002	0.03348			High	2.62657	High	2.12894	0		35.5597	35.4761
353	FLAEGGGVR	2	1	1	P02671		905.487	0	656497	788537	0.002	0.08026			High	2.54352	High	2.75303	0		28.5442	28.464
354	LPTRVDF	1	1	1	P14136		847.47	0	14828310	0	0.002	0.03082			High	2.45861			0		40.4173
355	ASDYKSAHKGFKGVDA	2	1	1	P02686		1680.84	0	1.88334e+06	1.90945e+06	0.002	0.04256			High	2.43246	High	2.64075	0		16.6804	16.3944
356	VDIINAKQ	2	1	1	P60174		900.517	0	2.09301e+06	2.09891e+06	0.002	0.1065			High	2.40321	High	2.79874	0		27.9874	27.5707
357	LVRYTKKVPQVSTPTL	2	1	1	P02768		1830.09	0	3.38783e+06	2.69388e+06	0.002	0.03325			High	2.36151	High	2.80985	0		38.1567	37.9234
358	TAEEIQERRQEVLT	1	1	1	P02549		1701.88	0	1.2808e+06	0	0.002	0.03852			High	2.08146			0		29.7419
359	EPTVIDEVR	2	3	1	P68363		1057.56	0	1.61031e+06	1.34722e+06	0.002	0.02982			High	2.01693	High	1.94608	0		37.3162	37.2127
360	ASTEGANNMPKQVEVRMHDSHLG	1	1	1	P43004	N-Term(Acetyl)	2550.19	0	1.05701e+06	0	0.002	0.03321			High	1.67606			0		48.3965
361	SGERGRKGPGPGGPGGAGVARGGAGGGPSGD	1	1	1	Q92686		2589.27	0	0	1014207	0.002	0.01862					High	3.72095	0			14.2774
362	AAHLPAEFTPAVH	1	1	1	P69905		1360.7	0	0	2.14522e+06	0.002	0.02384					High	3.67182	0			40.2296
363	GATAGKRKASGPPVSELITK	1	1	1	P16402		1968.13	0	0	4.26576e+06	0.002	0.01881					High	3.38242	0			24.4107
364	DSLKELVNASYTDSYYKGQTALHIAIER	1	1	1	Q8NER1	N-Term(Acetyl)	3227.65	0	0	2.61818e+07	0.002	0.04454					High	2.85209	0			47.5706
365	VDLEPTVIDEVRTGTY	1	3	1	P68363		1806.92	0	0	0	0.002	0.06272					High	2.79924	0			72.0634
366	FPSIVGRP	1	10	1	P60709		872.499	0	0	0	0.002	0.07297					High	2.68452	0			40.4142
367	SSGEMMVGGLAP	1	1	1	P14136	M5(Oxidation); M6(Oxidation)	1167.51	0	0	1.68995e+06	0.002	0.1089					High	2.54746	0			38.2644
368	ENPVVHFF	1	1	1	P02686		988.49	0	0	1.70452e+06	0.002	0.09015					High	2.52002	0			63.0086
369	KEEIIKTLSKEEETK	1	1	1	P84098		1805	0	0	945361	0.002	0.0613					High	2.51388	0			26.8008
370	VELGTQPAT	1	1	1	P02652		915.481	0	0	1.55429e+06	0.002	0.08871					High	2.51294	0			32.2722
371	LEEYTKKLNTQ	1	1	1	P02647		1366.72	0	0	3.6593e+06	0.002	0.0251					High	2.44875	0			23.3384
372	LSAKPAPPKPEPKPKKAPA	1	1	1	P05204		1952.18	0	0	0	0.002	0.1088					High	2.43778	0			11.6491
373	TQDENPVVH	1	1	1	P02686		1038.49	0	0	7.28553e+06	0.002	0.02206					High	2.42626	0			17.9932
374	TLPTKETIEQEKRSEIS	1	1	1	P63313		1989.06	0	0	3.55716e+06	0.002	0.09233					High	2.15242	0			30.3246
375	SGIFTNTKESSSHHP	1	1	1	P02671		1628.77	0	0	2.00679e+06	0.002	0.05826					High	2.088	0			18.8622
376	ATSPQKSPSVPKSPTPKSPPSRK	1	1	1	Q9NVD7	N-Term(Acetyl)	2431.33	0	0	0	0.002	0.1131					High	1.9908	0			20.6829
377	SLGSALRP	1	1	1	P08670		800.463	0	0	537351	0.002	0.04185					High	1.77512	0			32.6026
378	IPIVDHST	1	1	1	P48740		881.475	0	0	3.04519e+06	0.002	0.08809					High	1.74397	0			36.6806
379	WDLDPEVRPTSAVAA	1	1	1	P02656		1626.82	926281	0	0	0.003	0.02708	High	3.71896					0	62.7401
380	SDKTPEELFHPLG	1	1	1	P11166		1469.73	258227	0	0	0.003	0.02784	High	2.43762					0	53.2256
381	EPAVQRTLLE	2	1	1	P14209		1155.64	0	0	0	0.003	0.03112	High	1.79533			High	1.54576	0	38.8303		38.8139
382	GFGYGGRASDYKSAHKG	1	1	1	P02686		1757.84	1.05189e+06	0	0	0.003	0.02956	High	1.44246					0	17.8678
383	KGVDAQGTLS	1	1	1	P02686		975.514	0	0	3.14985e+06	0.004	0.115					High	2.61292	0			18.4249
384	KFDKSKLKKTETQEKNPLPSKETIEQEKQ	1	1	1	P62328		3459.89	1.07014e+06	0	0	0.005	0.0399	High	2.60966					0	25.3504
385	NIVVKTVEMRDGEVIKESKQEHKDVM	1	1	1	P14136	M9(Oxidation); M26(Oxidation)	3073.58	1.48729e+06	0	0	0.005	0.04221	High	2.5254					0	32.7671
386	EEVSGNVSPGTR	3	1	1	P02671		1231.6	1.16964e+06	849049	989449	0.005	0.03339	High	2.29831	High	2.5173	High	2.65009	0	18.8133	19.0312	18.916
387	SYKMADEAGSEADHEGTHSTKRG	2	1	1	P02671		2464.09	1.65402e+06	0	0	0.005	0.06865	High	2.2422	High	3.23218			0	17.0465	17.2473
388	GPGPGGPGGAGVARGGAGGGP	1	1	1	Q92686		1559.77	489156	0	0	0.005	0.03424	High	2.04377					0	25.1835
389	GQKDSYVGDEAQSKRGILT	1	6	1	P60709		2052.04	727253	0	0	0.005	0.0428	High	1.77723					0	30.4034
390	AGEYGAEALERM	2	1	1	P69905	M12(Oxidation)	1312.59	0	0	0	0.005	0.04637	High	1.2795	High	2.38384			0	34.4829	34.5068
391	HGSKYLATASTMDHA	1	1	1	P02686	M12(Oxidation)	1605.74	0	3.38725e+06	0	0.005	0.05254			High	3.47707			0		16.4785
392	KTETQEKNPLPSKETIEQEK	1	1	1	P62328		2357.23	0	1.00428e+06	0	0.005	0.05305			High	3.19755			0		24.085
393	SVPGVRLLQDSVD	1	1	1	P08670		1384.75	0	463475	0	0.005	0.04156			High	2.81362			0		58.8389
394	LDTKSVSEGHL	1	1	1	P14136		1185.61	0	0	0	0.005	0.04318			High	2.53379			0		31.8922
395	ALEEYTKKLNTQ	1	1	1	P02647		1437.76	0	1.6343e+06	0	0.005	0.04377			High	1.38663			0		32.3008
396	GHGEVQDSYEAY	1	1	1	Q07666		1354.56	0	0	0	0.006	0.05119	High	2.95027					0	31.8308
397	RKATGPPVSELITK	2	1	1	P16401		1496.88	643166	778046	0	0.006	0.1086	High	2.66929	High	2.28989			0	29.2617	29.1727
398	LTEAPLNPK	4	11	1	P60709		982.56	3.82171e+06	3.40526e+06	3.3363e+06	0.006	0.08454	High	2.63898	High	2.85269	High	2.92751	0	26.7822	26.7135	26.6831
399	TTDEYDGHSTYPSHQYQ	2	1	1	P30043		2028.83	0	419150	0	0.006	0.08966	High	1.73709	High	1.67207			0	27.3243	27.2266
400	FLQDQNPDRESALKKKHMISMHPIIRKDASTSMTMSKTLILEDPFEYNDSGEDCTHSSTITQ	2	1	1	A8MVS1	M18(Oxidation); M21(Oxidation); M33(Oxidation)	7144.44	683091	0	0	0.006	0.05218	High	0.667377					0	41.8936
401	ALAAAGYDVEKNNS	1	5	3	P16403;P16402;P10412		1422.69	0	364195	0	0.006	0.09051			High	2.8851			0		32.2118
402	NIVVKTVEM	1	1	1	P14136	M9(Oxidation)	1048.57	0	1.54064e+06	0	0.006	0.08155			High	2.07531			0		31.2352
403	EEYPDRIM	1	6	1	P07437	M8(Oxidation)	1068.47	0	1.52068e+06	0	0.006	0.08749			High	1.93281			0		28.7155
404	TVLTSKY	1	1	1	P69905		811.458	0	3.56794e+06	0	0.006	0.09966			High	1.84727			0		26.2094
405	SALEEYTKKLNTQ	1	1	1	P02647		1524.79	0	2.27524e+06	0	0.006	0.09201			High	1.56436			0		38.4708
406	QDNIHRFAAK	1	1	1	O00203		1199.62	0	140302	0	0.006	0.08673			High	0.510891			0		121.326
407	SDKPDMAEIEKFDKSKLKKTETQEKNPLPSKETIEQEKQAGES	1	1	1	P62328	N-Term(Acetyl); M6(Oxidation)	4977.51	0	0	3.07466e+07	0.006	0.1226					High	7.63379	0			37.0434
408	EMRDGEVIKESKQEHKDVM	1	1	1	P14136	M2(Oxidation); M19(Oxidation)	2320.1	0	0	2.80093e+06	0.006	0.1261					High	2.47714	0			13.2734
409	ALAHKYH	1	3	3	P68871;P02042;P02100		839.454	0	0	4.04997e+06	0.006	0.1211					High	1.92188	0			37.7749
410	GAEGQRPGFGYGG	1	1	1	P02686		1252.58	1.21397e+06	0	0	0.007	0.05648	High	3.29356					0	30.9789
411	SPKVSDTVVEPYNA	1	10	1	P07437		1505.75	0	0	0	0.007	0.1004	High	3.08283					0	38.4981
412	SPTVSQVTERSQ	1	1	1	P16157		1318.67	662715	0	0	0.007	0.0894	High	2.9058					0	24.2424
413	KFDKSKLKKTETQEKNPLPSKETIEQEKQAGES	1	1	1	P62328		3804.02	418184	0	0	0.007	0.0709	High	2.65974					0	26.8808
414	ASGNYATVISHNPETKKT	1	1	1	P62917		1917.97	630769	0	0	0.007	0.09403	High	2.12458					0	25.1497
415	QKWINQDGCQVICATI	2	1	1	P54132	N-Term(Acetyl)	1861.9	960319	1.45737e+06	0	0.007	0.09448	High	2.04994	High	2.10226			0	29.1121	29.1059
416	SDKPDMAEIEKFDKSKLK	1	1	1	P62328	N-Term(Acetyl)	2151.1	0	0	0	0.007	0.1017	High	1.95831					0	40.3758
417	SVHQLVENTDET	1	6	1	P07437		1371.65	0	0	0	0.007	0.09483	High	1.92288					0	27.9401
418	AEGQRPGFGY	1	1	1	P02686		1081.51	509791	0	0	0.007	0.07402	High	1.82278					0	31.4453
419	TVEMRDGEVIKESKQEHKDVM	1	1	1	P14136	M21(Oxidation)	2504.22	663702	0	0	0.007	0.06798	High	1.5463					0	22.9514
420	HVGQAGVQIGN	1	6	1	P68363		1079.56	0	1.05251e+06	0	0.008	0.1144			High	3.11227			0		24.9345
421	TVIDEVRTGTY	1	3	1	P68363		1253.64	0	334378	0	0.008	0.1439			High	2.45573			0		46.5574
422	RTGPPTTQQPRPSGPGPAGRPKP	1	1	1	P17600		2337.26	0	667602	0	0.008	0.142			High	2.41677			0		18.2652
423	VLAHHFGKEFTPPVQAA	1	1	1	P68871		1848.99	0	8.3621e+06	0	0.008	0.1347			High	2.41399			0		38.3877
424	DEHGIDPTGTY	1	3	1	P07437		1204.52	0	0	0	0.008	0.1534			High	2.39597			0		37.5918
425	AKRKASGPPVSELITK	1	1	1	P10412		1682	0	628796	0	0.008	0.1164			High	2.34142			0		22.7906
426	LPLVDTHS	1	1	1	P08670		881.475	0	3.17688e+06	0	0.008	0.1348			High	2.22586			0		36.436
427	GYDVEKNNSRIKLGLK	2	5	4	P16403;P16402;P10412;P16401		1834.02	0	1.84219e+06	0	0.008	0.1422			High	2.17181			0		31.67
428	VCTNPVDRKVEEELRK	1	1	1	Q9Y5Q8		1915.02	0	726410	0	0.008	0.1579			High	1.35949			0		36.3702
429	MVEEDEHEPKFEKF	1	1	1	P02549	M1(Oxidation)	1809.81	0	394217	0	0.008	0.1578			High	1.23532			0		33.1752
430	IDDNIPRRTT	1	1	1	Q16555		1200.63	0	436005	0	0.008	0.1403			High	1.19986			0		20.8017
431	IVAPPGGRANITSLG	1	1	1	Q16555		1422.81	0	0	0	0.008	0.1286					High	2.30741	0			40.5317
432	KVVAGVANALAHKYH	1	2	2	P68871;P02042		1577.89	0	0	1.42155e+06	0.008	0.1297					High	2.30154	0			28.7816
433	GPGPGGPGGAGVA	1	1	1	Q92686		950.472	0	0	1.62689e+06	0.008	0.1284					High	2.22987	0			26.8237
434	YPSKPDNPGEDAPAEDMA	1	1	1	P01303	M17(Oxidation)	1919.81	0	390996	0	0.009	0.1741			High	3.01225			0		30.2885
435	VNVVPTFGKKKGPNANS	1	1	1	P62861		1756.97	0	1.79791e+06	0	0.009	0.183			High	2.8854			0		26.2213
436	TQEKNPLPSKETIEQEKQAGES	1	1	1	P62328		2471.24	0	2.66969e+06	0	0.009	0.17			High	2.64348			0		28.5112
437	AQAAAPASVPAQAPKRTQAPTKASE	1	1	1	P47914		2447.31	0	0	0	0.009	0.1796			High	2.61095			0		22.898
438	IDKKPTSAKPSSTTPRLS	2	1	1	P27816		1914.07	0	1.34954e+06	1.55508e+06	0.009	0.1901			High	2.58902	High	2.0813	0		15.8293	15.6028
439	KSKLKKTETQEKNPLPSKETIEQEKQ	1	1	1	P62328		3069.69	0	547394	0	0.009	0.172			High	2.4363			0		18.8387
440	FGYGGRASD	1	1	1	P02686		929.413	0	1.81629e+06	0	0.009	0.1744			High	2.2936			0		22.919
441	ASQKRPSQRHGSKYLA	1	1	1	P02686	N-Term(Acetyl)	1855.99	0	1.30551e+06	0	0.009	0.1868			High	2.04847			0		11.5004
442	DDIGDDDEDIDDI	1	2	1	O14602		1464.55	0	0	0	0.009	0.1793			High	2.04487			0		64.0411
443	YGSLPQKSHGRTQDENP	1	1	1	P02686		1913.91	0	2.29043e+06	0	0.009	0.1921			High	1.68647			0		15.1017
444	TVEMRDGEVIKESKQEHKDVM	1	1	1	P14136	M4(Oxidation); M21(Oxidation)	2520.22	0	182751	0	0.009	0.1921			High	1.48184			0		17.5788
445	LLEPEPEPEPEEEPPRPR	1	1	1	Q86U42		2140.06	0	0	0	0.009	0.1896			High	1.32558			0		38.9907
446	ASGNARIGKPAPDFK	1	1	1	P32119	N-Term(Acetyl)	1570.84	0	0	854996	0.009	0.1881					High	2.30501	0			30.5349
447	GFGYGGRASDYKS	1	1	1	P02686		1364.63	0	0	2.56056e+06	0.009	0.1758					High	2.30401	0			26.3517
448	TVRFNVLKVTKAAGTK	1	1	1	P62280		1733.04	0	0	446147	0.009	0.1637					High	1.76277	0			31.8594
449	VLSPADKTNVKA	1	1	1	P69905		1242.71	0	0	2.39626e+06	0.009	0.1839					High	1.50932	0			20.8332
450	TVLTSKYR	1	1	1	P69905		967.559	0	0	1.33073e+06	0.009	0.186					High	1.40102	0			17.1607
451	AVAASKERSGVSL	1	3	3	P16403;P16402;P10412		1274.71	0	0	3.5131e+06	0.009	0.1856					High	1.22632	0			20.9614

## Sheet: TableS2_C) R_CUSA_A-
Initial sequences 451 (after applying the high confidence and rank1 filters)
Number sequences	Sequence	# PSMs	# Proteins	# Protein Groups	Protein Group Accessions	Modifications	MH+ [Da]	A5: Area	B5: Area	C5: Area	q-Value	PEP	A2	XCorr A2	B2	XCorr B2	C2	XCorr C2	# Missed Cleavages	RT A2	RT B2	RT C2
1	LLSPYSYSTTAVVTNPKE	4	1	1	P02766		1970.02	1.64864e+06	1.69191e+06	2.2461e+06	0	1.703e-06	High	6.66104	High	5.08016	High	4.95586	0	57.5623	57.7488	58.2434
1	LKKTETQEKNPLPSKETIEQEKQAGES	3	1	1	P62328		3070.61	6.77091e+06	0	1.21152e+06	0	0.0001551	High	6.56042			High	2.79481	0	24.8764		25.0422
1	YQKVVAGVANALAHKYH	373	2	1	P68871		1869.02	1180082856	1.22158e+09	1.31916e+09	0	6.69349e-15	High	6.17025	High	5.15279	High	5.31634	0	38.3905	37.8503	44.0341
1	RDGQVINETSQHHDDLE	3	1	1	P08670		1992.91	2.34837e+06	3.25146e+06	3.53736e+06	0	6.165e-07	High	6.16142	High	5.41768	High	5.16203	0	23.1251	23.0193	23.1824
1	KTETQEKNPLPSKETIEQEKQ	4	1	1	P62328		2485.29	4.78813e+06	5.46068e+06	4.80448e+06	0	5.587e-06	High	6.156	High	4.56705	High	4.48508	0	23.5034	23.3833	23.4246
1	LIKTVETRDGQVINETSQHHDDLE	6	1	1	P08670		2777.38	8.00452e+06	9.75602e+06	6.8905e+06	0	4.245e-05	High	5.95894	High	6.21674	High	4.35651	0	34.6429	34.4903	34.5231
1	KTETQEKNPLPSKETIEQEKQAGES	4	1	1	P62328		2829.42	8.63587e+06	9.92136e+06	8.46826e+06	0	8.337e-06	High	5.86491	High	4.9925	High	4.39204	0	26.0651	25.9763	26.0446
1	SNLQIRETSLDTKSVSEGHLK	6	1	1	P14136		2342.24	4.00518e+06	3.15854e+06	6.83148e+06	0	4.212e-05	High	5.85184	High	4.09855	High	5.09839	0	35.9314	35.8771	35.9857
1	DSGEGDFLAEGGGVR	10	1	1	P02671		1465.66	3.26455e+07	3.7006e+07	3.66783e+07	0	1.371e-05	High	5.80701	High	5.6462	High	5.74244	0	47.3991	47.3373	47.9909
1	TEKSNIEETTISSQKI	3	1	1	Q16352		1807.94	3.97092e+06	4.97583e+06	5.63814e+06	0	1.141e-09	High	5.80621	High	5.47416	High	5.76986	0	34.6639	34.5098	34.6429
1	KASGPPVSELITK	1	3	3	P16403;P16402;P10412		1326.77	3.00248e+06	0	0	0	1.041e-11	High	5.69674					0	35.0699
1	ADKPDMGEIASFDKAKLKKTETQEKN	2	1	1	P63313	N-Term(Acetyl); M6(Oxidation)	2980.5	2.2636e+06	0	0	0	2.093e-05	High	5.67877			High	4.15204	0	31.0668		30.9641
1	ADSGEGDFLAEGGGVR	13	1	1	P02671		1536.7	6.00567e+07	7.25262e+07	6.69126e+07	0	7.774e-07	High	5.56856	High	5.086	High	4.64178	0	42.9813	42.4399	42.9911
1	HYGSLPQKSHGRTQDENPVVH	11	1	1	P02686		2386.17	9.66656e+06	8.2537e+06	8.01325e+06	0	4.467e-07	High	5.43142	High	4.93155	High	5.08027	0	17.7921	17.7393	17.9126
1	ASQKRPSQRHGSKYLATASTMDHA	14	1	1	P02686	N-Term(Acetyl); M21(Oxidation)	2686.33	2.09746e+07	2.91388e+07	3.09831e+07	0	6.132e-06	High	5.422	High	4.36602	High	4.71193	0	15.9943	16.1806	16.3936
1	YGSLPQKSHGRTQDENPVVH	5	1	1	P02686		2249.11	1.51285e+07	1.35649e+07	1.16085e+07	0	2.973e-05	High	5.30767	High	5.12951	High	4.80895	0	20.6093	20.5513	20.3132
1	SLVSKGTLVQTKGTGASGSFKLNKKAASGEAKPKA	1	2	2	P10412;P16401		3446.95	1.60802e+06	0	0	0	0.0005553	High	5.27264					0	28.1028
1	GASQSDKTPEELFHPLG	4	1	1	P11166		1812.88	1.22153e+06	1.84414e+06	1.0652e+06	0	1.303e-08	High	5.13594	High	5.0781	High	4.48592	0	52.9416	52.6336	54.451
1	RDGEVIKESKQEHKDVM	3	1	1	P14136		2028.02	6.49868e+06	784143	0	0	0.005225	High	5.10681	High	3.16439			0	14.6532	14.6861
1	HYGSLPQKSHGRTQDENPVVHFF	6	1	1	P02686		2680.31	3.04726e+06	3.20749e+06	4.42136e+06	0	0.0002765	High	5.09518	High	3.72604	High	3.85842	0	39.4652	39.5283	39.4269
1	RNIVVKTVEMRDGEVIKESKQEHKDVM	8	1	1	P14136	M10(Oxidation); M27(Oxidation)	3229.67	9.1424e+06	1.19756e+07	1.39901e+07	0	3.021e-05	High	5.07248	High	6.67182	High	5.15047	0	29.1104	28.4879	29.0161
1	LNETGDEPFQYKN	3	1	1	P15104		1554.71	2.413e+06	2.94672e+06	5.41548e+06	0	7.59e-05	High	5.03791	High	5.03149	High	4.99305	0	38.2273	38.1694	38.2342
1	SDKPDMAEIEKFDKS	3	1	1	P62328	N-Term(Acetyl); M6(Oxidation)	1797.83	3.097e+06	4.9321e+06	4.12801e+06	0	0.006632	High	5.01013	High	4.98367	High	5.39637	0	36.8493	36.6926	36.6709
1	ALLSPYSYSTTAVVTNPKE	6	1	1	P02766		2041.06	485830	847540	1.23702e+06	0	7.616e-05	High	5.00138	High	5.12403	High	4.55296	0	61.4817	61.5789	61.989
1	GGPGGAGVARGGAGGGPSGD	4	1	1	Q92686		1510.7	357692	669023	735932	0	4.775e-05	High	4.90491	High	5.39763	High	5.31065	0	17.3591	17.5844	17.5574
1	RNIVVKTVEMRDGEVIKE	4	1	1	P14136	M10(Oxidation)	2131.16	2.97911e+06	3.32875e+06	3.62909e+06	0	0.00143	High	4.89799	High	4.45622	High	4.38173	0	31.5069	31.3488	31.3667
1	GSLPQKSHGRTQDENPVVHFF	3	1	1	P02686		2380.19	5.44926e+06	5.60974e+06	6.45436e+06	0	0.004215	High	4.89459	High	4.78887	High	4.53421	0	39.6263	39.437	39.5806
1	YGSLPQKSHGRTQDENPVVHF	6	1	1	P02686		2396.19	1.58192e+06	2.14991e+06	2.13443e+06	0	0.0001719	High	4.89155	High	4.22394	High	4.16294	0	33.4615	33.3471	33.3451
1	FIENEEQEYVQTVK	3	1	1	P04083		1755.84	0	921231	1.18015e+06	0	6.162e-05	High	4.87169	High	3.15123	High	4.6443	0	46.4194	46.4735	46.5353
1	IRETSLDTKSVSEGHLK	6	1	1	P14136		1900.02	3.95474e+06	6.12457e+06	3.41501e+06	0	1.032e-14	High	4.86167	High	4.59339	High	4.05708	0	26.0468	25.9623	26.0876
1	KGPGPGGPGGAGVARGGAGGGPSGD	1	1	1	Q92686		1946.94	790006	0	0	0	8.431e-08	High	4.84136					0	19.0624
1	HGSKYLATASTMDHAR	1	1	1	P02686		1745.84	971473	0	0	0	2.261e-10	High	4.83693					0	20.4238
1	GGPGGAGVARGGAGGGP	5	1	1	Q92686		1251.62	1.13495e+06	1.61214e+06	1.92613e+06	0	1.693e-08	High	4.83381	High	4.65659	High	4.11021	0	17.2724	17.4181	17.2969
1	AEGQRPGFGYGGRASD	3	1	1	P02686		1624.75	1.57038e+06	2.6279e+06	2.13687e+06	0	5.127e-05	High	4.81572	High	4.34075	High	4.12536	0	24.4943	24.4796	24.5602
1	AAHLPAEFTPAVHASLDKF	11	1	1	P69905		2022.05	1.43212e+07	2.2859e+07	2.84458e+07	0	8.31028e-07	High	4.79873	High	5.26885	High	5.17863	0	59.8645	60.0811	60.5854
1	GYTEHQVVSSDFNSDTH	1	1	1	P04406		1922.82	0	0	0	0	4.714e-05	High	4.76636					0	33.5506
1	HRDTGILDSIGRF	6	1	1	P02686		1486.78	4.76106e+06	6.05981e+06	6.31846e+06	0	0.0004478	High	4.73249	High	4.52829	High	4.07615	0	53.17	53.0404	53.2949
1	VLSPADKTNVKAAWGKVGAHAGEYGAEALERM	6	1	1	P69905	M32(Oxidation)	3342.71	3.63113e+06	3.11914e+06	5.25237e+06	0	0.001404	High	4.69934	High	4.95961	High	4.35464	0	52.5555	52.7433	53.1806
1	AEAFDDVVGETVGKTD	2	1	1	P27816		1652.77	428237	0	756524	0	3.165e-10	High	4.68172			High	3.74006	0	58.0125		58.5254
1	SSKITHRIHWESASLLR	1	1	1	P01024		2021.11	1.68284e+06	0	0	0	0.0001098	High	4.67611					0	34.0794
1	PAAPAAPAPAEKTPVKKKAR	2	1	1	P10412		1999.19	1.59177e+06	1.98958e+06	0	0	8.603e-10	High	4.63667	High	3.88043			0	21.0373	21.0291
1	ASQKRPSQRHGSKYLATASTMDH	8	1	1	P02686	N-Term(Acetyl); M21(Oxidation)	2615.28	9.20763e+06	1.50478e+07	1.47457e+07	0	0.0005346	High	4.57773	High	3.96621	High	4.07077	0	14.2722	14.7688	14.6179
1	VQTKGTGASGSFKLN	2	5	4	P16403;P16402;P10412;P16401		1494.8	2.83197e+06	0	0	0	9.643e-07	High	4.57156	High	4.05541			0	25.6101	25.5278
1	QIRETSLDTKSVSEGHLK	6	1	1	P14136		2028.08	3.61298e+06	2.84398e+06	5.34525e+06	0	0.0003453	High	4.55291	High	2.73471	High	4.02866	0	27.59	27.5151	27.5334
1	SAKTSPAKQQAPPVRNLH	5	1	1	Q16555		1930.07	1.2623e+06	982124	984144	0	1.655e-05	High	4.5118	High	3.27555	High	3.64665	0	12.6505	12.8008	12.8131
1	SSVEIENPETSDQ	6	1	1	P02724		1434.63	2.05897e+07	3.94838e+07	4.40595e+07	0	0.0004579	High	4.4472	High	4.13842	High	4.04131	0	36.7581	37.0494	37.2343
1	GRTQDENPVVHFF	4	1	1	P02686		1545.75	4.12996e+06	5.0947e+06	5.52828e+06	0	1.687e-06	High	4.43018	High	3.37862	High	3.35515	0	54.3051	54.5431	54.3751
1	HYGSLPQKSHGRTQDENPVVHF	1	1	1	P02686		2533.24	1.24926e+06	0	0	0	5.325e-05	High	4.40142					0	30.0575
1	KKALAAAGYDVEKNNSRIK	3	5	3	P16403;P16402;P10412		2076.16	1.9778e+06	1.54986e+06	1.32074e+06	0	0.002161	High	4.37316	High	4.03013	High	3.3913	0	19.2131	19.2675	19.2444
1	SHGRTQDENPVVHF	6	1	1	P02686		1622.77	4.86713e+06	5.29841e+06	5.45005e+06	0	7.248e-05	High	4.35861	High	4.93389	High	4.07454	0	28.3189	28.1503	28.2459
1	VLSPADKTNVKAAWGKVGAHAGEYGAEALER	3	1	1	P69905		3195.67	1.24542e+06	0	2.79557e+06	0	0.001079	High	4.35121			High	3.60981	0	51.5178		52.0436
1	EGDFLAEGGGVR	2	1	1	P02671		1206.58	0	0	2.3505e+06	0	0.0001311	High	4.35052			High	3.97937	0	39.8259		39.8426
1	LTTDEYDGHSTYPSHQYQ	3	1	1	P30043		2141.92	4.85751e+06	6.83528e+06	6.8055e+06	0	0.004422	High	4.33152	High	3.66412	High	4.50145	0	32.5624	32.4133	32.3689
1	GEGDFLAEGGGVR	3	1	1	P02671		1263.6	4.50526e+06	2.63077e+06	41076799	0	0.0005223	High	4.29183	High	4.45453	High	4.4248	0	40.5619	40.5877	40.544
1	HGSKYLATASTMDH	3	1	1	P02686	M12(Oxidation)	1534.7	1553783	1.41323e+06	4.14183e+06	0	0.0005679	High	4.28781	High	3.19235	High	3.97212	0	13.9883	21.2491	14.074
1	KKALAAAGYDVEKNNSRIKLGLK	12	4	3	P16403;P16402;P10412		2487.45	1.88493e+06	3.3217e+06	3.11378e+06	0	0.000104	High	4.27667	High	3.37084	High	3.62518	0	32.4193	32.2421	32.1464
1	RKGPGPGGPGGAGVARGGAGGGPSGD	7	1	1	Q92686		2103.05	5.05299e+06	6.09896e+06	6.29366e+06	0	2.868e-07	High	4.26777	High	5.40042	High	3.83529	0	15.2183	15.3779	15.4201
1	HGSKYLATASTMDHA	3	1	1	P02686		1589.75	8.3996e+06	3.48678e+06	3.09374e+06	0	0.009028	High	4.25445	High	4.42732	High	4.60303	0	24.6048	24.6885	24.9103
1	SDKPDMAEIEKFDKSKLK	3	1	1	P62328	N-Term(Acetyl); M6(Oxidation)	2167.1	3.38824e+06	4.42595e+06	4.55149e+06	0	0.0002009	High	4.24867	High	4.85553	High	4.55977	0	34.4596	34.1053	34.3139
1	DTGILDSIGRF	4	1	1	P02686		1193.62	3.41778e+06	5.88707e+06	6.71432e+06	0	6.354e-06	High	4.23857	High	4.35832	High	3.54721	0	78.4783	78.7229	78.6748
1	ADSGEGDFLAEGGGV	3	1	1	P02671		1380.59	639817	1.09056e+06	1.35755e+06	0	0.0001056	High	4.1446	High	3.71931	High	4.03455	0	60.8603	61.1173	61.4746
1	RDGEVIKESKQEHKDVM	8	1	1	P14136	M17(Oxidation)	2044.02	1.41683e+06	3.27828e+06	2.32101e+06	0	0.0003017	High	4.09059	High	3.82791	High	3.6484	0	13.3766	14.6531	14.7432
1	ASQKRPSQRHGSKYLATASTMDHA	3	1	1	P02686	N-Term(Acetyl)	2670.33	4.86754e+06	2.47693e+06	0	0	0.000411	High	4.06423	High	2.70285			0	22.7018	22.7581
1	MRDGEVIKESKQEHKDVM	4	1	1	P14136	M18(Oxidation)	2175.05	1.62366e+06	545123	2.07187e+06	0	8.894e-05	High	4.05236	High	2.7821	High	2.46037	0	14.1424	14.2796	14.2594
1	HGSKYLATASTMDH	3	1	1	P02686		1518.71	6.4713e+06	2.59245e+06	1.44785e+06	0	0.001747	High	4.02805	High	3.0724	High	2.38402	0	21.2088	21.2007	21.2037
1	KNIVTPRTPPPSQGKGRGLSLS	2	1	1	P02686		2290.31	3.86173e+06	4.56839e+06	0	0	1.718e-05	High	4.00783	High	3.07072			0	28.4594	28.3578
1	SVEIENPETSDQ	4	1	1	P02724		1347.6	4.83989e+06	9.48389e+06	1.03574e+07	0	0.005646	High	4.00558	High	4.07634	High	3.88733	0	36.6561	36.6806	36.7582
1	SLVSKGTLVQTKGTGASGSFKLN	2	5	4	P16403;P16402;P10412;P16401		2280.26	0	0	0	0	0.002436	High	4.00531	High	5.36613			0	40.2344	40.2314
1	KASGPPVSELITKAVAASKER	2	3	3	P16403;P16402;P10412		2139.22	596687	0	1.75424e+06	0	0.01326	High	3.98912			High	5.57152	0	53.5608		54.4179
1	HRDTGILDSIGR	3	1	1	P02686		1339.71	1.85352e+07	1.39945e+07	14733173	0	0.0001173	High	3.97396	High	4.74442	High	4.00955	0	33.6141	33.2488	33.2633
1	RTGPPTTQQPRPSGPGPAGRPKP	3	1	1	P17600		2337.26	2.04367e+06	2.33611e+06	2.33265e+06	0	0.00018	High	3.97321	High	4.58266	High	3.8072	0	17.8019	17.7601	17.7449
1	HGRTQDENPVVHF	1	1	1	P02686		1535.74	3.24263e+06	0	0	0	2.384e-05	High	3.93206					0	28.6686
1	TQDENPVVHFF	11	1	1	P02686		1332.63	2.2268e+07	2.25772e+07	2.30829e+07	0	0.006711	High	3.91491	High	4.02057	High	3.92686	0	66.7133	66.736	66.9921
1	GFKGVDAQGTLS	7	1	1	P02686		1179.6	1.83849e+07	2.19985e+07	3.42049e+07	0	1.683e-05	High	3.88725	High	3.80574	High	3.75004	0	35.7068	37.5313	37.6471
1	FLLSQNFDDE	3	1	1	P54725		1227.56	395198	621431	818170	0	0.004013	High	3.88155	High	3.91888	High	3.93569	0	70.4183	70.6129	70.8532
1	RKASGPPVSELITK	6	3	3	P16403;P16402;P10412		1482.87	7.69869e+06	8.37232e+06	8.96092e+06	0	0.000487	High	3.87615	High	4.32618	High	4.09364	0	27.7946	27.5904	27.7342
1	SETESRGSESGIFTNT	3	1	1	P02671		1701.76	1.35394e+06	2.75313e+06	4.87912e+06	0	1.781e-08	High	3.81418	High	3.70254	High	3.69785	0	34.8831	34.9058	34.9304
1	SDKPDMAEIEKFDKSK	1	1	1	P62328	N-Term(Acetyl)	1909.93	0	0	0	0	0.0008194	High	3.8066					0	40.212
1	HGSKYLATASTMDHA	2	1	1	P02686	M12(Oxidation)	1605.74	8.92544e+06	0	1.43237e+06	0	0.004465	High	3.79699			High	3.24398	0	15.9726		24.9434
1	DTGILDSIGR	5	1	1	P02686		1046.55	3.16339e+06	4.37454e+06	4644291	0	2.055e-05	High	3.78928	High	3.78646	High	3.88253	0	53.1864	53.0594	53.3212
1	IRETSLDTKSVSEGHL	6	1	1	P14136		1771.92	2.77242e+06	2.81647e+06	2.85528e+06	0	0.0008891	High	3.76671	High	4.00649	High	3.64366	0	33.8396	33.6926	33.7056
1	YGSLPQKSHGRTQDENPVVHFF	3	1	1	P02686		2543.26	0	0	0	0	0.01933	High	3.75108	High	4.1993	High	3.85239	0	40.7143	40.6676	40.7992
1	KGPGPGGPGGAGVARGGAGGGP	3	1	1	Q92686		1687.87	1.22327e+06	1.6604e+06	2.159e+06	0	0.01453	High	3.73372	High	2.69956	High	4.31151	0	19.2689	19.5254	19.2662
1	SARLSAKPAPPKPEPKPK	5	1	1	P05204		1899.12	2.30104e+06	1.24202e+06	2.16116e+06	0	0.0007759	High	3.7307	High	3.41703	High	4.18751	0	11.3933	11.4323	11.5947
1	FKGVDAQGTLS	4	1	1	P02686		1122.59	5.90443e+06	6626728	7.27938e+06	0	0.007447	High	3.69763	High	3.75596	High	3.80225	0	34.2409	34.0761	34.0997
1	VDLEPTVIDEVR	3	3	1	P68363		1384.73	1.22627e+06	0	1.37284e+06	0	1.556e-08	High	3.69515	High	3.09127	High	3.40798	0	60.3351	60.4836	60.8142
1	AHAGEYGAEALERM	5	1	1	P69905	M14(Oxidation)	1520.68	2.00011e+06	1.41616e+06	3.06461e+06	0	0.0004327	High	3.65989	High	4.55321	High	4.35171	0	30.4656	28.577	28.8432
1	FGYGGRASDY	3	1	1	P02686		1092.48	6.74052e+06	9.21433e+06	1.68842e+07	0	1.114e-05	High	3.59426	High	3.46553	High	3.45894	0	33.8218	33.7516	33.886
1	DLSQVAAISNDLK	2	1	1	P07196		1373.73	0	0	0	0	0.0002533	High	3.58997	High	3.92278			0	65.4409	65.4436
1	SVSEGHLKRNIVVKTVE	1	1	1	P14136		1895.08	1.51643e+06	0	0	0	0.0002527	High	3.5881					0	25.8278
1	GSLPQKSHGRTQDENPVVH	6	1	1	P02686		2086.05	7.38348e+06	8.97214e+06	1.1634e+07	0	0.0008064	High	3.58448	High	3.20513	High	3.16965	0	14.1255	14.0002	14.0404
1	QKVVAGVANALAHKYH	3	2	1	P68871		1705.95	5.83823e+06	6.16428e+06	6.61015e+06	0	0.0001002	High	3.57769	High	4.02824	High	3.25009	0	32.634	32.6276	32.4781
1	GRTQDENPVVHF	5	1	1	P02686		1398.68	7.8259e+06	7.07936e+06	7.25555e+06	0	0.0001269	High	3.5741	High	4.09107	High	3.78084	0	35.2918	35.1281	35.1356
1	AAKRKASGPPVSELITK	5	1	1	P10412		1753.04	1.41937e+06	1.7744e+06	1.96013e+06	0	0.001847	High	3.57378	High	3.66496	High	2.9877	0	22.3856	22.3675	22.2641
1	QEYDESGPSIVH	3	7	1	P60709		1360.61	0	5.56033e+06	3.5206e+06	0	0.0004031	High	3.56598	High	3.70897	High	3.87798	0	34.4429	34.3048	34.3361
1	VEIENPETSDQ	3	1	1	P02724		1260.56	417167	1.04247e+06	1.28099e+06	0	0.02248	High	3.56389	High	3.62874	High	3.62939	0	35.1576	35.1674	35.2186
1	GKVNVDEVGGEALG	3	1	1	P68871		1343.69	3189738	5035747	4.39959e+06	0	0.001604	High	3.56045	High	3.83568	High	3.55853	0	38.647	38.6093	38.7738
1	ASVSTVLTSKY	1	1	1	P69905		1155.63	0	0	0	0	4.833e-05	High	3.55317					0	40.5773
1	SETAPAAPAAPAPAEKTPVK	6	1	1	P10412	N-Term(Acetyl)	1946.03	2.35279e+06	3.11235e+06	4.60328e+06	0	2.383e-06	High	3.55174	High	3.34048	High	3.40958	0	35.5358	35.5984	35.5889
1	LASVSTVLTSKY	4	1	1	P69905		1268.71	3.95349e+07	2.24524e+07	4.04747e+07	0	1.888e-05	High	3.54529	High	3.37998	High	3.48059	0	54.0523	53.8714	55.4308
1	EIVHLQAGQCG	12	7	1	P07437		1154.57	3.68022e+06	5.08714e+06	5.30669e+06	0	0.0001491	High	3.53536	High	3.58377	High	3.31092	0	35.9534	35.7991	36.0084
1	ASQKRPSQRHGSKYLATASTMDH	2	1	1	P02686	N-Term(Acetyl)	2599.29	5.85192e+06	0	0	0	0.001554	High	3.53405					0	19.8539
1	KTETQEKNPLPSKETIEQEKQA	2	1	1	P62328		2556.32	1.29846e+06	1.43288e+06	0	0	0.0005289	High	3.52684	High	3.95775			0	24.9831	24.9031
1	VNDNEEGFFSA	3	1	1	P02675		1228.52	2.6148e+06	4.00655e+06	4.01319e+06	0	0.001128	High	3.4641	High	3.07977	High	3.02533	0	58.2094	58.5774	59.319
1	GFKGVDAQGTL	3	1	1	P02686		1092.57	0	0	2.80471e+06	0	4.111e-05	High	3.44933	High	3.17213	High	3.11709	0	38.4101	38.2636	38.4156
1	GFGYGGRASDY	3	1	1	P02686		1149.5	2.66622e+06	2.10242e+06	4311525	0	0.004473	High	3.4257	High	3.32636	High	3.66975	0	35.4842	35.5801	35.5676
1	IKTVETRDGQVINETSQ	3	1	1	P08670		1918	1.02838e+06	0	3.84583e+06	0	0.005077	High	3.41846	High	2.6821	High	3.54931	0	27.0331	27.0808	27.0877
1	ASSDIQVKELEKRASG	2	1	1	P16949	N-Term(Acetyl)	1759.92	535418	0	0	0	0.000102	High	3.41631	High	2.61791			0	40.3113	40.2948
1	QDENPVVHFF	7	1	1	P02686		1231.58	3.79802e+06	3.70317e+06	4.43021e+06	0	7.862e-05	High	3.3884	High	3.29602	High	2.84177	0	67.0468	66.9703	67.4327
1	VAPEEHPVLLTEAPLNPK	2	2	1	P60709		1954.07	1.277e+06	0	1.47456e+06	0	0.001589	High	3.37207			High	3.59661	0	50.7529		50.7491
1	MRDGEVIKESKQEHKDVM	7	1	1	P14136	M1(Oxidation); M18(Oxidation)	2191.05	761825	1.14626e+06	2.14474e+06	0	0.001358	High	3.36814	High	2.64253	High	3.53703	0	11.2233	14.2906	11.3591
1	SLPQKSHGRTQDENPVVHFF	6	1	1	P02686		2323.16	1.21112e+07	1.34521e+07	1.59232e+07	0	0.00529	High	3.35575	High	3.45233	High	3.13658	0	39.8768	39.4305	39.3974
1	GKDQSGEVLSSV	3	1	1	P55087		1205.6	0	930474	1.21036e+06	0	0.0006208	High	3.33265	High	2.71844	High	2.99518	0	34.0673	33.9566	33.9504
1	AEPAVQRTLLE	3	1	1	P14209		1226.68	1.39513e+06	0	1.04129e+06	0	0.00665	High	3.31032	High	3.61725	High	3.3356	0	39.6511	39.6249	39.6974
1	GAEGQRPGFGYGGRASD	3	1	1	P02686		1681.78	1.25527e+06	1.42815e+06	1.51493e+06	0	0.00485	High	3.30522	High	4.2645	High	4.3358	0	25.6527	25.5549	25.5936
1	GKVGAHAGEYGAEALERM	5	1	1	P69905	M18(Oxidation)	1861.9	3.25593e+06	5.20876e+06	5.35879e+06	0	0.0001424	High	3.3047	High	4.66179	High	4.93182	0	28.1456	28.0654	28.223
1	ASGPPVSELITK	3	3	3	P16403;P16402;P10412		1198.67	3.74902e+06	3.6417e+06	5.04857e+06	0	2.231e-05	High	3.25587	High	3.18957	High	3.09088	0	40.5698	40.5713	40.7128
1	VHLTPEEKSAVTAL	8	1	1	P68871		1494.82	3.93782e+08	4.08656e+08	3.79797e+08	0	2.761e-05	High	3.23653	High	3.17548	High	3.18328	0	40.0323	40.2116	40.0109
1	KKALAAAGYDVEKNNSRIKLG	3	4	3	P16403;P16402;P10412		2246.27	2.07718e+06	1.44164e+06	2.08241e+06	0	0.0005079	High	3.23303	High	3.26829	High	2.46785	0	30.2316	29.9011	30.1207
1	LASVSTVLTSKYR	6	1	1	P69905		1424.82	4.37183e+08	3.75103e+08	5.8212e+08	0	0.00018	High	3.21974	High	3.0551	High	3.04744	0	40.3938	40.3938	40.4221
1	KGFKGVDAQGTLS	2	1	1	P02686		1307.7	0	1.50992e+06	0	0	0.004404	High	3.21406	High	3.74634			0	28.0486	27.9671
1	GKVKVGVNGFGRIG	1	1	1	P04406		1387.82	976432	0	0	0	0.003239	High	3.21231					0	32.6123
1	ASDYKSAHKGFKGVDAQGTLS	2	1	1	P02686		2167.09	0	0	1.06801e+06	0	0.0001994	High	3.20908			High	2.78162	0	25.8487		25.8767
1	DFLAEGGGVR	2	1	1	P02671		1020.51	0	0	0	0	0.00113	High	3.20893	High	3.03885			0	39.8956	39.8671
1	LPQKSHGRTQDENPVVH	3	1	1	P02686		1942	1.6484e+06	1.08958e+06	1.81714e+06	0	5.257e-05	High	3.19476	High	2.17141	High	1.94342	0	11.7228	11.9413	11.9029
1	SDKPDMAEIEKFDKS	2	1	1	P62328	N-Term(Acetyl)	1781.83	850990	463029	0	0	0.001165	High	3.18407	High	1.27635			0	49.5323	50.7674
1	SLPQKSHGRTQDENPVVHF	6	1	1	P02686		2176.1	1.84561e+07	2.14355e+07	2.14984e+07	0	0.0007184	High	3.16862	High	2.62891	High	2.9155	0	28.4518	28.3514	28.4037
1	SGERGRKGPGPGGPGGAGVARGGAGGGPSGD	3	1	1	Q92686		2589.27	211618	325100	331888	0	0.00422	High	3.13897	High	2.65094	High	3.80669	0	14.1643	14.3124	14.3232
1	SARLSAKPAPPKPEPKPR	3	1	1	Q15651		1927.13	1.73166e+06	1.11123e+06	1.63796e+06	0	0.02502	High	3.12999	High	2.42267	High	2.53364	0	12.2461	12.5209	12.4891
1	VSSGEMMVGGLAP	3	1	1	P14136	M6(Oxidation); M7(Oxidation)	1266.57	3.98762e+06	9.08195e+06	1.24493e+07	0	1.173e-05	High	3.1277	High	3.23157	High	3.03065	0	39.8506	39.8453	40.0054
1	SETAPAAPAAPAPAEKTPVKKKARK	6	1	1	P10412	N-Term(Acetyl)	2557.45	2.95597e+07	3.1791e+07	3.3977e+07	0	6.516e-05	High	3.11744	High	2.76776	High	2.51901	0	17.4259	17.4607	17.4163
1	AIQLTYNPDESSKPNMIDAATLK	2	1	1	P02679	M16(Oxidation)	2536.27	430236	0	357441	0	0.003305	High	3.10984			High	2.17957	0	53.7609		54.4728
1	LIKTVETRDGQVINETSQ	3	1	1	P08670		2031.08	4.01475e+06	5.76183e+06	6.24772e+06	0	0.001932	High	3.10424	High	3.45436	High	2.39728	0	33.1964	33.0468	33.0709
1	EVGGEALGRLL	1	1	1	P68871		1113.63	848099	0	0	0	0.0002394	High	3.09809					0	61.6573
1	SEAEDASLLSF	3	1	1	P02656		1168.54	246005	699931	818424	0	0.01061	High	3.08615	High	3.33278	High	3.35927	0	75.4794	75.4245	75.6671
1	FDTASTGKTFP	2	1	1	P02671		1171.57	2.7809e+06	3.23331e+06	0	0	0.005867	High	3.07933	High	2.4946			0	39.2965	39.3305
1	AEGQRPGFGYG	3	1	1	P02686		1138.53	1.4735e+06	2.11792e+06	2.50632e+06	0	0.02407	High	3.07292	High	3.09657	High	2.70851	0	30.2419	29.9219	30.1974
1	KFDKSKLKKTETQEKNPLPSKETIEQEKQAGES	1	1	1	P62328		3804.02	0	0	0	0	0.002292	High	3.0693					0	26.6443
1	GAEGQRPGFGYGGRASDYKS	2	1	1	P02686		2059.97	0	840993	0	0	0.003743	High	3.06115	High	2.94278			0	26.7138	26.6556
1	ISHELDSASSEVN	3	1	1	P10451		1387.64	0	1.27346e+06	2.03742e+06	0	0.0006967	High	3.05181	High	3.31864	High	3.16975	0	27.6086	27.5464	27.7256
1	KKIKSGERGRKGPGPGGPGGAGVARGGAGGGPSGD	1	1	1	Q92686		3086.64	0	0	0	0	0.004789	High	3.05134					0	11.0166
1	SYTLDSLGNPSA	3	1	1	P07197	N-Term(Acetyl)	1266.59	350934	1.4062e+06	1.56668e+06	0	0.0002716	High	3.04482	High	3.66784	High	3.11159	0	75.9024	76.0668	76.2913
1	GPPVSELITK	3	4	4	P16403;P16402;P10412;P16401		1040.6	3.50408e+06	2.67615e+06	4.01739e+06	0	0.0001948	High	3.03666	High	2.24168	High	2.86949	0	39.8421	39.877	39.8016
1	GAEGQRPGFGYGGRASDYKSA	2	1	1	P02686		2131.01	0	2.34326e+06	0	0	0.004307	High	3.03308	High	3.11739			0	28.2546	28.1591
1	EIRRYQKSTELLIR	3	6	1	Q6NXT2		1805.05	3.50256e+06	4.90979e+06	2.87665e+06	0	0.01792	High	3.03295	High	3.38354	High	3.15457	0	29.5481	29.4026	29.6656
1	GVDAQGTLSKIF	3	1	1	P02686		1235.67	744614	586476	863981	0	0.0001175	High	3.02729	High	2.35676	High	2.88775	0	64.7803	64.8341	64.9554
1	SETAPAAPAAPAPAEKTPVKKKAR	11	1	1	P10412	N-Term(Acetyl)	2429.35	2.11605e+07	2.66718e+07	2.84711e+07	0	0.0009792	High	3.02637	High	3.05856	High	2.57039	0	20.8076	20.8079	20.563
1	FLSFPTTKTY	1	1	1	P69905		1204.63	1.71211e+06	0	0	0	2.051e-05	High	3.01593					0	59.5224
1	NALAHKYH	3	2	1	P68871		953.498	6.08963e+06	6.77884e+06	0	0	0.0005392	High	3.0063	High	2.89089			0	38.0606	37.8893
1	FESFGDLSTPDA	2	1	1	P68871		1285.56	248911	311614	0	0	0.0005301	High	3.00401	High	3.0274			0	66.9679	67.0251
1	LVVYPWTQRF	175	5	1	P68871		1308.71	6.44656e+08	5.50144e+08	418778344	0	0.0002144	High	2.9752	High	2.88506	High	2.7785	0	74.5175	74.7335	74.0909
1	ASDYKSAHKGFKGVDA	5	1	1	P02686		1680.84	3.31427e+06	3.05723e+06	3.4089e+06	0	0.03465	High	2.9481	High	2.84543	High	2.54831	0	16.4733	16.3904	16.4044
1	DLEPTVIDEVRTGTY	3	3	1	P68363		1707.85	0	215018	0	0	0.003164	High	2.94483	High	2.98358	High	2.60375	0	69.8764	69.975	70.2128
1	VHLTPEEKSAVT	3	1	1	P68871		1310.7	4.61017e+06	6.57582e+06	6.24101e+06	0	0.01145	High	2.92628	High	3.01195	High	2.74218	0	23.7088	23.7401	23.6761
1	RDNIQGITKPAIR	3	1	1	P62805		1481.86	878777	739499	700899	0	0.0001809	High	2.92471	High	4.05031	High	2.8209	0	26.5468	26.4704	26.5003
1	TVETRDGQVINETSQ	2	1	1	P08670		1676.82	241408	0	418546	0	0.002931	High	2.92422			High	3.20164	0	25.7743		25.9206
1	GKRKASGPPVSELITK	4	1	1	P16402		1667.99	795897	883150	1.05044e+06	0	0.01774	High	2.89175	High	4.06	High	3.2166	0	22.6096	22.4396	22.3982
1	IAQDNETEKPIDSETKM	1	1	1	P43003	M17(Oxidation)	1964.92	0	0	0	0	0.0001433	High	2.88439					0	21.4513
1	KNIVTPRTPPPSQGKG	2	1	1	P02686		1676.95	3.2975e+06	4.15477e+06	0	0	0.00484	High	2.87116	High	2.25559			0	14.5674	14.7862
1	SSGEMMVGGLAP	3	1	1	P14136	M5(Oxidation); M6(Oxidation)	1167.51	1.53093e+06	4.88201e+06	5.78178e+06	0	0.036	High	2.86117	High	2.67437	High	3.32387	0	38.5333	38.4318	38.5931
1	NIVVKTVEMRDGEVIKESKQEHKDVM	1	1	1	P14136	M9(Oxidation); M26(Oxidation)	3073.58	0	0	0	0	0.0001262	High	2.85891					0	32.8358
1	VDIINAKQ	3	1	1	P60174		900.516	1.69281e+06	1.64879e+06	2.09644e+06	0	0.0002374	High	2.85704	High	3.29385	High	3.07776	0	27.4557	27.7051	27.7453
1	QDENPVVHF	3	1	1	P02686		1084.51	1.12229e+06	0	0	0	0.02247	High	2.82554	High	2.21115	High	2.52793	0	40.6391	40.6049	40.7292
1	FESFGDLSTPDAVMGNPKVK	2	1	1	P68871	M14(Oxidation)	2155.05	0	0	466112	0	0.03865	High	2.80868			High	2.46997	0	53.2732		54.0677
1	SPKVSDTVVEPY	2	10	1	P07437		1320.67	1.37855e+06	0	1.65782e+06	0	2.375e-05	High	2.80707			High	2.52698	0	38.7943		38.8129
1	SYKMADEAGSEADHEGTHSTKRG	1	1	1	P02671		2464.08	708910	0	0	0	0.0002472	High	2.79547					0	16.7483
1	YDMNAANVGWNNSTFA	2	1	1	P14174		1774.76	0	0	0	0	0.0001844	High	2.79367	High	2.89685			0	73.5167	73.6422
1	IKSGERGRKGPGPGGPGGAGVARGGAGGGPSGD	4	1	1	Q92686		2830.45	1.62897e+06	1.72025e+06	0	0	0.002524	High	2.77179	High	3.21184			0	13.6436	13.89
1	EYDESGPSIVH	3	7	1	P60709		1232.55	0	1.32315e+06	1.13497e+06	0	0.01634	High	2.75668	High	3.09759	High	2.79603	0	33.6568	33.4736	33.5301
1	VSSGEMMVGGLAPG	3	1	1	P14136	M6(Oxidation); M7(Oxidation)	1323.6	1.61951e+06	2.61635e+06	3.06116e+06	0	0.002069	High	2.74465	High	3.13117	High	3.132	0	37.4113	37.4704	37.4429
1	DNFVFGQSGAGNNW	1	5	1	P07437		1512.66	95451.7	0	0	0	0.0001789	High	2.72318					0	77.5106
1	FDLSHGSAQVK	7	1	1	P69905		1188.61	5.71036e+06	7.74229e+06	7.14422e+06	0	0.001223	High	2.71945	High	2.91497	High	2.24322	0	28.275	28.1393	28.4192
1	SGPPVSELITK	2	3	3	P16403;P16402;P10412		1127.64	3.1407e+06	0	21937996	0	0.004517	High	2.71935			High	2.50248	0	40.5078		40.5472
1	SDKPDMAEIEKFDKSK	3	1	1	P62328	N-Term(Acetyl); M6(Oxidation)	1925.92	2.76469e+06	2.16814e+06	2.55075e+06	0	0.0003992	High	2.7118	High	3.40608	High	2.96193	0	32.1846	32.1318	32.0686
1	DKGVFVAGYESLKKNEI	3	1	1	Q6P4I2		1897.01	6.05524e+06	0	0	0	0.002339	High	2.70608					0	71.936
1	RTQDENPVVHFF	3	1	1	P02686		1488.73	562056	780830	915685	0	0.001646	High	2.69586	High	3.79638	High	4.24778	0	54.8371	54.5979	54.6506
1	HEQLSVAEITN	2	5	1	P68363		1240.62	0	0	0	0	0.004306	High	2.68417			High	2.63837	0	39.2646		39.2161
1	DSIGRFFGGDRGAP	5	1	1	P02686		1451.71	2.33392e+06	2.31866e+06	2.50217e+06	0	0.01239	High	2.68079	High	2.74409	High	3.04196	0	51.0568	50.5523	50.7591
1	DENPVVHFF	2	1	1	P02686		1103.52	2.99026e+06	0	0	0	0.005152	High	2.66497					0	71.4553
1	FGYGGRASD	3	1	1	P02686		929.413	3.82889e+06	4.02177e+06	5.86733e+06	0	0.000378	High	2.65851	High	2.8354	High	2.99913	0	22.2998	22.3158	22.3136
1	WGAEGQRPGFG	2	1	1	P02686		1161.55	877452	0	0	0	0.0001355	High	2.65674			High	2.55466	0	37.4868		37.5397
1	DLEPTVIDEVR	3	3	1	P68363		1285.67	958687	1.17732e+06	1.6086e+06	0	0.003303	High	2.63705	High	2.92697	High	2.98484	0	56.4679	56.9303	57.3721
1	TSATEFENVG	2	1	1	P11277	N-Term(Acetyl)	1096.48	427363	0	869428	0	0.001261	High	2.59209			High	2.53352	0	60.8483		61.2746
1	SETAPAAPAAPAPAEKTPVKK	3	1	1	P10412	N-Term(Acetyl)	2074.13	1.02896e+07	1.63021e+07	1.8586e+07	0	0.0005633	High	2.577	High	1.78543	High	1.66178	0	29.1003	29.1949	29.2359
1	SAHKGFKGVDAQGTLS	6	1	1	P02686		1602.83	1.04098e+07	1.34971e+07	4.10445e+06	0	0.0007169	High	2.55802	High	3.59489	High	3.76414	0	24.4294	21.9469	21.8734
1	SLDTKSVSEGHLK	10	1	1	P14136		1400.74	7.3447e+06	7.17054e+06	7.54126e+06	0	0.00524	High	2.54752	High	2.71352	High	2.82624	0	22.3198	22.1621	21.9391
1	VVYPWTQRF	13	5	1	P68871		1195.63	283104462	2.18615e+08	101912632	0	0.0002038	High	2.54598	High	2.25237	High	2.06175	0	63.8931	64.6009	64.0968
1	VELQKEEAQKL	2	1	1	Q00839		1314.73	903787	0	1.52094e+06	0	0.007906	High	2.5442			High	2.71154	0	27.7198		27.7563
1	AVAASKERSGVSLAALK	3	3	3	P16403;P16402;P10412		1657.96	0	1.13462e+06	1.17575e+06	0	0.001797	High	2.5303	High	3.6604	High	2.00713	0	28.8746	28.6493	28.8781
1	HRDTGILDSIG	3	1	1	P02686		1183.61	6.64453e+06	6.26184e+06	1.07606e+07	0	0.01248	High	2.53002	High	2.36917	High	2.54381	0	39.0429	38.8251	38.9873
1	GAEGQRPGFGY	3	1	1	P02686		1138.53	592795	933443	1.08492e+06	0	0.002849	High	2.49625	High	2.47979	High	2.90218	0	32.3125	32.1208	32.2592
1	GFKGVDAQGTLSK	3	1	1	P02686		1307.7	5.46887e+06	6.89337e+06	6.02351e+06	0	0.004687	High	2.49418	High	2.2404	High	3.30705	0	28.0124	27.9261	27.9603
1	SLVSKGTLVQT	3	5	4	P16403;P16402;P10412;P16401		1132.66	1.15541e+06	0	2092146	0	0.02698	High	2.48595	High	3.64826	High	3.66635	0	36.8263	36.6411	36.6311
1	KSKLKKTETQEKNPLPSKETIEQEKQ	1	1	1	P62328		3069.69	1352495	0	0	0	0.003347	High	2.48199					0	18.3343
1	EGQRPGFGYGGRASDYKSAHKG	1	1	1	P02686		2325.12	512592	0	0	0	0.003659	High	2.48168					0	19.473
1	VGGEALGRL	1	2	1	P68871		871.502	616431	0	0	0	0.001033	High	2.46215					0	36.9142
1	DLTEFQTNL	2	8	1	P68363		1080.52	168772	274427	0	0	0.001557	High	2.45482	High	2.84341			0	71.5736	71.6654
1	GDFLAEGGGVR	3	1	1	P02671		1077.54	0	0	1.17721e+06	0	0.000713	High	2.44897	High	4.34274	High	4.14129	0	38.2711	38.0818	38.1284
1	AGVANALAHKYH	4	2	1	P68871		1251.67	7.4449e+06	8.60074e+06	9.74935e+06	0	0.002206	High	2.43912	High	2.25777	High	2.20716	0	38.0705	37.8979	38.0609
1	ASVSTVLTSKYR	8	1	1	P69905		1311.73	3.73901e+07	4.73051e+07	5.4252e+07	0	0.0451	High	2.43112	High	2.37156	High	2.87226	0	34.0226	33.8849	33.9284
1	EMRDGEVIKESKQEHKDVM	1	1	1	P14136	M19(Oxidation)	2304.1	1.046e+06	0	0	0	0.005989	High	2.41253					0	17.11
1	SETAPAAPAAPAPAEK	3	1	1	P10412	N-Term(Acetyl)	1520.77	0	867150	0	0	0.0001349	High	2.36639	High	2.02997	High	2.53758	0	35.5468	35.6424	35.6109
1	PAAPAPAEKTPVKKKAR	2	1	1	P10412		1760.06	1.75369e+06	0	2.24797e+06	0	4.821e-05	High	2.36333			High	1.68917	0	20.9486		20.7902
1	SETAPAAPAAPAPAEKTPVKKKA	7	1	1	P10412	N-Term(Acetyl)	2273.26	1.99649e+07	2.98314e+07	3.11813e+07	0	0.002034	High	2.36149	High	2.47972	High	2.38744	0	24.1558	23.6511	24.2301
1	VSTVLTSKY	2	1	1	P69905		997.56	0	0	1.01016e+06	0	0.02438	High	2.35681			High	2.55579	0	34.8733		34.7711
1	SVVPSPKVSDTVVEPYN	3	4	1	P07437		1816.94	614889	792511	1.11035e+06	0	0.002099	High	2.32075	High	2.08653	High	2.40794	0	52.1503	52.8612	53.342
1	TSSTSYNRGDSTFESKSY	2	1	1	P02671		2016.88	0	734446	0	0	0.0002084	High	2.25733	High	3.60639			0	29.1543	29.0518
1	LSAKPAPPKPEPKPK	3	1	1	P05204		1584.95	1.82971e+06	1.25136e+06	1.68415e+06	0	0.0009372	High	2.24019	High	2.66501	High	3.82252	0	11.4996	11.618	11.6057
1	SVSTVLTSKY	2	1	1	P69905		1084.59	0	0	864294	0	0.03972	High	2.22133			High	3.18013	0	39.2536		39.2381
1	IKTVETRDGQVINETSQHHDDLE	5	1	1	P08670		2664.3	1.73264e+06	2.6891e+06	3.69549e+06	0	0.001574	High	2.22033	High	4.35641	High	4.24088	0	30.4448	30.1159	30.3175
1	AANFLLSQNFDDE	3	1	1	P54725		1483.68	0	278624	375969	0	0.01102	High	2.14579	High	3.23761	High	3.0904	0	75.7509	75.8866	76.1271
1	GDSTFESKSY	3	1	1	P02671		1120.48	0	975480	1.06043e+06	0	0.006008	High	2.13946	High	3.23721	High	3.42004	0	26.5785	26.4814	26.5452
1	TGILDSIGRF	3	1	1	P02686		1078.59	307594	368912	592452	0	0.02203	High	2.12715	High	3.11077	High	2.54304	0	74.3208	74.2989	74.5576
1	AHAGEYGAEALE	3	1	1	P69905		1217.55	1.6308e+06	2.44891e+06	2.13491e+06	0	0.002173	High	2.09094	High	2.33705	High	2.06809	0	32.2039	32.0339	32.1682
1	DDDIAALVVDNGSG	3	1	1	P60709	N-Term(Acetyl)	1402.64	104517	509312	705694	0	0.001255	High	2.06388	High	2.40594	High	2.65687	0	90.3184	90.4856	90.4715
1	TQDENPVVHFFKN	1	1	1	P02686		1574.76	745092	0	0	0	0.0004231	High	1.98233					0	52.6105
1	EMRDGEVIKESKQEHKDVM	2	1	1	P14136	M2(Oxidation); M19(Oxidation)	2320.1	2.40545e+06	0	3.77208e+06	0	0.01809	High	1.9747			High	2.44323	0	13.2398		13.4671
1	GDPALQDAGDSSRKEYFI	4	1	1	P04921		1968.93	2548726	3.37385e+06	3.38462e+06	0	0.001681	High	1.96773	High	1.91532	High	1.29193	0	51.4846	52.1766	52.6429
1	SLDTKSVSEGHLKRNIVVK	3	1	1	P14136		2110.2	916331	971608	757169	0	0.001519	High	1.88703	High	1.95562	High	1.56215	0	27.4118	27.3	27.3932
1	TYFPHFDLSHGSAQVK	3	1	1	P69905		1833.9	1.15377e+06	1.25135e+06	1.32659e+06	0	0.0005731	High	1.86578	High	1.6112	High	2.00576	0	49.6531	49.4643	49.7294
1	VVAGVANALAHKYH	3	2	1	P68871		1449.8	1.17207e+06	1.41088e+06	1.56919e+06	0	0.003021	High	1.84671	High	1.80479	High	1.32679	0	33.4945	33.3251	33.3572
1	ADLTDAAARNAELL	1	1	1	P14136		1443.74	0	0	0	0	0.002588	High	1.8014					0	59.4228
1	GFGYGGRASDYKSA	6	1	1	P02686		1435.67	0	7.85974e+06	1.35353e+07	0	0.001627	High	1.7063	High	2.54478	High	2.52097	0	29.7934	28.2038	28.4302
1	GFGYGGRASDYKSAHKG	1	1	1	P02686		1757.84	1.58195e+06	0	0	0	0.004539	High	1.57036					0	17.8471
1	SDKPDMAEIEKFDKSKLKKTETQEKNPLPSKETIEQEKQAGES	3	1	1	P62328	N-Term(Acetyl); M6(Oxidation)	4977.52	0	874246	2.38572e+07	0	0.01629			High	6.41481	High	7.84387	0		37.3706	37.2733
1	SKPHSEAGTAFIQTQQLH	2	1	1	P14618	N-Term(Acetyl)	2022.02	0	0	0	0	0.0006528			High	4.86978	High	5.421	0		37.7009	37.7007
1	GSLPQKSHGRTQDENPVVHF	3	1	1	P02686		2233.12	0	4.43638e+06	3.99327e+06	0	0.009323			High	4.50554	High	3.04127	0		28.3881	28.5594
1	IAKLEKAKAKELATKLG	2	1	1	P62424		1812.14	0	902010	730559	0	0.0005316			High	4.05075	High	1.30818	0		26.8823	27.0629
1	GGGNYGSGNYNDFGNY	1	1	1	P22626		1655.64	0	465393	0	0	0.0006858			High	4.02307			0		54.1693
1	AEDVTAALAKQGL	2	1	1	P11137		1286.7	0	0	862298	0	0.00167			High	3.91449	High	4.24688	0		55.4341	55.8726
1	KLEKEEEEGISQESSEEEQ	2	1	1	P17096		2237.01	0	0	1.54011e+06	0	0.0001362			High	3.57553	High	3.92931	0		25.1115	25.3441
1	AEGQRPGFGYGGRASDY	2	1	1	P02686		1787.81	0	439428	555140	0	0.0001428			High	3.52281	High	2.89854	0		32.681	32.734
1	SETGAGKHVPRAVF	3	5	1	P68363		1455.78	0	1.67163e+06	1.79382e+06	0	0.003841			High	3.43227	High	3.89553	0		25.1226	25.0955
1	SVSEGHLKRNIVVKTVEM	2	1	1	P14136	M18(Oxidation)	2042.12	0	1.83209e+06	1.27138e+06	0	0.001048			High	3.41506	High	3.0789	0		27.2901	27.6394
1	KESSETPDQFMTADETR	1	1	1	P16070	M11(Oxidation)	1987.86	0	0	0	0	0.001504			High	3.28569			0		26.7313
1	SNLQIRETSLDTKS	1	1	1	P14136		1591.84	0	488801	0	0	0.0009519			High	3.11353			0		31.6694
1	VHLTPEEKSAVTA	1	1	1	P68871		1381.74	0	954958	0	0	0.0008748			High	3.10654			0		26.9251
1	GAAKRKASGPPVSELITK	2	1	1	P10412		1810.06	0	1.93497e+06	2.12282e+06	0	0.00126			High	3.10575	High	3.06785	0		22.6608	22.5932
1	IENEEQEYVQTVK	1	1	1	P04083		1608.78	0	1.83029e+06	0	0	0.001277			High	3.08087			0		36.2928
1	VAPDEHPILLTEAPLNPK	1	1	1	Q562R1		1954.07	0	1.28985e+06	0	0	0.001018			High	2.82022			0		50.5863
1	AGAAKRKASGPPVSELITK	2	1	1	P10412		1881.1	0	1.98441e+06	1.79765e+06	0	0.01745			High	2.66273	High	2.95837	0		23.0731	23.0134
1	YGSLPQK	3	1	1	P02686		792.427	0	1.42966e+06	2.65125e+06	0	0.02525			High	2.59758	High	2.62947	0		18.4916	18.4639
1	VDLEPTVIDEVRTGTY	2	3	1	P68363		1806.92	0	0	0	0	0.009745			High	2.51804	High	2.8035	0		71.9436	72.1378
1	KDSYVGDEAQSKRGILT	2	6	1	P60709		1866.97	0	0	0	0	0.03623			High	2.4715	High	2.85866	0		29.7289	29.8936
1	FGGPGTASRPSSSRS	2	1	1	P08670		1450.71	0	1.21214e+06	1.456e+06	0	0.007605			High	2.3965	High	2.32787	0		14.5259	14.6336
1	GFGYGGRASDYKS	2	1	1	P02686		1364.63	0	7.79156e+06	2.10353e+06	0	0.004256			High	2.27624	High	2.6143	0		26.1917	26.2896
1	FEGFPDKQPR	2	1	1	P26447		1220.61	0	1.21608e+06	1.22536e+06	0	0.02526			High	2.25323	High	2.00049	0		30.7259	30.9841
1	SYTLDSLGNPS	2	1	1	P07197	N-Term(Acetyl)	1195.55	0	264880	414429	0	0.009175			High	2.04817	High	2.08877	0		73.6543	73.8928
1	LSAKPAPPKPEPKPR	2	1	1	Q15651		1612.95	0	534581	687710	0	0.01599			High	2.03652	High	2.61036	0		12.7361	12.7463
1	SLVSKGTLVQTK	2	5	4	P16403;P16402;P10412;P16401		1260.76	0	3.6754e+06	3.63252e+06	0	0.01685			High	1.98495	High	1.93665	0		26.3858	26.4246
1	GVDAQGTLSKIFK	3	1	1	P02686		1363.77	0	3.95331e+06	4.36395e+06	0	0.0136			High	1.57363	High	3.2051	0		55.2084	55.6936
1	SDKPDMAEIEKFDKSKL	1	1	1	P62328	N-Term(Acetyl); M6(Oxidation)	2039.01	0	0	5.21916e+06	0	0.0001863					High	4.53295	0			40.3902
1	AEMGSKGVTAGKIASNVQKKLT	1	1	1	O00499	N-Term(Acetyl); M3(Oxidation)	2276.24	0	0	0	0	0.0171					High	4.08716	0			37.8716
1	HAGEYGAEALERM	1	1	1	P69905	M13(Oxidation)	1449.65	0	0	1.04592e+06	0	0.003086					High	3.8256	0			28.0562
1	GKVNVDEVGGEAL	1	1	1	P68871		1286.67	0	0	0	0	0.01458					High	3.30297	0			39.8741
1	RDTGILDSIGRF	1	1	1	P02686		1349.72	0	0	0	0	0.009191					High	3.29313	0			63.2401
1	LRDNIQGITKP	1	1	1	P62805		1254.72	0	0	580190	0	0.01458					High	3.22142	0			30.8487
1	HAVSEGTKAVTKYTSS	1	13	1	A0A2R8Y619		1665.85	0	0	915513	0	0.02502					High	3.12368	0			20.8931
1	TTQRIVAPPGGRANITSLG	1	1	1	Q16555		1909.07	0	0	1.46609e+06	0	0.01013					High	2.966	0			39.8959
1	DEVGGEALGRL	1	1	1	P68871		1115.57	0	0	601803	0	0.002422					High	2.87736	0			47.4964
1	SEKAKPALEDLRQG	1	1	1	P02647		1541.84	0	0	631649	0	0.0439					High	2.50706	0			22.8653
1	LPTRVDF	1	1	1	P14136		847.471	0	0	0	0	0.037					High	2.4718	0			40.5716
1	VSTVLTSKYR	1	1	1	P69905		1153.66	0	0	3.02524e+06	0	0.02492					High	1.46004	0			25.5609
1	DAHKSEVAHRFKDLGEENFKAL	3	1	1	P02768		2541.29	2.1626e+06	2.70693e+06	2.4366e+06	0.002	0.1286	High	3.91046	High	2.83673	High	4.40433	0	40.1517	40.1099	40.2043
1	SLDTKSVSEGHLKRNIVVKTVEM	2	1	1	P14136	M23(Oxidation)	2586.41	863182	966345	0	0.002	0.008904	High	3.69471	High	2.88553			0	34.4039	34.2599
1	TQDENPVVHF	3	1	1	P02686		1185.56	27311152	34197659	3.32068e+07	0.002	0.156	High	3.49641	High	3.58778	High	3.15568	0	40.5496	40.5593	40.7004
1	YDVEKNNSRIKLGIKS	6	5	4	P16403;P16402;P10412;P16401		1864.03	1.78157e+06	3.8018e+06	1.66763e+06	0.002	0.1288	High	3.41163	High	2.48926	High	3.17944	0	30.5326	30.2976	30.3936
1	ASQKRPSQRHGSKYLATASTMDHARHG	1	1	1	P02686	N-Term(Acetyl); M21(Oxidation)	3036.5	1.37297e+06	0	0	0.002	0.01446	High	3.27332					0	12.3728
1	AEGQRPGFGYGG	3	1	1	P02686		1195.56	4.3108e+06	6.17323e+06	7.31905e+06	0.002	0.09723	High	3.10363	High	3.23156	High	2.82644	0	29.7726	29.6313	29.861
1	GTGASGSFKLN	3	5	4	P16403;P16402;P10412;P16401		1038.53	2.48129e+06	3.00355e+06	3.67917e+06	0.002	0.1096	High	2.98184	High	2.6214	High	2.26382	0	30.209	30.0731	30.3077
1	SETAPAAPAAPAPAEKTPVKKK	4	1	1	P10412	N-Term(Acetyl)	2202.22	6.01285e+06	8.3786e+06	1.02217e+07	0.002	0.1081	High	2.88603	High	2.6822	High	2.34254	0	24.1719	24.2459	24.2411
1	DENPVVHF	1	1	1	P02686		956.448	1.0136e+06	0	0	0.002	0.006907	High	2.87821					0	44.3346
1	GFGYGGRASD	4	1	1	P02686		986.439	5.7837e+06	7.05562e+06	9.22857e+06	0.002	0.08772	High	2.87406	High	2.91014	High	2.86673	0	24.762	24.7114	24.8905
1	YIAALGGAGGKGNRFFLAN	2	1	1	Q9H4K7		1897.01	6.05524e+06	0	0	0.002	0.008374	High	2.8296					0	72.8205
1	DVELLKLE	1	1	1	P62942		958.547	0	0	0	0.002	0.00624	High	2.81249					0	63.4913
1	ASQKRPSQRHGSKYLA	2	1	1	P02686	N-Term(Acetyl)	1855.99	2.9428e+06	0	3.52417e+06	0.002	0.008222	High	2.80159			High	1.99022	0	11.2136		11.3689
1	RETSLDTKSVSEGHL	1	1	1	P14136		1658.84	0	0	0	0.002	0.008482	High	2.76484					0	29.5792
1	TAHYGSLPQK	1	1	1	P02686		1101.57	1.03918e+06	0	0	0.002	0.01091	High	2.74397					0	16.7144
1	NELRVAPEEHPVLL	2	3	1	P60709		1615.88	543662	0	1.01763e+06	0.002	0.04666	High	2.65613			High	2.89661	0	51.1116		50.9641
1	DDDIAALVVDNG	3	1	1	P60709	N-Term(Acetyl)	1258.58	120554	372336	394657	0.002	0.09287	High	2.63226	High	2.19547	High	3.25317	0	93.4663	93.6628	93.8562
1	APPGGRANITSLG	5	1	1	Q16555		1210.66	1.91092e+07	2.12307e+07	2.15202e+07	0.002	0.01208	High	2.52656	High	2.59595	High	2.18105	0	33.4044	33.2533	33.2764
1	SLDTKSVSEGHL	5	1	1	P14136		1272.65	2.3115e+06	2.92682e+06	3.3637e+06	0.002	0.155	High	2.51031	High	2.52715	High	2.26093	0	32.5753	32.4813	32.5272
1	ENPVVHFF	3	1	1	P02686		988.491	4.12254e+06	5.90439e+06	4.39347e+06	0.002	0.01789	High	2.48792	High	2.35846	High	2.25558	0	62.7941	63.0533	63.4302
1	RASDYKSAHKGFKGVDA	1	1	1	P02686		1836.94	1.55477e+06	0	0	0.002	0.01865	High	2.48114					0	13.8673
1	SWGAEGQRPGFGYGGRASDYKSAHKG	1	1	1	P02686		2726.3	0	0	0	0.002	0.01264	High	2.47254					0	29.3914
1	SSGEMMVGGLAPG	2	1	1	P14136	M5(Oxidation); M6(Oxidation)	1224.53	979533	0	3.0085e+06	0.002	0.04909	High	2.4158			High	3.36733	0	35.1346		35.0366
1	SEEIITPVY	3	1	1	P07384	N-Term(Acetyl)	1092.55	0	820788	855554	0.002	0.05463	High	2.40736	High	2.37108	High	2.80162	0	83.0673	83.1914	83.3647
1	ANALAHKYH	3	2	1	P68871		1024.54	1.26029e+07	1.53543e+07	18001815	0.002	0.1165	High	2.39231	High	2.15173	High	2.03366	0	38.1886	37.8608	38.0479
1	GKVNVDEVGGEALGRL	1	1	1	P68871		1612.87	244159	0	0	0.002	0.01508	High	2.35698					0	52.0718
1	ASSDIQVKELEKRASGQAF	1	1	1	P16949	N-Term(Acetyl)	2106.09	211691	0	0	0.002	0.007952	High	2.32073					0	58.7879
1	VLSPDATVPRPPCRSKLTSCSSLS	1	1	1	Q9P2P6		2501.28	1.82005e+06	0	0	0.002	0.0156	High	2.21959					0	37.4542
1	SVSTVLTSKYR	7	1	1	P69905		1240.69	2.37593e+07	24595882	4.36163e+07	0.002	0.008402	High	2.21068	High	2.2535	High	1.96054	0	31.3116	30.9704	31.2239
1	SETAPAAPAAPAPAEKTPVKKKARKSAGAA	3	1	1	P10412	N-Term(Acetyl)	2914.62	7.70519e+06	1.17538e+07	1.04784e+07	0.002	0.01414	High	2.06162	High	2.21077	High	1.90069	0	19.0285	19.2261	19.3974
1	GVFTKELPSGKKYLR	1	1	1	P30041		1723	0	0	0	0.002	0.01198	High	2.05175					0	33.2156
1	PRTPPPSQGKGRGLSL	3	1	1	P02686		1647.94	2.02184e+06	2.48054e+06	3.05643e+06	0.002	0.1254	High	2.04204	High	2.26778	High	2.51611	0	21.8939	21.6736	21.6639
1	APVISAEKAYHEQ	3	6	1	P68363		1442.73	838325	972273	1.43871e+06	0.002	0.01408	High	2.04047	High	2.31388	High	1.61812	0	26.8548	26.7434	26.8982
1	EGQRPGFGY	3	1	1	P02686		1010.47	2268147	3.12386e+06	3.25102e+06	0.002	0.01392	High	1.95938	High	2.2633	High	1.77861	0	31.5179	31.1391	31.2139
1	MVDNWRPAQPLKNRQIKASFK	1	1	1	P00918		2527.38	1.41536e+06	0	0	0.002	0.007082	High	1.92897					0	36.6233
1	LASVSTVL	3	1	1	P69905		789.473	907363	1513088	994054	0.002	0.01979	High	1.90707	High	2.35085	High	2.12707	0	55.1931	55.2514	55.4104
1	EPTVIDEVR	3	3	1	P68363		1057.56	1.14564e+06	958830	1.15004e+06	0.002	0.1321	High	1.87925	High	1.86243	High	1.8969	0	37.4333	37.3268	37.4849
1	SLPQKSHGRTQDENPVVH	3	1	1	P02686		2029.03	3.02281e+07	3.20894e+07	3.97634e+07	0.002	0.01734	High	1.84368	High	2.14124	High	1.73443	0	12.9516	13.1438	13.2441
1	VDEVGGEALGRL	1	1	1	P68871		1214.64	0	0	0	0.002	0.006326	High	1.76211					0	49.1647
1	VEKNNSRIKLGIK	6	5	4	P16403;P16402;P10412;P16401		1498.91	657953	723805	937143	0.002	0.1618	High	1.75997	High	1.39066	High	1.91319	0	17.6618	17.5956	17.4918
1	FVSNHAY	5	1	1	P04075		837.392	2.61227e+06	2.58412e+06	4.56135e+06	0.002	0.04951	High	1.65828	High	1.98936	High	2.224	0	20.828	20.8628	20.8196
1	YDVEKNNSRIKLGIK	2	5	4	P16403;P16402;P10412;P16401		1777	6.42652e+06	0	0	0.002	0.01001	High	1.62648					0	30.8469
1	AQEEAEAEERRLQ	2	1	1	O15240		1558.75	2.06212e+06	2.79998e+06	0	0.002	0.0189	High	1.11682	High	0.997183			0	22.8536	22.7379
1	TVEMRDGEVIKESKQEHKDVM	2	1	1	P14136	M4(Oxidation); M21(Oxidation)	2520.22	3.55778e+06	0	1.93978e+06	0.002	0.07224	High	0.930499			High	2.57093	0	17.2614		17.5146
1	HFDLSHGSAQVK	2	1	1	P69905		1325.67	0	2.65504e+06	2.86726e+06	0.002	0.1469			High	4.20512	High	3.29047	0		22.5839	22.7666
1	DSGEGDFLAEGGGV	2	1	1	P02671		1309.56	0	417062	279683	0.002	0.1024			High	3.34361	High	3.00216	0		64.7448	65.0431
1	QKSHGRTQDENPVVHFF	2	1	1	P02686		2026	0	1.52099e+06	1.78432e+06	0.002	0.1211			High	3.23936	High	3.25494	0		37.2829	37.2924
1	EIENPETSDQ	3	1	1	P02724		1161.5	0	5.94698e+06	6.72651e+06	0.002	0.05412			High	3.15654	High	3.10205	0		24.6591	24.9314
1	GRFFGGDRGAP	2	1	1	P02686		1136.57	0	925555	916832	0.002	0.1458			High	2.96975	High	2.74988	0		28.5101	28.7754
1	VSSGEMMVGGLA	2	1	1	P14136	M6(Oxidation); M7(Oxidation)	1169.52	0	856230	1.21303e+06	0.002	0.0672			High	2.95625	High	2.93137	0		34.9661	35.0926
1	KEEIIKTLSKEEETK	2	1	1	P84098		1805	0	0	830718	0.002	0.05137			High	2.60864	High	2.96302	0		26.6436	26.6973
1	DFGSLSNLQVTQP	2	1	1	P08708		1405.7	0	439351	471616	0.002	0.04555			High	2.56612	High	3.0208	0		74.6769	74.8359
1	AELQEVQITE	2	1	1	Q9UN36	N-Term(Acetyl)	1201.6	0	0	0	0.002	0.04746			High	2.56359	High	2.58718	0		74.7676	75.0142
1	GYGGRASDY	3	1	1	P02686		945.41	0	2.34026e+06	4.37814e+06	0.002	0.1043			High	2.53022	High	2.61154	0		19.4486	19.4456
1	FKGVDAQGTLSK	2	1	1	P02686		1250.68	0	0	513450	0.002	0.06578			High	2.52277	High	2.76409	0		26.0931	26.1434
1	GAEGQRPGFGYG	2	1	1	P02686		1195.55	0	1.18527e+06	1.34532e+06	0.002	0.1241			High	2.52177	High	1.83672	0		30.9814	31.2348
1	SHEKSFLVSGDN	2	1	1	Q7Z429	N-Term(Acetyl)	1361.64	0	0	0	0.002	0.092			High	2.335	High	3.18089	0		36.0448	36.0632
1	LSALEEYTKKLNTQ	2	1	1	P02647		1637.88	0	3.32597e+06	4.1451e+06	0.002	0.1654			High	2.21451	High	2.07191	0		44.9916	45.2854
1	TENSTSAPAAKPK	2	1	1	P07305	N-Term(Acetyl)	1343.69	0	241412	667247	0.002	0.1661			High	2.05811	High	2.58448	0		13.6039	13.6712
1	ASKRALVILAKGAEEME	2	1	1	Q99497	N-Term(Acetyl); M16(Oxidation)	1874.01	0	819756	781770	0.002	0.1077			High	1.91453	High	4.0063	0		52.3446	52.7513
1	DSYDSYATHNE	2	1	1	Q14011		1301.5	0	424645	470185	0.002	0.1176			High	1.7482	High	2.48444	0		27.2178	27.3382
1	SLVSKGTLVQTKGTGASGSF	1	5	4	P16403;P16402;P10412;P16401		1925.04	0	0	0	0.002	0.05135					High	3.46503	0			39.4499
1	YVSSGEMMVG	1	1	1	P14136	M7(Oxidation); M8(Oxidation)	1091.45	0	0	1.70144e+06	0.002	0.1675					High	3.04037	0			23.8752
1	AQSKGNPEQTPVLKPEEEAPAPEVG	1	1	1	P04004		2602.31	0	0	0	0.002	0.07892					High	2.86183	0			39.6304
1	PAVHASLDKF	1	1	1	P69905		1084.58	0	0	0	0.002	0.1068					High	2.81302	0			33.1431
1	FGYGGRASDYKSA	1	1	1	P02686		1378.65	0	0	3.05824e+06	0.002	0.07745					High	2.6842	0			26.6455
1	IEDVTPIPSDSTRRKGGRRGR	1	1	1	P62263		2353.29	0	0	2.99241e+06	0.002	0.08702					High	2.63597	0			17.0446
1	ELLESYIDGR	1	1	1	P00734		1194.6	0	0	209644	0.002	0.04934					High	2.63251	0			57.9036
1	GVDAQGTLSK	1	1	1	P02686		975.516	0	0	2.72619e+06	0.002	0.1089					High	2.35236	0			18.3102
1	KANDESNEHSDVIDSQELSKVS	1	1	1	P10451		2431.13	0	0	0	0.002	0.1071					High	2.28166	0			35.0047
1	SNLQIRET	1	1	1	P14136		960.515	0	0	1.06872e+06	0.002	0.166					High	2.22875	0			22.9588
1	GPGTRLSLA	1	1	1	P14136		871.503	0	0	943380	0.002	0.1078					High	2.16057	0			31.9588
1	DSIGRFF	1	1	1	P02686		841.423	0	0	1.83893e+06	0.002	0.1514					High	2.12926	0			60.3909
1	NKIPTVRAFLLSCMLLGGRKT	1	1	1	Q8TCU6		2318.34	0	0	1.93452e+07	0.002	0.1244					High	2.07699	0			29.649
1	ADIKTGIFA	1	1	1	P49418	N-Term(Acetyl)	977.532	0	0	0	0.002	0.1519					High	1.86049	0			67.2971
1	SSEPPPPPQPPTHQA	1	1	1	Q9Y2V2	N-Term(Acetyl)	1608.77	0	0	2.12567e+06	0.002	0.0979					High	1.74382	0			35.4801
1	VDAQGTLSKIFK	1	1	1	P02686		1306.74	0	0	311952	0.002	0.13					High	1.64479	0			52.7304
1	GDPALQDAGDSSRKEY	1	1	1	P04921		1708.78	0	0	1.65975e+06	0.002	0.1346					High	1.0234	0			27.1784
1	PTITSLSPERAEDSDALTAVSSQLE	1	1	1	Q7Z6Z7		2617.26	0	0	0	0.002	0.1645					High	0.787745	0			23.2732
1	LSKFLYQLHETEKEDLI	1	1	1	O75643		2106.09	0	0	0	0.002	0.137					High	0.706986	0			59.4612
1	LKKTETQEKNTLPTKETIEQEKRSEIS	1	1	1	P63313		3188.71	1.16435e+06	0	0	0.003	0.0233	High	3.8439					0	25.9803
1	SHAIVKEVTQSD	5	1	1	P07197		1313.67	1.08544e+06	1.86166e+06	2.14143e+06	0.003	0.008167	High	3.60377	High	2.85842	High	2.58193	0	19.4628	19.4913	19.4357
1	AHYGSLPQKSHGRTQDENPVVH	2	1	1	P02686		2457.21	1.02843e+06	1.22087e+06	0	0.003	0.03692	High	3.31799	High	2.17276			0	18.9638	19.0386
1	FGGPGTASRPSSS	2	1	1	P08670		1207.57	1.28387e+06	1.88043e+06	0	0.003	0.01625	High	3.17295	High	2.69017			0	18.9848	19.0506
1	GAEGQRPGFGYGG	3	1	1	P02686		1252.58	3.23682e+06	4.05522e+06	4.06277e+06	0.003	0.008087	High	3.06966	High	2.94452	High	2.6128	0	30.852	30.6953	30.9466
1	GVDAQGTLS	3	1	1	P02686		847.418	4.75997e+06	8.13599e+06	0	0.003	0.0194	High	2.8468	High	3.16493			0	26.2681	26.6243
1	WGAEGQRP	2	1	1	P02686		900.434	0	0	0	0.003	0.02447	High	2.81728					0	22.4513
1	YDMNAANVGWNNSTFA	2	1	1	P14174	M3(Oxidation)	1790.75	0	303670	0	0.003	0.003181	High	2.76999	High	3.8189			0	64.2054	64.2394
1	SPKAEDGATPSPSNETPK	2	1	1	P29966		1812.87	393551	658241	0	0.003	0.01284	High	2.60665	High	2.55701			0	16.7921	16.8016
1	TEPLPEKTQESL	2	1	1	P55327		1371.71	0	379840	0	0.003	0.008645	High	2.52443	High	2.21523			0	36.4069	36.3819
1	SETAPAAPAAAPPAEKAPVKKKAA	3	1	1	P16403	N-Term(Acetyl)	2314.29	2.01153e+06	2.70231e+06	3.0517e+06	0.003	0.007042	High	2.26141	High	2.18892	High	2.23306	0	23.7393	23.8028	23.8099
1	VLAHHFGKEFTPPVQAA	3	1	1	P68871		1848.98	6.50779e+06	8.11155e+06	8.16366e+06	0.003	0.02032	High	2.20448	High	2.1048	High	2.10634	0	38.4801	38.3844	38.5177
1	SGEMMVGGLAPGRRLGP	2	1	1	P14136	M4(Oxidation); M5(Oxidation)	1716.86	1.6488e+06	1.91029e+06	0	0.003	0.01831	High	2.10063	High	2.32048			0	35.5256	35.3378
1	SETAPAAPAAAPPAEKAPVKK	2	1	1	P16403	N-Term(Acetyl)	2044.12	3.03763e+06	3.65784e+06	0	0.003	0.02022	High	2.01636	High	1.891			0	28.7091	28.6283
1	SDYKSAHKGFKGVDA	2	1	1	P02686		1609.8	1.22978e+06	990401	0	0.003	0.05179	High	1.9059	High	2.30834			0	16.0158	16.0228
1	SETAPAETATPAPVEKSPAKKKATKK	2	1	1	P16401	N-Term(Acetyl)	2708.49	1.61162e+06	1.90383e+06	0	0.003	0.0205	High	1.84877	High	1.72853			0	15.4161	15.4174
1	TAHYGSLPQKSHGRTQDENPVVH	1	1	1	P02686		2558.26	0	3.59854e+06	0	0.003	0.008364			High	4.03696			0		19.8928
1	HKGFKGVDAQGTLS	2	1	1	P02686		1444.76	0	4.98559e+07	0	0.003	0.01046			High	3.43062			0		22.0238
1	SETESRGSESGIFTNTKESSS	1	1	1	P02671		2220	0	255835	0	0.003	0.02072			High	3.39225			0		27.4315
1	PAAPAPAEKTPVKKKARK	1	1	1	P10412		1888.15	0	1.58604e+06	0	0.003	0.05159			High	3.37951			0		17.7053
1	SETESRGSESGIFTNTKESSSHHPGIAEFPSRGK	1	1	1	P02671		3633.73	0	8.62814e+06	0	0.003	0.04378			High	3.22334			0		32.6214
1	SSEVAGEGDGDSMGHEDLY	1	1	1	P01213	M13(Oxidation)	1970.76	0	0	0	0.003	0.02518			High	3.2156			0		35.4462
1	GATAGKRKASGPPVSELITK	1	1	1	P16402		1968.13	0	3.7067e+06	0	0.003	0.004244			High	3.20261			0		24.2886
1	LPRHRDTGILDSIGR	1	1	1	P02686		1705.95	0	6.16428e+06	0	0.003	0.01603			High	2.97651			0		32.2541
1	GPGPGGPGGAGVARGGAGGGP	1	1	1	Q92686		1559.78	0	396850	0	0.003	0.007555			High	2.94827			0		25.0226
1	AGKRKASGPPVSELITK	1	1	1	P16402		1739.02	0	806673	0	0.003	0.04161			High	2.91408			0		22.4615
1	MEENLEQEEY	1	1	1	P02730	M1(Oxidation)	1329.52	0	0	0	0.003	0.01379			High	2.90532			0		37.3048
1	AEPAVQRTLLEK	1	1	1	P14209		1354.77	0	0	0	0.003	0.008257			High	2.83459			0		31.4349
1	KTETQEKNPLPSKETIEQEKQAG	1	1	1	P62328		2613.35	0	1.1733e+06	0	0.003	0.02492			High	2.82654			0		24.9788
1	FESFGDLSTPDAV	1	1	1	P68871		1384.63	0	0	0	0.003	0.009781			High	2.7787			0		74.7993
1	VELGTQPATQ	1	1	1	P02652		1043.54	0	2.04485e+06	0	0.003	0.03809			High	2.71835			0		30.8466
1	HRDTGILDSI	1	1	1	P02686		1126.59	0	6.3286e+06	0	0.003	0.008932			High	2.71583			0		40.4099
1	VGDEAQSKRGILTL	1	6	1	P60709		1486.83	0	568409	0	0.003	0.02122			High	2.67393			0		39.7148
1	SPKVSDTVVEPYNA	1	10	1	P07437		1505.76	0	0	0	0.003	0.05629			High	2.63622			0		38.6753
1	DSLKELVNASYTDSYYKGQTALHIAIER	1	1	1	Q8NER1	N-Term(Acetyl)	3227.65	0	4.4715e+06	0	0.003	0.04445			High	2.59921			0		47.6296
1	SLVSKGTLVQTKGTGA	1	5	4	P16403;P16402;P10412;P16401		1546.89	0	0	0	0.003	0.002772			High	2.56607			0		29.4628
1	ADPGSDLFSVQALQ	2	1	1	P02549		1447.71	0	208339	0	0.003	0.008348			High	2.51563	High	2.2143	0		78.9999	79.1439
1	IRETSLDTKSVSE	1	1	1	P14136		1464.76	0	644658	0	0.003	0.009471			High	2.43732			0		24.8213
1	RNIVVKTVEMRDGEVIKES	1	1	1	P14136	M10(Oxidation)	2218.19	0	803489	0	0.003	0.01801			High	2.43327			0		31.5019
1	YDVEKNNSRIKL	1	6	4	P16403;P16402;P10412;P16401		1478.8	0	1.21248e+06	0	0.003	0.0271			High	2.40138			0		29.4178
1	AEALERMF	1	1	1	P69905	M7(Oxidation)	982.469	0	638866	0	0.003	0.004022			High	2.39811			0		34.8039
1	TEAESNMNDLVSE	1	9	1	P07437	M7(Oxidation)	1454.6	0	483050	0	0.003	0.05591			High	2.39737			0		31.9445
1	LVRYTKKVPQVSTPTL	1	1	1	P02768		1830.09	0	3.33778e+06	0	0.003	0.05102			High	2.35054			0		38.1038
1	LEELSRIMHDEVSETENIRKNLAIERM	1	1	1	Q13972	M27(Oxidation)	3271.65	0	0	0	0.003	0.03167			High	2.34395			0		37.1536
1	KIFKLGGRDSRSGSP	1	1	1	P02686		1604.89	0	1.52301e+06	0	0.003	0.05977			High	2.34016			0		18.3938
1	EYDGHSTYPSHQYQ	1	1	1	P30043		1711.7	0	3.73492e+06	0	0.003	0.05541			High	2.26318			0		22.5318
1	TVLTSKY	1	1	1	P69905		811.459	0	2.26454e+06	0	0.003	0.02122			High	2.21722			0		26.104
1	FGYGGRASDYK	1	1	1	P02686		1220.57	0	5.61353e+06	0	0.003	0.03181			High	2.20308			0		24.8695
1	ATSPQKSPSVPKSPTPKSPPSRK	2	1	1	Q9NVD7	N-Term(Acetyl)	2431.34	0	0	1.64166e+06	0.003	0.01054			High	2.17874	High	1.99398	0		20.6391	20.4121
1	MIEQNTKSPLFMGKVVNPTQK	1	1	1	P01009	M1(Oxidation); M12(Oxidation)	2422.25	0	491563	0	0.003	0.0245			High	2.10965			0		36.508
1	SETAPAAPAAAPPAEKAPVK	1	1	1	P16403	N-Term(Acetyl)	1916.02	0	846714	0	0.003	0.02842			High	2.08096			0		35.2014
1	YDVEKNNSRIKLG	1	5	4	P16403;P16402;P10412;P16401		1535.82	0	670994	0	0.003	0.01538			High	1.96894			0		27.7489
1	SHGRTQDENPVVHFFK	1	1	1	P02686		1897.93	0	784057	0	0.003	0.03032			High	1.95377			0		35.8661
1	KALAAAGYDVEKNNSRIKLGLK	2	4	3	P16403;P16402;P10412		2359.35	0	338347	0	0.003	0.01896			High	1.91116			0		36.0986
1	VDLEPGTMDSVR	1	8	1	P07437	M8(Oxidation)	1334.63	0	0	0	0.003	0.02403			High	1.77093			0		34.1283
1	EEYPDRIM	1	6	1	P07437	M8(Oxidation)	1068.47	0	1712416	0	0.003	0.02688			High	1.75991			0		28.6393
1	ADKAKPAKAANRTPPKSPGDPSKDRAA	1	1	1	O94811	N-Term(Acetyl)	2787.49	0	778711	0	0.003	0.01642			High	1.73311			0		13.923
1	ADKPDMGEIASFDKAK	1	1	1	P63313	N-Term(Acetyl); M6(Oxidation)	1780.85	0	0	0	0.003	0.0375			High	1.71772			0		36.2719
1	FSETGAGKHVPRAVFV	1	5	1	P68363		1701.91	0	2.03448e+06	0	0.003	0.0374			High	1.71461			0		36.8769
1	ISKQEYDESGPSIVHR	1	7	1	P60709		1844.92	0	645522	0	0.003	0.05948			High	1.67909			0		27.3329
1	LEEYTKKLNTQ	1	1	1	P02647		1366.73	0	2.4389e+06	0	0.003	0.02695			High	1.66689			0		23.1694
1	SDGLAHLDNLKG	1	2	1	P68871		1239.63	0	0	0	0.003	0.03994			High	1.57835			0		35.8431
1	SYTLDSLGNP	1	1	1	P07197	N-Term(Acetyl)	1108.52	0	0	0	0.003	0.04657			High	1.52833			0		77.4273
1	SVVPSPKVSDTVVEPY	1	4	1	P07437		1702.9	0	0	1.21012e+06	0.004	0.1822					High	2.51083	0			56.1565
1	STVLTSKYR	1	1	1	P69905		1054.59	0	0	5.46012e+06	0.004	0.1712					High	1.75271	0			33.9394
1	PIVLAMTRVVPDKLRSLALGVSYVILRIFGTIPGPSIFKMSGET	1	1	1	Q86UG4	N-Term(Acetyl); M40(Oxidation)	4800.67	0	0	1.02308e+06	0.004	0.1721					High	0.933708	0			27.4479
1	NRGDSTFESKSY	1	1	1	P02671		1390.63	870630	0	0	0.005	0.03787	High	3.51737					0	20.6411
1	YDESGPSIVH	1	7	1	P60709		1103.5	513980	0	0	0.005	0.05176	High	2.88234					0	31.1424
1	WDLDPEVRPTSAVAA	1	1	1	P02656		1626.82	0	0	0	0.005	0.03837	High	2.83255					0	62.6032
1	GGPGTASRPSSSRSYVTT	1	1	1	P08670		1767.87	1.61286e+06	0	0	0.005	0.03744	High	2.67722					0	20.4007
1	VLSPADKTNVKAAWGKVGAHAGEYGAEALERM	1	1	1	P69905		3326.7	515203	0	0	0.005	0.0282	High	2.3749					0	62.9476
1	AVAASKERSGVSLA	2	3	3	P16403;P16402;P10412		1345.75	1.41389e+06	1.83919e+06	0	0.005	0.05495	High	2.34837	High	1.7593			0	20.0233	20.1333
1	GELAKHAVSEGTKAVTK	1	16	1	A0A2R8Y619		1725.95	1.05784e+06	0	0	0.005	0.04258	High	1.81141					0	20.85
1	GAEGQRPGFG	1	1	1	P02686		975.466	548681	0	0	0.005	0.04884	High	1.80343					0	20.0683
1	MPPPLPTRVD	1	1	1	P14136	M1(Oxidation)	1138.6	0	0	0	0.005	0.04881	High	1.64557					0	36.9966
1	GYDVEKNNSRIKLGLK	2	5	4	P16403;P16402;P10412;P16401		1834.02	0	0	0	0.005	0.0428	High	1.28773					0	31.9786
1	VGAHAGEYGAEALE	1	1	1	P69905		1373.64	0	0	0	0.006	0.06806	High	2.39781					0	35.7404
1	RDLVVDSAKSLEDGPSAALHSKLYEAIMRE	1	1	1	A6NGH8	N-Term(Acetyl); M28(Oxidation)	3358.69	0	2.25915e+07	0	0.006	0.1108			High	3.20848			0		38.0224
1	SDFNSDTHSSTF	1	1	1	P04406		1344.53	0	0	0	0.006	0.09417			High	2.48138			0		33.9775
1	TQEKNPLPSKETIEQEKQAGES	1	1	1	P62328		2471.23	0	1.76909e+06	0	0.006	0.09			High	2.42753			0		28.4221
1	ELRVAPDEHPILLTEAPLNPK	1	1	1	Q562R1		2352.3	0	323163	0	0.006	0.09267			High	2.18676			0		56.1698
1	ASTEGANNMPKQVEVRMHDSHLG	1	1	1	P43004	N-Term(Acetyl); M9(Oxidation)	2566.19	0	1.49828e+06	0	0.006	0.1239			High	2.16583			0		34.1393
1	KFQNALL	1	1	1	P02768		833.491	0	543261	0	0.006	0.1002			High	2.02429			0		39.5723
1	RKGPGPGGPGGAGVARGGAGGGP	1	1	1	Q92686		1843.97	0	933259	0	0.006	0.1213			High	1.75025			0		15.2433
1	ASGNARIGKPAPDFK	1	1	1	P32119	N-Term(Acetyl)	1570.84	0	932891	0	0.006	0.09327			High	1.51427			0		30.4218
1	GRFFGGDRGAPK	1	1	1	P02686		1264.66	0	662632	0	0.006	0.1208			High	1.44098			0		18.4146
1	ALAHKYH	1	3	1	P68871		839.456	0	0	2.58725e+06	0.006	0.1922					High	2.00864	0			38.1173
1	SETAPAAPAAPAPAEKTPVKKKA	1	1	1	P10412		2231.25	0	0	0	0.006	0.188					High	1.90183	0			18.8961
1	ILDSIGR	1	1	1	P02686		773.455	0	0	475578	0.006	0.1882					High	1.33841	0			31.7508
1	NHMASMGPREAVSGLAKSRDYLLTLRETWKQHTRQLYGPDAMPTHACCLSPSLIRSEVEFLKMDF	1	1	1	Q9GZU3	M42(Oxidation); M63(Oxidation)	7451.61	0	0	0	0.006	0.1885					High	0.248333	0			42.1598
1	SYVSSGEMMVGGLAP	1	1	1	P14136	M8(Oxidation); M9(Oxidation)	1516.67	0	0	679944	0.007	0.2071					High	2.61815	0			55.9154
1	QIRETSLDTKSVSEGHL	1	1	1	P14136		1899.98	0	0	1.48981e+06	0.007	0.2149					High	2.16503	0			34.9499
1	GFGYGGRASDYK	1	1	1	P02686		1277.6	0	0	1.97006e+06	0.007	0.2116					High	2.16025	0			26.4574
1	SESIVQGF	1	1	1	Q9P215		866.42	0	0	0	0.007	0.1965					High	0.667662	0			36.7461
1	SPTVSQVTERSQD	1	1	1	P16157		1433.69	457085	0	0	0.008	0.07039	High	2.33052					0	24.8983
1	TPEEKSAVTAL	1	1	1	P68871		1145.61	0	2.28513e+06	0	0.008	0.1317			High	3.2847			0		32.0439
1	GEYKFQNAL	1	1	1	P02768		1069.53	0	937560	0	0.008	0.129			High	2.79023			0		40.4966
1	SETAPAETATPAPVEKSPAKKKAT	1	1	1	P16401	N-Term(Acetyl)	2452.3	0	0	0	0.008	0.1418			High	2.44077			0		22.3464
1	AEGQRPGFGYGGR	1	1	1	P02686		1351.65	0	1.4988e+06	0	0.008	0.1305			High	1.56778			0		23.4383
1	LEGQEEEEDNRDSSMKLS	1	1	1	P10645	M15(Oxidation)	2111.91	0	403419	0	0.008	0.1462			High	1.38848			0		21.5624
1	YRPKIKGEHPGLSIGDVAKK	1	1	1	P09429		2193.25	0	0	0	0.009	0.07559	High	2.71953					0	26.9574
1	VLSPADKTNVKAAWGKVGAHAGEYG	1	1	1	P69905		2526.31	4.30502e+06	0	0	0.009	0.07672	High	2.35455					0	40.0908
1	TAHYGSLPQ	1	1	1	P02686		973.477	1.37282e+06	0	0	0.009	0.08926	High	2.24693					0	25.8936
1	GFGYGGRASDYKSAH	1	1	1	P02686		1572.72	1.15499e+06	0	0	0.009	0.08445	High	1.99094					0	22.8976
1	RETSLDTKSVSEGHLK	1	1	1	P14136		1786.93	648494	0	0	0.009	0.07773	High	1.8551					0	21.1219
1	GAEGQRPGFGYGGRASDYKSAHKG	1	1	1	P02686		2453.17	1.78383e+06	0	0	0.009	0.07068	High	1.75079					0	20.3263
1	PWTQRF	1	5	1	P68871		834.428	5.65991e+06	0	0	0.009	0.08203	High	1.54309					0	36.5553
1	HGSKYLATASTMDHAR	1	1	1	P02686	M12(Oxidation)	1761.84	0	391976	0	0.009	0.1462			High	2.08889			0		12.3434

## Sheet: TableS2_D) R_CUSA_CORE
68 Uniprot accessions of the 218 sequences identified with high confidence, rank 1, and filtered for HIGH across the three runs
Accession	Description	ΣCoverage	Σ# Proteins	Σ# Unique Peptides	Σ# Peptides	Σ# PSMs	A5: Area	B5: Area	C5: Area	Score A2	Coverage A2	# Peptides A2	# PSM A2	Score B2	Coverage B2	# Peptides B2	# PSM B2	Score C2	Coverage C2	# Peptides C2	# PSM C2	# AAs	MW [kDa]	calc. pI
P08670	Vimentin OS=Homo sapiens OX=9606 GN=VIM PE=1 SV=4 - [VIME_HUMAN]	19.1	2	31	31	72	2.49889e+07	3.45076e+07	2.86955e+07	89.7363	16.09	25	32	47.0393	14.38	12	15	77.4982	16.52	17	25	466	53.6191	5.12256
	Sequence	# PSMs	# Proteins	# Protein Groups	Protein Group Accessions	Modifications	MH+ [Da]	A5: Area	B5: Area	C5: Area	q-Value	PEP	A2	XCorr A2	B2	XCorr B2	C2	XCorr C2	# Missed Cleavages
	RDGQVINETSQHHDDLE	4	1	1	P08670		1992.91	7.19862e+06	7.6714e+06	7.46597e+06	0	0.003033	High	6.83247	High	4.6994	High	4.90441	0
	LIKTVETRDGQVINETSQHHDDLE	10	1	1	P08670		2777.39	2.40966e+07	3.45306e+07	3.14132e+07	0	0.009538	High	6.53048	High	6.13319	High	5.70489	0
	IKTVETRDGQVINETSQ	4	1	1	P08670		1918	1.81224e+07	2.48261e+07	2.51284e+07	0	0.03622	High	4.72531	High	3.31876	High	3.48169	0
	TVETRDGQVINETSQ	3	1	1	P08670		1676.82	6.86328e+06	9.00225e+06	7.53489e+06	0	0.1286	High	4.08928	High	4.15035	High	4.53768	0
	TVETRDGQVINETS	3	1	1	P08670		1548.76	4.48267e+06	3771341	4.64e+06	0	0.02919	High	3.99443	High	3.76824	High	3.55747	0
	IKTVETRDGQVINETSQHHDDLE	7	1	1	P08670		2664.3	1.86627e+07	1.15842e+07	5.36282e+06	0	0.0001738	High	3.95867	High	4.74728	High	4.62839	0
	GGPGTASRPSSSRSYVTT	4	1	1	P08670		1767.87	4.03421e+06	3.81881e+06	4.87218e+06	0	0.1587	High	3.017	High	3.2724	High	2.92602	0
	SVPGVRLLQDSVD	3	1	1	P08670		1384.75	1.41307e+06	1.14939e+06	1.38768e+06	0	0.1558	High	2.90087	High	2.97243	High	2.52073	0
	LIKTVETRDGQVINETSQ	4	1	1	P08670		2031.08	32207201	4.41661e+07	2.95449e+07	0	0.141	High	2.89566	High	3.20869	High	3.70062	0
	TVETRDGQVINETSQHHDDLE	5	1	1	P08670		2423.12	3.90694e+06	4.54202e+06	0	0	0.01301	High	2.84297	High	1.63798	High	3.9081	0
P14618	Pyruvate kinase PKM OS=Homo sapiens OX=9606 GN=PKM PE=1 SV=4 - [KPYM_HUMAN]	3.39	1	2	2	5	4.63178e+06	3.47315e+06	4.41407e+06	9.41511	3.39	2	2	9.96722	3.39	2	2	6.22129	3.39	1	1	531	57.9	7.84033
	Sequence	# PSMs	# Proteins	# Protein Groups	Protein Group Accessions	Modifications	MH+ [Da]	A5: Area	B5: Area	C5: Area	q-Value	PEP	A2	XCorr A2	B2	XCorr B2	C2	XCorr C2	# Missed Cleavages
	SKPHSEAGTAFIQTQQLH	3	1	1	P14618	N-Term(Acetyl)	2022.01	4.63178e+06	5.6631e+06	4.41407e+06	0	2.835e-07	High	6.17434	High	6.50537	High	6.22129	0
Q92686	Neurogranin OS=Homo sapiens OX=9606 GN=NRGN PE=1 SV=1 - [NEUG_HUMAN]	60.26	1	11	11	28	3.68634e+06	2.84653e+06	2.7597e+06	39.8532	60.26	11	12	31.534	33.33	6	8	34.2311	39.74	7	8	78	7.61366	7.86963
	Sequence	# PSMs	# Proteins	# Protein Groups	Protein Group Accessions	Modifications	MH+ [Da]	A5: Area	B5: Area	C5: Area	q-Value	PEP	A2	XCorr A2	B2	XCorr B2	C2	XCorr C2	# Missed Cleavages
	GGPGGAGVARGGAGGGPSGD	3	1	1	Q92686		1510.71	1.37902e+06	1.14844e+06	1.23647e+06	0	0.01447	High	5.97321	High	5.50745	High	5.92592	0
	GGPGGAGVARGGAGGGP	6	1	1	Q92686		1251.62	5.08765e+06	3.27318e+06	3.1641e+06	0	0.0694	High	4.70355	High	4.7562	High	5.18934	0
	GPGGPGGAGVARGGAGGGP	3	1	1	Q92686		1405.7	883925	676776	718744	0	0.03154	High	4.54149	High	3.40103	High	3.65745	0
	RKGPGPGGPGGAGVARGGAGGGPSGD	4	1	1	Q92686		2103.06	3.30269e+06	2.96931e+06	2.72419e+06	0	0.1581	High	4.01315	High	4.01408	High	3.33059	0
	GPGPGGPGGAGVARGGAGGGP	3	1	1	Q92686		1559.77	880217	892206	848696	0	0.003334	High	3.35918	High	3.86637	High	3.54235	0
P04406	Glyceraldehyde-3-phosphate dehydrogenase OS=Homo sapiens OX=9606 GN=GAPDH PE=1 SV=3 - [G3P_HUMAN]	17.01	1	10	10	20	1.92e+06	1.57174e+06	1.90335e+06	28.5852	13.43	7	7	23.6282	14.63	6	6	20.6644	16.42	7	7	335	36.0304	8.45557
	Sequence	# PSMs	# Proteins	# Protein Groups	Protein Group Accessions	Modifications	MH+ [Da]	A5: Area	B5: Area	C5: Area	q-Value	PEP	A2	XCorr A2	B2	XCorr B2	C2	XCorr C2	# Missed Cleavages
	GYTEHQVVSSDFNSDTH	3	1	1	P04406		1922.82	2.27716e+06	1.99554e+06	0	0	0.07239	High	5.81378	High	5.81758	High	5.9279	0
	GKVKVGVNGFGRIG	3	1	1	P04406		1387.82	1.64648e+06	1.29109e+06	2.72155e+06	0	0.01698	High	4.4188	High	4.13872	High	4.15571	0
	YDNEFGYSNR	3	1	1	P04406		1264.53	933566	0	610444	0	0.07033	High	3.43131	High	3.68011	High	3.11812	0
Q16352	Alpha-internexin OS=Homo sapiens OX=9606 GN=INA PE=1 SV=2 - [AINX_HUMAN]	3.21	1	1	1	4	3.06882e+06	3.32448e+06	5.44598e+06	5.72993	3.21	1	1	5.05857	3.21	1	1	9.61496	3.21	1	2	499	55.3574	5.40186
	Sequence	# PSMs	# Proteins	# Protein Groups	Protein Group Accessions	Modifications	MH+ [Da]	A5: Area	B5: Area	C5: Area	q-Value	PEP	A2	XCorr A2	B2	XCorr B2	C2	XCorr C2	# Missed Cleavages
	TEKSNIEETTISSQKI	4	1	1	Q16352		1807.94	3.06882e+06	3.32448e+06	5.44598e+06	0	0.001287	High	5.72993	High	5.05857	High	5.34997	0
P02671	Fibrinogen alpha chain OS=Homo sapiens OX=9606 GN=FGA PE=1 SV=2 - [FIBA_HUMAN]	13.28	1	20	20	59	7.16482e+07	4.59646e+07	4.46581e+07	79.5947	12.93	19	21	73.3988	12.82	16	19	70.323	9.47	14	19	866	94.9144	6.01123
	Sequence	# PSMs	# Proteins	# Protein Groups	Protein Group Accessions	Modifications	MH+ [Da]	A5: Area	B5: Area	C5: Area	q-Value	PEP	A2	XCorr A2	B2	XCorr B2	C2	XCorr C2	# Missed Cleavages
	ADSGEGDFLAEGGGVR	10	1	1	P02671		1536.7	6.24724e+07	5.56394e+07	6.4706e+07	0	0.005731	High	5.61259	High	5.48261	High	5.51074	0
	DSGEGDFLAEGGGVR	6	1	1	P02671		1465.66	4.90883e+07	46242877	5.44323e+07	0	2.029e-07	High	5.17228	High	5.70201	High	5.19341	0
	GEGDFLAEGGGVR	3	1	1	P02671		1263.6	1.03384e+08	3.53336e+07	1.48359e+07	0	0.02709	High	4.89468	High	4.72164	High	4.30906	0
	EGDFLAEGGGVR	3	1	1	P02671		1206.58	12162789	4.7845e+06	7.42386e+06	0	0.0389	High	4.48011	High	4.36596	High	4.23362	0
	TEKLVTSKGDKELRTG	3	1	1	P02671		1761.98	2.18489e+06	1.37138e+06	1.27921e+06	0	0.1093	High	4.38462	High	2.88144	High	3.20942	0
	GDFLAEGGGVR	3	1	1	P02671		1077.54	3.05742e+06	2.33167e+06	2.99936e+06	0	0.08929	High	4.09639	High	3.83147	High	4.24021	0
	SETESRGSESGIFTNT	3	1	1	P02671		1701.76	931863	1.41101e+06	0	0	0.1486	High	3.68822	High	3.90853	High	4.0993	0
	ADSGEGDFLAEGGGV	3	1	1	P02671		1380.6	0	1.04148e+06	1.16079e+06	0	0.1632	High	3.58735	High	4.25739	High	4.28333	0
	DSGEGDFLAEGGGV	3	1	1	P02671		1309.56	0	600877	566828	0	0.09706	High	3.32365	High	4.06437	High	3.5359	0
	FLAEGGGVR	3	1	1	P02671		905.486	1.19712e+06	1.04417e+06	931066	0	0.1826	High	2.37125	High	2.43502	High	2.5769	0
	SGIFTNTKESSSHHP	3	1	1	P02671		1628.77	3.18523e+06	2.43893e+06	2.39716e+06	0	0.1023	High	2.2694	High	2.55565	High	2.59633	0
P62328	Thymosin beta-4 OS=Homo sapiens OX=9606 GN=TMSB4X PE=1 SV=2 - [TYB4_HUMAN]	97.73	1	17	17	63	2.12339e+07	1.13071e+07	1.42893e+07	76.8362	97.73	15	22	85.6954	97.73	14	21	64.0998	97.73	14	20	44	5.04952	5.05908
	Sequence	# PSMs	# Proteins	# Protein Groups	Protein Group Accessions	Modifications	MH+ [Da]	A5: Area	B5: Area	C5: Area	q-Value	PEP	A2	XCorr A2	B2	XCorr B2	C2	XCorr C2	# Missed Cleavages
	LKKTETQEKNPLPSKETIEQEKQAGES	4	1	1	P62328		3070.6	1.11105e+07	1.96443e+06	2.22323e+06	0	0.07176	High	5.51773	High	5.16387	High	4.46478	0
	KTETQEKNPLPSKETIEQEKQAGES	10	1	1	P62328		2829.42	2.07866e+07	2.01142e+07	2.25098e+07	0	5.13e-06	High	5.12196	High	5.97825	High	5.18956	0
	SDKPDMAEIEKFDKS	3	1	1	P62328	N-Term(Acetyl); M6(Oxidation)	1797.83	4.10451e+06	5.3247e+06	4.38873e+06	0	0.03759	High	4.80661	High	4.55429	High	6.09564	0
	SDKPDMAEIEKFDKS	3	1	1	P62328	N-Term(Acetyl)	1781.83	2.92704e+06	1.91214e+06	1.58977e+06	0	1.637e-05	High	4.59222	High	5.02908	High	3.47575	0
	SDKPDMAEIEKFDKSKLK	3	1	1	P62328	N-Term(Acetyl); M6(Oxidation)	2167.1	4.36139e+06	6.00243e+06	7.80997e+06	0	9.764e-08	High	4.52776	High	5.76392	High	4.86502	0
	KTETQEKNPLPSKETIEQEKQA	3	1	1	P62328		2556.33	1.7364e+06	1.70335e+06	1.83249e+06	0	0.04535	High	4.34195	High	3.85925	High	4.12991	0
	SDKPDMAEIEKFDKSK	3	1	1	P62328	N-Term(Acetyl)	1909.93	1.65003e+06	0	0	0	0.005879	High	4.31783	High	3.91047	High	3.6345	0
	SDKPDMAEIEKFDKSKL	3	1	1	P62328	N-Term(Acetyl)	2023.01	3.31146e+06	1.85094e+06	1.44958e+06	0	1.657e-06	High	4.17824	High	5.22682	High	4.30648	0
	KTETQEKNPLPSKETIEQEKQ	3	1	1	P62328		2485.29	6.36688e+06	5.78824e+06	6.5446e+06	0	0.03264	High	4.14163	High	3.93215	High	4.69209	0
	SDKPDMAEIEKFDKSK	3	1	1	P62328	N-Term(Acetyl); M6(Oxidation)	1925.92	3.20258e+06	3.75271e+06	3.54546e+06	0	0.04504	High	3.6705	High	3.35848	High	3.19697	0
	TQEKNPLPSKETIEQEKQAGES	6	1	1	P62328		2471.24	5.23698e+06	4.97452e+06	5.10286e+06	0	0.001957	High	3.4006	High	3.84771	High	4.04278	0
	KNPLPSKETIEQEKQAGES	3	1	1	P62328		2113.09	4.14377e+06	3.96599e+06	3.96617e+06	0	0.07673	High	3.33357	High	3.29094	High	3.00238	0
	KTETQEKNPLPSKETIEQEKQAG	3	1	1	P62328		2613.33	0	1.57505e+06	1.97788e+06	0	0.0008087	High	3.30657	High	3.43384	High	2.68681	0
P63313	Thymosin beta-10 OS=Homo sapiens OX=9606 GN=TMSB10 PE=1 SV=2 - [TYB10_HUMAN]	97.73	1	5	5	18	7.31278e+06	6.10929e+06	6.96478e+06	14.8464	97.73	5	6	13.6855	97.73	3	7	15.4308	97.73	3	5	44	5.02255	5.36377
	Sequence	# PSMs	# Proteins	# Protein Groups	Protein Group Accessions	Modifications	MH+ [Da]	A5: Area	B5: Area	C5: Area	q-Value	PEP	A2	XCorr A2	B2	XCorr B2	C2	XCorr C2	# Missed Cleavages
	ADKPDMGEIASFDKAKLKKTETQEKN	7	1	1	P63313	N-Term(Acetyl); M6(Oxidation)	2980.51	8.42506e+06	5.46692e+06	6.02221e+06	0	0.03509	High	5.30184	High	5.47201	High	5.87588	0
	TLPTKETIEQEKRSEIS	3	1	1	P63313		1989.06	1.18525e+07	1.18325e+07	1.4354e+07	0	0.1537	High	2.39024	High	1.93732	High	2.29941	0
P14136	Glial fibrillary acidic protein OS=Homo sapiens OX=9606 GN=GFAP PE=1 SV=1 - [GFAP_HUMAN]	15.97	1	38	38	196	2.20808e+07	1.51834e+07	2.03532e+07	246.712	15.97	34	77	182.28	11.11	21	57	162.686	14.12	27	62	432	49.8496	5.51611
	Sequence	# PSMs	# Proteins	# Protein Groups	Protein Group Accessions	Modifications	MH+ [Da]	A5: Area	B5: Area	C5: Area	q-Value	PEP	A2	XCorr A2	B2	XCorr B2	C2	XCorr C2	# Missed Cleavages
	SNLQIRETSLDTKSVSEGHLK	6	1	1	P14136		2342.24	5.71794e+06	3.64591e+06	7.33281e+06	0	1.196e-06	High	5.18768	High	5.82462	High	4.71057	0
	RNIVVKTVEMRDGEVIKESKQEHKDVM	10	1	1	P14136	M10(Oxidation); M27(Oxidation)	3229.68	1.70803e+07	2.43056e+07	3.01166e+07	0	0.1048	High	4.95974	High	5.20096	High	4.61019	0
	RDGEVIKESKQEHKDVM	37	1	1	P14136	M17(Oxidation)	2044.02	1.29991e+07	7.61165e+06	6.24336e+06	0	0.08475	High	4.8229	High	5.14202	High	5.17175	0
	RDGEVIKESKQEHKDVM	9	1	1	P14136		2028.02	2.01111e+07	6.08121e+06	4.36185e+06	0	0.000783	High	4.8158	High	4.90684	High	4.19251	0
	MRDGEVIKESKQEHKDVM	18	1	1	P14136	M18(Oxidation)	2175.06	8.56006e+06	6.86026e+06	6.01265e+06	0	1.203e-07	High	4.72807	High	5.51999	High	4.66292	0
	RNIVVKTVEMRDGEVIKE	4	1	1	P14136	M10(Oxidation)	2131.16	6.49051e+06	8.39581e+06	8.51504e+06	0	0.06812	High	4.67544	High	5.01922	High	5.71707	0
	RNIVVKTVEMRDGEVIKE	3	1	1	P14136		2115.17	1.43347e+06	732731	0	0	0.03584	High	4.66911	High	3.80105	High	3.02522	0
	IRETSLDTKSVSEGHLK	6	1	1	P14136		1900.02	2.30608e+07	1.10132e+07	2.2428e+07	0	1.632e-07	High	4.56044	High	5.03445	High	4.98	0
	MRDGEVIKESKQEHKDVM	6	1	1	P14136		2159.06	8.60363e+06	4.89205e+06	4.21455e+06	0	0.0001412	High	4.45566	High	4.5331	High	4.51422	0
	MRDGEVIKESKQEHKDVM	15	1	1	P14136	M1(Oxidation); M18(Oxidation)	2191.05	2.74025e+06	1.68381e+06	1.73626e+06	0	0.06595	High	4.40997	High	4.2433	High	3.82225	0
	QIRETSLDTKSVSEGHLK	6	1	1	P14136		2028.08	5.65264e+06	5.91803e+06	5.20647e+06	0	0.0004286	High	4.30712	High	5.02938	High	4.18217	0
	SVSEGHLKRNIVVKTVEM	3	1	1	P14136	M18(Oxidation)	2042.12	2.05044e+06	2.83288e+06	4.01129e+06	0	0.08252	High	4.17232	High	4.48727	High	4.69771	0
	IRETSLDTKSVSEGHL	5	1	1	P14136		1771.92	9.73347e+06	1.02316e+07	2.00665e+06	0	1.091e-07	High	3.57633	High	4.47481	High	3.01971	0
	IRETSLDTKSVSE	3	1	1	P14136		1464.76	1.91619e+06	1.74456e+06	1.71875e+06	0	0.0002482	High	3.42983	High	3.68452	High	3.18239	0
	RETSLDTKSVSEGHL	3	1	1	P14136		1658.84	3.25808e+06	3.4438e+06	3.27634e+06	0	0.08275	High	3.42119	High	2.99545	High	3.21006	0
	SLDTKSVSEGHLK	6	1	1	P14136		1400.74	6.39463e+06	5.4971e+06	5.86733e+06	0	0.02248	High	3.40547	High	3.02704	High	2.50356	0
	ETSLDTKSVSEGHL	3	1	1	P14136		1502.74	2.42126e+06	0	0	0	0.1334	High	2.79918	High	2.65972	High	1.77545	0
	ETSLDTKSVSEGHLK	5	1	1	P14136		1630.83	1.47577e+06	1.81107e+06	1.35958e+06	0	4.078e-07	High	2.76012	High	3.53303	High	2.85585	0
	EMRDGEVIKESKQEHKDVM	5	1	1	P14136	M2(Oxidation); M19(Oxidation)	2320.1	2.43129e+06	2.89164e+06	4.05567e+06	0	0.003362	High	2.7172	High	3.05087	High	2.65839	0
	SLDTKSVSEGHL	4	1	1	P14136		1272.65	2.40568e+06	1.78925e+06	3.6093e+06	0	0.1019	High	2.64031	High	2.44812	High	2.88455	0
	RNIVVKTVEMRDGEVIKES	3	1	1	P14136	M10(Oxidation)	2218.19	1.12901e+06	1.19399e+06	1.63626e+06	0	0.1539	High	2.556	High	3.60525	High	3.9035	0
	NLQIRETSLDTK	3	1	1	P14136		1417.77	2.03121e+06	0	1.98447e+06	0	0.04296	High	2.44267	High	2.53555	High	2.82206	0
	EMRDGEVIKESKQEHKDVM	3	1	1	P14136	M19(Oxidation)	2304.1	2.18639e+06	2.68452e+06	2.545e+06	0.002	0.01335	High	2.45024	High	2.47906	High	2.83494	0
P27144	Adenylate kinase 4, mitochondrial OS=Homo sapiens OX=9606 GN=AK4 PE=1 SV=1 - [KAD4_HUMAN]	6.28	1	1	1	3	2.39396e+06	2.48514e+06	0	5.14298	6.28	1	1	5.63551	6.28	1	1	4.79434	6.28	1	1	223	25.2522	8.39697
	Sequence	# PSMs	# Proteins	# Protein Groups	Protein Group Accessions	Modifications	MH+ [Da]	A5: Area	B5: Area	C5: Area	q-Value	PEP	A2	XCorr A2	B2	XCorr B2	C2	XCorr C2	# Missed Cleavages
	FSNKITPIQSKEAY	3	1	1	P27144		1625.86	2.39396e+06	2.48514e+06	0	0	7.8e-06	High	5.14298	High	5.63551	High	4.79434	0
P69905	Hemoglobin subunit alpha OS=Homo sapiens OX=9606 GN=HBA1 PE=1 SV=2 - [HBA_HUMAN]	62.68	1	35	35	130	3.82905e+08	2.85448e+08	2.56613e+08	116.005	61.97	27	46	133.748	62.68	25	43	108.449	61.97	25	41	142	15.2479	8.67529
	Sequence	# PSMs	# Proteins	# Protein Groups	Protein Group Accessions	Modifications	MH+ [Da]	A5: Area	B5: Area	C5: Area	q-Value	PEP	A2	XCorr A2	B2	XCorr B2	C2	XCorr C2	# Missed Cleavages
	AAHLPAEFTPAVHASLDKF	12	1	1	P69905		2022.05	5.18072e+07	5.09957e+07	6.98956e+07	0	1.83962e-11	High	5.0834	High	5.52858	High	4.92157	0
	VLSPADKTNVKAAWGKVGAHAGEYGAEALER	4	1	1	P69905		3195.66	1.04884e+07	9.10088e+06	1.35659e+07	0	0.0001149	High	5.02247	High	5.55389	High	5.4503	0
	AHAGEYGAEALERM	6	1	1	P69905	M14(Oxidation)	1520.68	1.9648e+06	1.65295e+06	2.33809e+06	0	0.0009848	High	4.54911	High	4.64174	High	4.64289	0
	VLSPADKTNVKAAWGKVGAHAGEYGAEALERM	10	1	1	P69905	M32(Oxidation)	3342.7	22716415	2.22304e+07	2.97373e+07	0	0.09561	High	4.38065	High	4.55711	High	4.61123	0
	PAVHASLDKF	3	1	1	P69905		1084.58	413853	353988	0	0	0.0001157	High	4.30686	High	4.94696	High	4.50138	0
	HFDLSHGSAQVK	6	1	1	P69905		1325.66	4.19222e+06	3.27952e+06	3.00036e+06	0	0.1101	High	3.84769	High	3.70296	High	3.63799	0
	ASVSTVLTSKY	3	1	1	P69905		1155.63	15322844	1.14104e+07	5.27014e+06	0	0.07761	High	3.80764	High	3.6198	High	2.83033	0
	FLSFPTTKTY	3	1	1	P69905		1204.63	2.31191e+06	2.66909e+06	3.16195e+06	0	0.0876	High	3.50326	High	3.20895	High	3.37222	0
	LASVSTVLTSKY	3	1	1	P69905		1268.71	3.94967e+07	2.24776e+07	2.39261e+07	0	1.425e-05	High	3.05262	High	3.36557	High	3.26923	0
	VLSPADKTNVKAAWGKVG	5	1	1	P69905		1841.03	20438321	6.45934e+06	4.2091e+06	0	0.1948	High	3.02941	High	3.06363	High	1.64285	0
	FDLSHGSAQVK	8	1	1	P69905		1188.61	8.13458e+06	7.51994e+06	7.91809e+06	0	0.04753	High	2.92517	High	2.8025	High	2.76247	0
	LASVSTVLTSKYR	8	1	1	P69905		1424.82	1.01112e+09	7.28775e+08	5.73416e+08	0	0.05927	High	2.89632	High	3.02492	High	3.13435	0
	VSTVLTSKY	3	1	1	P69905		997.56	1.12882e+06	957119	1.61582e+06	0	0.2293	High	2.72367	High	3.22725	High	2.98521	0
	ASVSTVLTSKYR	9	1	1	P69905		1311.73	8.57861e+07	7.65737e+07	1.26526e+08	0	0.002414	High	2.47861	High	3.07259	High	2.54069	0
	TYFPHFDLSHGSAQVK	3	1	1	P69905		1833.89	1.02991e+06	1.08235e+06	1.40063e+06	0	0.0003612	High	1.84199	High	1.87346	High	1.56539	0
	STVLTSKYR	3	1	1	P69905		1054.59	9.58994e+06	7.76987e+06	2.40427e+06	0.001	0.2358	High	2.22613	High	2.3757	High	1.03936	0
	SVSTVLTSKYR	8	1	1	P69905		1240.69	5.84985e+06	4.33998e+07	34335526	0.002	0.01007	High	1.82712	High	2.36106	High	2.16176	0
P15104	Glutamine synthetase OS=Homo sapiens OX=9606 GN=GLUL PE=1 SV=4 - [GLNA_HUMAN]	3.49	1	1	1	3	4.53085e+06	6.18923e+06	5.36377e+06	5.04034	3.49	1	1	5.03717	3.49	1	1	5.07499	3.49	1	1	373	42.0373	6.88818
	Sequence	# PSMs	# Proteins	# Protein Groups	Protein Group Accessions	Modifications	MH+ [Da]	A5: Area	B5: Area	C5: Area	q-Value	PEP	A2	XCorr A2	B2	XCorr B2	C2	XCorr C2	# Missed Cleavages
	LNETGDEPFQYKN	3	1	1	P15104		1554.71	4.53085e+06	6.18923e+06	5.36377e+06	0	0.1714	High	5.04034	High	5.03717	High	5.07499	0
P27816	Microtubule-associated protein 4 OS=Homo sapiens OX=9606 GN=MAP4 PE=1 SV=3 - [MAP4_HUMAN]	6.42	1	6	6	12	2.0605e+06	1.28729e+06	1.93623e+06	16.4856	5.21	5	5	7.57018	2.26	2	2	16.5754	5.03	5	5	1152	120.93	5.42725
	Sequence	# PSMs	# Proteins	# Protein Groups	Protein Group Accessions	Modifications	MH+ [Da]	A5: Area	B5: Area	C5: Area	q-Value	PEP	A2	XCorr A2	B2	XCorr B2	C2	XCorr C2	# Missed Cleavages
	AEAFDDVVGETVGKTD	3	1	1	P27816		1652.77	2.18169e+06	1.89305e+06	2.69524e+06	0	0.01901	High	4.98889	High	4.88765	High	5.35793	0
	LTEDQVPALK	3	1	1	P27816		1113.62	829156	681534	680987	0.002	0.2505	High	2.7323	High	2.68252	High	3.03409	0
P04083	Annexin A1 OS=Homo sapiens OX=9606 GN=ANXA1 PE=1 SV=2 - [ANXA1_HUMAN]	7.23	1	6	6	18	3.366e+06	3.73465e+06	3.43624e+06	24.5443	6.36	5	7	16.5011	6.36	4	4	20.5976	7.23	6	7	346	38.69	7.02002
	Sequence	# PSMs	# Proteins	# Protein Groups	Protein Group Accessions	Modifications	MH+ [Da]	A5: Area	B5: Area	C5: Area	q-Value	PEP	A2	XCorr A2	B2	XCorr B2	C2	XCorr C2	# Missed Cleavages
	FIENEEQEYVQTVK	6	1	1	P04083		1755.85	5.35323e+06	5.88527e+06	4.3145e+06	0	0.1683	High	4.98606	High	5.15831	High	5.03534	0
	IENEEQEYVQTVK	3	1	1	P04083		1608.78	2.6666e+06	3.78774e+06	3.47373e+06	0	0.002538	High	4.31049	High	5.00176	High	2.92917	0
	FIENEEQEYVQ	3	1	1	P04083		1427.64	2.07817e+06	1.53095e+06	1.74076e+06	0	0.002658	High	3.52877	High	3.81236	High	3.40034	0
	AMVSEFLK	3	1	1	P04083	N-Term(Acetyl); M2(Oxidation)	982.493	335110	602618	374824	0	0.1195	High	1.94492	High	2.52863	High	2.53863	0
P02766	Transthyretin OS=Homo sapiens OX=9606 GN=TTR PE=1 SV=1 - [TTHY_HUMAN]	12.93	1	2	2	8	1.20324e+06	1.44747e+06	1.90168e+06	9.36911	12.93	2	2	10.0951	12.93	2	2	18.6938	12.93	2	4	147	15.877	5.75732
	Sequence	# PSMs	# Proteins	# Protein Groups	Protein Group Accessions	Modifications	MH+ [Da]	A5: Area	B5: Area	C5: Area	q-Value	PEP	A2	XCorr A2	B2	XCorr B2	C2	XCorr C2	# Missed Cleavages
	LLSPYSYSTTAVVTNPKE	4	1	1	P02766		1970.02	1.75535e+06	1.90793e+06	2.23838e+06	0	1.776e-07	High	4.77025	High	5.37483	High	5.2061	0
	ALLSPYSYSTTAVVTNPKE	4	1	1	P02766		2041.05	651124	987003	1.56497e+06	0	4.954e-07	High	4.59886	High	4.72029	High	4.46009	0
P05204	Non-histone chromosomal protein HMG-17 OS=Homo sapiens OX=9606 GN=HMGN2 PE=1 SV=3 - [HMGN2_HUMAN]	47.78	1	4	4	12	4.56073e+06	2.61403e+06	1.837e+06	21.2828	24.44	3	6	12.7354	43.33	3	4	6.98486	20	2	2	90	9.38706	9.99365
	Sequence	# PSMs	# Proteins	# Protein Groups	Protein Group Accessions	Modifications	MH+ [Da]	A5: Area	B5: Area	C5: Area	q-Value	PEP	A2	XCorr A2	B2	XCorr B2	C2	XCorr C2	# Missed Cleavages
	SARLSAKPAPPKPEPKPK	6	1	1	P05204		1899.12	5.62593e+06	2.14488e+06	1.48339e+06	0	0.04437	High	4.7073	High	4.88411	High	3.93163	0
	LSAKPAPPKPEPKPK	4	1	1	P05204		1584.95	7.59636e+06	3.08317e+06	2.1906e+06	0	0.0004711	High	3.2636	High	3.62013	High	3.05323	0
P17096	High mobility group protein HMG-I/HMG-Y OS=Homo sapiens OX=9606 GN=HMGA1 PE=1 SV=3 - [HMGA1_HUMAN]	17.76	1	1	1	3	2.35024e+06	3.08014e+06	3.31908e+06	4.63694	17.76	1	1	3.97547	17.76	1	1	4.513	17.76	1	1	107	11.6691	10.3159
	Sequence	# PSMs	# Proteins	# Protein Groups	Protein Group Accessions	Modifications	MH+ [Da]	A5: Area	B5: Area	C5: Area	q-Value	PEP	A2	XCorr A2	B2	XCorr B2	C2	XCorr C2	# Missed Cleavages
	KLEKEEEEGISQESSEEEQ	3	1	1	P17096		2237	2.35024e+06	3.08014e+06	3.31908e+06	0	0.001828	High	4.63694	High	3.97547	High	4.513	0
P47914	60S ribosomal protein L29 OS=Homo sapiens OX=9606 GN=RPL29 PE=1 SV=2 - [RL29_HUMAN]	28.93	1	4	4	10	1.51876e+06	1.34987e+06	1.43329e+06	10.9609	25.16	3	3	10.97	25.16	3	3	11.6328	28.93	4	4	159	17.7411	11.6636
	Sequence	# PSMs	# Proteins	# Protein Groups	Protein Group Accessions	Modifications	MH+ [Da]	A5: Area	B5: Area	C5: Area	q-Value	PEP	A2	XCorr A2	B2	XCorr B2	C2	XCorr C2	# Missed Cleavages
	AQAAAPASVPAQAPK	3	1	1	P47914		1377.75	1.09324e+06	856216	1.15798e+06	0	0.0411	High	4.61869	High	3.44401	High	4.31762	0
	SARAEAIKALVKPKE	3	1	1	P47914		1610.96	565439	590797	479014	0	6.164e-05	High	3.22065	High	3.6045	High	3.49538	0
	AQAAAPASVPAQAPKRTQAPTKASE	3	1	1	P47914		2447.31	2.89759e+06	2.60261e+06	2.66288e+06	0	0.2064	High	3.1216	High	3.92149	High	3.81978	0
P02647	Apolipoprotein A-I OS=Homo sapiens OX=9606 GN=APOA1 PE=1 SV=1 - [APOA1_HUMAN]	10.49	1	4	4	10	1.71248e+06	3.30558e+06	3.90829e+06	8.00472	10.49	2	2	8.62487	10.49	2	3	10.5909	10.49	4	5	267	30.7589	5.75732
	Sequence	# PSMs	# Proteins	# Protein Groups	Protein Group Accessions	Modifications	MH+ [Da]	A5: Area	B5: Area	C5: Area	q-Value	PEP	A2	XCorr A2	B2	XCorr B2	C2	XCorr C2	# Missed Cleavages
	SEKAKPALEDLRQG	4	1	1	P02647		1541.84	2.17057e+06	1.96584e+06	2.12727e+06	0	0.03742	High	4.60133	High	4.08147	High	4.04572	0
	LSALEEYTKKLNTQ	3	1	1	P02647		1637.88	1.2544e+06	4.64531e+06	5.07121e+06	0	0.09339	High	3.40339	High	2.18572	High	2.02167	0
Q16555	Dihydropyrimidinase-related protein 2 OS=Homo sapiens OX=9606 GN=DPYSL2 PE=1 SV=1 - [DPYL2_HUMAN]	9.09	1	7	7	17	1.44244e+07	1.17429e+07	1.22386e+07	15.1833	7.52	4	7	6.77143	7.87	4	5	15.9829	8.22	4	5	572	62.2546	6.37939
	Sequence	# PSMs	# Proteins	# Protein Groups	Protein Group Accessions	Modifications	MH+ [Da]	A5: Area	B5: Area	C5: Area	q-Value	PEP	A2	XCorr A2	B2	XCorr B2	C2	XCorr C2	# Missed Cleavages
	SAKTSPAKQQAPPVRNLH	6	1	1	Q16555		1930.07	2.39766e+06	1.5028e+06	1.22936e+06	0	0.02411	High	4.53054	High	4.48107	High	4.04474	0
	APPGGRANITSLG	4	1	1	Q16555		1210.66	3.72899e+07	3.31067e+07	3.42759e+07	0	0.1984	High	2.52667	High	2.29036	High	2.6322	0
P60709	Actin, cytoplasmic 1 OS=Homo sapiens OX=9606 GN=ACTB PE=1 SV=1 - [ACTB_HUMAN]	25.87	12	24	24	56	1.19817e+07	9.35816e+06	7.73763e+06	64.3838	25.07	21	22	59.1631	20.8	19	19	44.1244	20	14	15	375	41.7097	5.47803
	Sequence	# PSMs	# Proteins	# Protein Groups	Protein Group Accessions	Modifications	MH+ [Da]	A5: Area	B5: Area	C5: Area	q-Value	PEP	A2	XCorr A2	B2	XCorr B2	C2	XCorr C2	# Missed Cleavages
	KDSYVGDEAQSKRGILT	3	6	1	P60709		1866.96	1.57972e+06	1.45323e+06	1.77743e+06	0	0.007002	High	4.52136	High	4.43831	High	3.72301	0
	VAPEEHPVLLTEAPLNPK	3	2	1	P60709		1954.07	4.23162e+06	3.78754e+06	4.20078e+06	0	0.01336	High	4.08113	High	3.84255	High	3.74865	0
	DDDIAALVVDNG	5	1	1	P60709	N-Term(Acetyl)	1258.59	1.18749e+06	1.31934e+06	1.33199e+06	0	0.0478	High	3.67508	High	3.50761	High	3.65063	0
	QEYDESGPSIVH	3	7	1	P60709		1360.61	1.47864e+07	1.19874e+07	8.65384e+06	0	0.05142	High	3.60065	High	3.73456	High	3.78776	0
	EYDESGPSIVH	3	7	1	P60709		1232.55	1.08194e+07	9.17222e+06	7.63888e+06	0	0.182	High	3.15173	High	3.22253	High	2.99541	0
	ISKQEYDESGP	3	7	1	P60709		1252.57	0	0	0	0	0.125	High	3.14781	High	3.07053	High	2.67029	0
	NELRVAPEEHPVLL	3	3	1	P60709		1615.88	1.32057e+06	1.16218e+06	1.23101e+06	0	0.09419	High	3.11608	High	2.98873	High	2.93568	0
	DDDIAALVVDNGSG	3	1	1	P60709	N-Term(Acetyl)	1402.64	2.25899e+06	2.26055e+06	2.04583e+06	0	0.09288	High	2.85949	High	3.45248	High	3.53494	0
	YDESGPSIVH	3	7	1	P60709		1103.5	5.61816e+06	4.61301e+06	4.97066e+06	0	0.001895	High	2.83348	High	2.97718	High	3.03415	0
	VGDEAQSKRGILTL	3	6	1	P60709		1486.83	4.90685e+06	2.00912e+06	3.12115e+06	0	0.1716	High	2.3979	High	2.49251	High	2.01504	0
	APEEHPVLL	3	3	1	P60709		1004.54	1.03392e+07	6.91487e+06	6.92016e+06	0.002	0.01376	High	2.28158	High	2.37763	High	2.36051	0
P10412	Histone H1.4 OS=Homo sapiens OX=9606 GN=H1-4 PE=1 SV=2 - [H14_HUMAN]	48.86	3	15	40	137	4.35723e+07	3.60551e+07	3.52926e+07	102.208	48.86	34	46	99.1297	48.86	31	43	103.978	48.86	34	48	219	21.852	11.0337
	Sequence	# PSMs	# Proteins	# Protein Groups	Protein Group Accessions	Modifications	MH+ [Da]	A5: Area	B5: Area	C5: Area	q-Value	PEP	A2	XCorr A2	B2	XCorr B2	C2	XCorr C2	# Missed Cleavages
	PAAPAAPAPAEKTPVKKKAR	3	1	1	P10412		1999.19	2.47093e+06	2.11368e+06	1.95393e+06	0	0.002904	High	4.47766	High	4.14142	High	4.27107	0
	AAKRKASGPPVSELITK	4	1	1	P10412		1753.04	2.37687e+06	2.06933e+06	1.94991e+06	0	0.04932	High	3.98729	High	3.3446	High	3.2347	0
	SETAPAAPAAPAPAEKTPVK	6	1	1	P10412	N-Term(Acetyl)	1946.03	3.9303e+06	4.01491e+06	4.29931e+06	0	0.005816	High	3.61716	High	3.34914	High	3.53107	0
	GAAKRKASGPPVSELITK	3	1	1	P10412		1810.06	2.43462e+06	2.07652e+06	2.14837e+06	0	0.06311	High	3.37129	High	3.18189	High	3.15796	0
	AGAAKRKASGPPVSELITK	4	1	1	P10412		1881.1	2.48311e+06	2.09476e+06	2.34155e+06	0	0.0003354	High	3.27485	High	3.46442	High	2.6923	0
	SAGAAKRKASGPPVSELITK	4	1	1	P10412		1968.13	4.8437e+06	3.04594e+06	4.28847e+06	0	0.06928	High	3.19751	High	3.19252	High	3.2243	0
	PAAPAPAEKTPVKKKARK	3	1	1	P10412		1888.15	2.64913e+06	2.2715e+06	2.01267e+06	0	0.000856	High	3.16613	High	4.2782	High	3.57195	0
	SETAPAAPAAPAPAEKTPVKKKARK	10	1	1	P10412	N-Term(Acetyl)	2557.46	4.62203e+07	4.13794e+07	3.68807e+07	0	0.1001	High	2.85425	High	2.91259	High	2.66893	0
	SETAPAAPAAPAPAEKTPVKKK	3	1	1	P10412	N-Term(Acetyl)	2202.22	7.18522e+06	1.16249e+07	1.12071e+07	0	0.1821	High	2.72728	High	1.73629	High	2.60986	0
	SETAPAAPAAPAPAEKTPVKKKAR	9	1	1	P10412	N-Term(Acetyl)	2429.36	2.8654e+07	28348148	3.01054e+07	0	0.1633	High	2.58555	High	2.60914	High	3.11903	0
	SETAPAAPAAPAPAEKTPVKKKA	9	1	1	P10412	N-Term(Acetyl)	2273.26	4.23895e+07	3.84379e+07	3.88917e+07	0	0.000691	High	2.43508	High	2.7532	High	2.33594	0
	SETAPAAPAAPAPAEKTPVKKKA	3	1	1	P10412		2231.25	965579	1.17773e+06	1.05394e+06	0	0.09307	High	2.16262	High	2.67705	High	3.31881	0
	SETAPAAPAAPAPAEKTPVKK	3	1	1	P10412	N-Term(Acetyl)	2074.13	2.1473e+07	2.13379e+07	1.96648e+07	0	0.08214	High	1.92293	High	1.90772	High	1.75682	0
P84098	60S ribosomal protein L19 OS=Homo sapiens OX=9606 GN=RPL19 PE=1 SV=1 - [RL19_HUMAN]	7.65	1	2	2	4	2.26322e+06	1.78308e+06	1.67696e+06	4.4681	7.65	1	1	3.80752	7.65	1	1	6.60708	7.65	2	2	196	23.4512	11.4731
	Sequence	# PSMs	# Proteins	# Protein Groups	Protein Group Accessions	Modifications	MH+ [Da]	A5: Area	B5: Area	C5: Area	q-Value	PEP	A2	XCorr A2	B2	XCorr B2	C2	XCorr C2	# Missed Cleavages
	KEEIIKTLSKEEETK	3	1	1	P84098		1805	2.26322e+06	1.78308e+06	1.67696e+06	0	0.05075	High	4.4681	High	3.80752	High	4.1587	0
P54725	UV excision repair protein RAD23 homolog A OS=Homo sapiens OX=9606 GN=RAD23A PE=1 SV=1 - [RD23A_HUMAN]	3.58	1	2	2	5	1.19679e+06	1.42466e+06	785277	4.15439	2.75	1	1	7.30245	3.58	2	2	6.57789	3.58	2	2	363	39.5847	4.57666
	Sequence	# PSMs	# Proteins	# Protein Groups	Protein Group Accessions	Modifications	MH+ [Da]	A5: Area	B5: Area	C5: Area	q-Value	PEP	A2	XCorr A2	B2	XCorr B2	C2	XCorr C2	# Missed Cleavages
	FLLSQNFDDE	3	1	1	P54725		1227.55	1.19679e+06	1.42466e+06	1.35046e+06	0	0.00165	High	4.15439	High	4.22197	High	4.0416	0
P14174	Macrophage migration inhibitory factor OS=Homo sapiens OX=9606 GN=MIF PE=1 SV=4 - [MIF_HUMAN]	25.22	1	6	6	13	2.78673e+06	1.90305e+06	1.21621e+06	19.9719	25.22	5	6	10.9697	13.91	2	3	13.9572	22.61	3	4	115	12.4682	7.88428
	Sequence	# PSMs	# Proteins	# Protein Groups	Protein Group Accessions	Modifications	MH+ [Da]	A5: Area	B5: Area	C5: Area	q-Value	PEP	A2	XCorr A2	B2	XCorr B2	C2	XCorr C2	# Missed Cleavages
	YDMNAANVGWNNSTFA	3	1	1	P14174		1774.75	2.9687e+06	1.58665e+06	880381	0	7.149e-05	High	4.15114	High	4.29393	High	3.45584	0
	NAANVGWNNSTFA	3	1	1	P14174		1365.62	2.48445e+06	1.27749e+06	1.08196e+06	0	3.956e-05	High	3.96013	High	3.96542	High	3.76256	0
	YDMNAANVGWNNSTFA	3	1	1	P14174	M3(Oxidation)	1790.75	4.31845e+06	2.52862e+06	1.48044e+06	0	0.1585	High	3.72993	High	2.71034	High	3.87526	0
P02724	Glycophorin-A OS=Homo sapiens OX=9606 GN=GYPA PE=1 SV=2 - [GLPA_HUMAN]	8.67	1	5	5	22	1.57774e+07	1.52142e+07	1.45939e+07	28.8796	8.67	5	8	25.8927	8.67	5	7	24.7131	8.67	4	7	150	16.3214	5.46533
	Sequence	# PSMs	# Proteins	# Protein Groups	Protein Group Accessions	Modifications	MH+ [Da]	A5: Area	B5: Area	C5: Area	q-Value	PEP	A2	XCorr A2	B2	XCorr B2	C2	XCorr C2	# Missed Cleavages
	SSVEIENPETSDQ	6	1	1	P02724		1434.63	2.6605e+07	25991498	2.47813e+07	0	0.01971	High	4.14936	High	4.37984	High	3.80648	0
	VEIENPETSDQ	3	1	1	P02724		1260.56	2.27244e+06	2.4375e+06	2.40202e+06	0	0.103	High	3.80988	High	3.89122	High	3.73043	0
	SVEIENPETSDQ	6	1	1	P02724		1347.6	1.59491e+07	1.57125e+07	1.48207e+07	0	0.1354	High	3.80221	High	3.89758	High	4.04271	0
	EIENPETSDQ	5	1	1	P02724		1161.5	4.17404e+06	3.93864e+06	4.17977e+06	0.001	0.2336	High	3.30866	High	3.15435	High	3.34121	0
P11137	Microtubule-associated protein 2 OS=Homo sapiens OX=9606 GN=MAP2 PE=1 SV=4 - [MTAP2_HUMAN]	0.71	1	1	1	3	1.00901e+06	830385	0	4.14621	0.71	1	1	4.42633	0.71	1	1	4.74768	0.71	1	1	1827	199.404	4.90674
	Sequence	# PSMs	# Proteins	# Protein Groups	Protein Group Accessions	Modifications	MH+ [Da]	A5: Area	B5: Area	C5: Area	q-Value	PEP	A2	XCorr A2	B2	XCorr B2	C2	XCorr C2	# Missed Cleavages
	AEDVTAALAKQGL	3	1	1	P11137		1286.7	1.00901e+06	830385	0	0	0.05517	High	4.14621	High	4.42633	High	4.74768	0
P30043	Flavin reductase (NADPH) OS=Homo sapiens OX=9606 GN=BLVRB PE=1 SV=3 - [BLVRB_HUMAN]	8.74	1	3	3	8	5.64151e+06	1.03502e+07	5.382e+06	9.8464	8.74	3	4	6.56271	8.74	1	2	7.4204	8.74	2	2	206	22.1054	7.6499
	Sequence	# PSMs	# Proteins	# Protein Groups	Protein Group Accessions	Modifications	MH+ [Da]	A5: Area	B5: Area	C5: Area	q-Value	PEP	A2	XCorr A2	B2	XCorr B2	C2	XCorr C2	# Missed Cleavages
	LTTDEYDGHSTYPSHQYQ	4	1	1	P30043		2141.91	1.06892e+07	1.03502e+07	1.0234e+07	0	0.05266	High	4.11764	High	3.89307	High	4.13673	0
P68363	Tubulin alpha-1B chain OS=Homo sapiens OX=9606 GN=TUBA1B PE=1 SV=1 - [TBA1B_HUMAN]	25.94	8	20	20	49	4.30364e+06	3.90475e+06	4.21946e+06	47.7302	20.4	16	17	51.9644	24.17	16	16	44.3579	19.96	14	16	451	50.1196	5.05908
	Sequence	# PSMs	# Proteins	# Protein Groups	Protein Group Accessions	Modifications	MH+ [Da]	A5: Area	B5: Area	C5: Area	q-Value	PEP	A2	XCorr A2	B2	XCorr B2	C2	XCorr C2	# Missed Cleavages
	FSETGAGKHVPRAVF	4	5	1	P68363		1602.84	0	0	1.51494e+06	0	0.05144	High	4.09919	High	3.4129	High	3.90595	0
	SVEGEGEEEGEEY	3	2	1	P68363		1442.55	0	278421	0	0	0.0002535	High	3.87559	High	4.14414	High	3.62535	0
	IDEVRTGTY	3	3	1	P68363		1053.52	1.2081e+06	1.24908e+06	1.15272e+06	0	0.1642	High	3.23176	High	3.61526	High	3.51684	0
	EQLITGKEDAANNY	3	7	1	P68363		1565.75	0	0	0	0	0.0003612	High	3.17278	High	3.75264	High	2.99949	0
	DLEPTVIDEVRTGTY	3	3	1	P68363		1707.85	0	360306	541916	0	8.588e-05	High	3.01266	High	3.26538	High	2.6625	0
	VDLEPTVIDEVR	3	3	1	P68363		1384.74	3.55792e+06	3.02114e+06	2.98543e+06	0	0.0008824	High	2.90996	High	3.70885	High	3.67566	0
	DLEPTVIDEVR	3	3	1	P68363		1285.67	5.46593e+06	4.62703e+06	5.48663e+06	0	0.1062	High	2.61442	High	2.92026	High	2.78577	0
	APVISAEKAYHEQ	3	6	1	P68363		1442.73	2.7395e+06	4.0661e+06	3.58439e+06	0	0.001213	High	1.99745	High	3.24612	High	3.23587	0
	EPTVIDEVR	3	3	1	P68363		1057.56	3.88706e+06	2.6765e+06	3.58735e+06	0	0.2137	High	1.89994	High	1.87755	High	1.98434	0
P16402	Histone H1.3 OS=Homo sapiens OX=9606 GN=H1-3 PE=1 SV=2 - [H13_HUMAN]	47.51	3	4	29	74	2.10517e+07	1.02572e+07	8.73958e+06	73.5596	46.15	23	26	63.8409	35.29	19	22	76.1724	37.1	21	26	221	22.3363	11.019
	Sequence	# PSMs	# Proteins	# Protein Groups	Protein Group Accessions	Modifications	MH+ [Da]	A5: Area	B5: Area	C5: Area	q-Value	PEP	A2	XCorr A2	B2	XCorr B2	C2	XCorr C2	# Missed Cleavages
	GKRKASGPPVSELITK	5	1	1	P16402		1667.98	1.13249e+06	1.17002e+06	1.24203e+06	0	0.07067	High	3.97101	High	3.53527	High	3.76619	0
P02686	Myelin basic protein OS=Homo sapiens OX=9606 GN=MBP PE=1 SV=3 - [MBP_HUMAN]	31.58	1	30	30	70	9.28682e+06	5.06205e+06	1.14473e+07	74.2189	30.92	24	27	54.9305	25.99	18	20	55.6297	22.37	19	23	304	33.0973	9.78857
	Sequence	# PSMs	# Proteins	# Protein Groups	Protein Group Accessions	Modifications	MH+ [Da]	A5: Area	B5: Area	C5: Area	q-Value	PEP	A2	XCorr A2	B2	XCorr B2	C2	XCorr C2	# Missed Cleavages
	DTGILDSIGRF	3	1	1	P02686		1193.62	1.3682e+06	1.38905e+06	1.74114e+06	0	0.0003405	High	3.90375	High	3.95928	High	4.13218	0
	DTGILDSIGR	3	1	1	P02686		1046.55	1.53018e+06	1.4103e+06	1.65207e+06	0	0.0001759	High	3.89059	High	4.01835	High	4.01982	0
	YGSLPQKSHGRTQDENPVVH	5	1	1	P02686		2249.11	3.09895e+06	3.57134e+06	3.21636e+06	0	0.06223	High	3.88201	High	3.70394	High	4.15262	0
	TQDENPVVHFF	6	1	1	P02686		1332.63	2.83035e+06	3.2204e+06	3.95846e+06	0	0.1496	High	3.77737	High	3.82454	High	3.56379	0
	GFKGVDAQGTLS	3	1	1	P02686		1179.61	3.06841e+06	3.1458e+06	4.83477e+06	0	0.06268	High	3.64135	High	3.91353	High	3.58405	0
	GVDAQGTLS	4	1	1	P02686		847.419	3.76047e+06	2.72743e+06	2.69783e+06	0	0.2169	High	3.08081	High	3.31058	High	2.92108	0
	GRTQDENPVVHF	3	1	1	P02686		1398.68	2.09372e+06	1.85318e+06	1.94778e+06	0	0.1059	High	3.07742	High	3.40471	High	3.94218	0
	QDENPVVHFF	3	1	1	P02686		1231.58	1.03757e+06	1.06126e+06	992465	0	0.1605	High	2.65599	High	1.8041	High	2.39763	0
	GSLPQKSHGRTQDENPVVH	4	1	1	P02686		2086.05	2.98145e+06	1.77239e+06	2.04073e+06	0	0.08	High	2.56523	High	2.13892	High	1.57511	0
	SLPQKSHGRTQDENPVVHFF	3	1	1	P02686		2323.17	1.58373e+06	1.17067e+06	1.42415e+06	0	0.08422	High	2.54896	High	2.50116	High	2.43626	0
	SLPQKSHGRTQDENPVVH	3	1	1	P02686		2029.03	1.43938e+07	7.61728e+06	8.42174e+06	0	0.05055	High	2.10556	High	1.62698	High	1.43288	0
	HYGSLPQKSHGRTQDENPVVH	4	1	1	P02686		2386.17	1.07284e+06	1.12046e+06	1.21122e+06	0.002	0.2341	High	3.13161	High	3.16304	High	3.64074	0
	ENPVVHFF	3	1	1	P02686		988.49	405702	0	554757	0.003	0.02854	High	2.07501	High	1.89338	High	2.37589	0
P07305	Histone H1.0 OS=Homo sapiens OX=9606 GN=H1-0 PE=1 SV=3 - [H10_HUMAN]	7.73	1	2	2	4	1.41139e+06	755152	540335	3.82028	7.73	2	2	2.75674	6.7	1	1	2.46713	6.7	1	1	194	20.8502	10.8433
	Sequence	# PSMs	# Proteins	# Protein Groups	Protein Group Accessions	Modifications	MH+ [Da]	A5: Area	B5: Area	C5: Area	q-Value	PEP	A2	XCorr A2	B2	XCorr B2	C2	XCorr C2	# Missed Cleavages
	TENSTSAPAAKPK	3	1	1	P07305	N-Term(Acetyl)	1343.69	2.20321e+06	755152	540335	0	0.08044	High	3.82028	High	2.75674	High	2.46713	0
P16401	Histone H1.5 OS=Homo sapiens OX=9606 GN=H1-5 PE=1 SV=3 - [H15_HUMAN]	38.05	1	10	24	57	9.9761e+06	7.8905e+06	8.59547e+06	49.0696	37.17	19	21	41.2003	38.05	16	17	47.1634	38.05	18	19	226	22.5665	10.9165
	Sequence	# PSMs	# Proteins	# Protein Groups	Protein Group Accessions	Modifications	MH+ [Da]	A5: Area	B5: Area	C5: Area	q-Value	PEP	A2	XCorr A2	B2	XCorr B2	C2	XCorr C2	# Missed Cleavages
	SETAPAETATPAPVEKSPAK	5	1	1	P16401	N-Term(Acetyl)	2024.03	1.63171e+06	1.93145e+06	1.69254e+06	0	2.266e-06	High	3.79208	High	3.91857	High	3.75917	0
	SETAPAETATPAPVEKSPAKKKAT	3	1	1	P16401	N-Term(Acetyl)	2452.31	0	2.65045e+06	2.23532e+06	0	0.001598	High	2.75414	High	2.61237	High	2.72391	0
	GAGAAKRKATGPPVSELITK	3	1	1	P16401		1952.14	2.28748e+06	2.43521e+06	2.02284e+06	0	0.03497	High	2.68505	High	2.91418	High	2.97607	0
	SETAPAETATPAPVEKSPAKKKATKK	5	1	1	P16401	N-Term(Acetyl)	2708.49	8.88036e+06	8.17126e+06	7655702	0.002	0.01002	High	2.62594	High	2.67454	High	2.33208	0
	SETAPAETATPAPVEKSPAKK	3	1	1	P16401	N-Term(Acetyl)	2152.12	2.94831e+06	2501334	2.84544e+06	0.002	0.01913	High	2.1358	High	2.38451	High	2.06809	0
P16949	Stathmin OS=Homo sapiens OX=9606 GN=STMN1 PE=1 SV=3 - [STMN1_HUMAN]	12.75	1	1	1	3	1.86159e+06	1.49998e+06	1.75147e+06	3.77238	12.75	1	1	4.24498	12.75	1	1	4.61711	12.75	1	1	149	17.292	5.97314
	Sequence	# PSMs	# Proteins	# Protein Groups	Protein Group Accessions	Modifications	MH+ [Da]	A5: Area	B5: Area	C5: Area	q-Value	PEP	A2	XCorr A2	B2	XCorr B2	C2	XCorr C2	# Missed Cleavages
	ASSDIQVKELEKRASGQAF	3	1	1	P16949	N-Term(Acetyl)	2106.09	1.86159e+06	1.49998e+06	1.75147e+06	0	0.08387	High	3.77238	High	4.24498	High	4.61711	0
Q99536	Synaptic vesicle membrane protein VAT-1 homolog OS=Homo sapiens OX=9606 GN=VAT1 PE=1 SV=2 - [VAT1_HUMAN]	3.82	1	1	1	3	1.38026e+06	1.26286e+06	1.27164e+06	3.74756	3.82	1	1	3.75478	3.82	1	1	3.71962	3.82	1	1	393	41.8934	6.29053
	Sequence	# PSMs	# Proteins	# Protein Groups	Protein Group Accessions	Modifications	MH+ [Da]	A5: Area	B5: Area	C5: Area	q-Value	PEP	A2	XCorr A2	B2	XCorr B2	C2	XCorr C2	# Missed Cleavages
	SDEREVAEAATGEDA	3	1	1	Q99536	N-Term(Acetyl)	1591.68	1.38026e+06	1.26286e+06	1.27164e+06	0	0.02661	High	3.74756	High	3.75478	High	3.71962	0
Q7Z429	Protein lifeguard 1 OS=Homo sapiens OX=9606 GN=GRINA PE=1 SV=1 - [LFG1_HUMAN]	3.23	1	1	1	3	0	0	1.40799e+06	3.67677	3.23	1	1	3.61194	3.23	1	1	4.29142	3.23	1	1	371	41.1765	5.33838
	Sequence	# PSMs	# Proteins	# Protein Groups	Protein Group Accessions	Modifications	MH+ [Da]	A5: Area	B5: Area	C5: Area	q-Value	PEP	A2	XCorr A2	B2	XCorr B2	C2	XCorr C2	# Missed Cleavages
	SHEKSFLVSGDN	3	1	1	Q7Z429	N-Term(Acetyl)	1361.64	0	0	1.40799e+06	0	0.05978	High	3.67677	High	3.61194	High	4.29142	0
P27695	DNA-(apurinic or apyrimidinic site) endonuclease OS=Homo sapiens OX=9606 GN=APEX1 PE=1 SV=2 - [APEX1_HUMAN]	7.86	1	2	2	5	1.76249e+06	725200	779740	3.56579	7.86	2	2	3.16314	6.6	1	1	0	7.86	2	2	318	35.5322	8.11865
	Sequence	# PSMs	# Proteins	# Protein Groups	Protein Group Accessions	Modifications	MH+ [Da]	A5: Area	B5: Area	C5: Area	q-Value	PEP	A2	XCorr A2	B2	XCorr B2	C2	XCorr C2	# Missed Cleavages
	KKGAVAEDGDELRTEPEAKKS	3	1	1	P27695		2258.17	1.4206e+06	725200	540901	0	0.08242	High	3.56579	High	3.16314	High	2.79495	0
P29966	Myristoylated alanine-rich C-kinase substrate OS=Homo sapiens OX=9606 GN=MARCKS PE=1 SV=4 - [MARCS_HUMAN]	25	1	7	7	26	4.86372e+06	3.00043e+06	3.22997e+06	26.6773	25	7	11	22.489	14.76	4	8	16.069	15.66	5	7	332	31.5359	4.44971
	Sequence	# PSMs	# Proteins	# Protein Groups	Protein Group Accessions	Modifications	MH+ [Da]	A5: Area	B5: Area	C5: Area	q-Value	PEP	A2	XCorr A2	B2	XCorr B2	C2	XCorr C2	# Missed Cleavages
	SPKAEDGATPSPSNETPK	6	1	1	P29966		1812.87	4.04434e+06	3.64579e+06	3.82963e+06	0	0.07957	High	3.55902	High	2.81856	High	2.79543	0
	SPKAEDGATPSPSNETPKK	8	1	1	P29966		1940.96	8.51373e+06	3.59813e+06	4.13405e+06	0	0.03367	High	3.50092	High	3.38847	High	3.07345	0
	ASPVEKEAPAEGEA	5	1	1	P29966		1384.66	1.67642e+06	1.75737e+06	1.67894e+06	0	0.0006377	High	2.36747	High	2.80461	High	2.73004	0
Q9UN36	Protein NDRG2 OS=Homo sapiens OX=9606 GN=NDRG2 PE=1 SV=2 - [NDRG2_HUMAN]	2.7	1	1	1	3	849823	771247	692526	3.55323	2.7	1	1	3.49626	2.7	1	1	3.25746	2.7	1	1	371	40.7722	5.21143
	Sequence	# PSMs	# Proteins	# Protein Groups	Protein Group Accessions	Modifications	MH+ [Da]	A5: Area	B5: Area	C5: Area	q-Value	PEP	A2	XCorr A2	B2	XCorr B2	C2	XCorr C2	# Missed Cleavages
	AELQEVQITE	3	1	1	Q9UN36	N-Term(Acetyl)	1201.6	849823	771247	692526	0	0.08014	High	3.55323	High	3.49626	High	3.25746	0
P68104	Elongation factor 1-alpha 1 OS=Homo sapiens OX=9606 GN=EEF1A1 PE=1 SV=1 - [EF1A1_HUMAN]	5.84	2	6	6	20	4.28351e+06	2.88333e+06	4.02793e+06	9.42981	5.84	5	7	6.73445	5.84	3	4	15.481	5.84	5	9	462	50.1091	9.01221
	Sequence	# PSMs	# Proteins	# Protein Groups	Protein Group Accessions	Modifications	MH+ [Da]	A5: Area	B5: Area	C5: Area	q-Value	PEP	A2	XCorr A2	B2	XCorr B2	C2	XCorr C2	# Missed Cleavages
	VGVIKAVDKKAAGAGKVTKSAQKAQKA	4	2	1	P68104		2652.6	6.20856e+06	6.00919e+06	6.07828e+06	0	0.001715	High	3.53621	High	3.98533	High	3.39236	0
	VGVIKAVDKKAAGAGKVTKSA	6	2	1	P68104		1998.21	1.21245e+06	1.19951e+06	1.10355e+06	0	0.1879	High	3.16779	High	2.74912	High	2.59614	0
	VIKAVDKKAAGAGKVTKSAQKAQKA	5	2	1	P68104		2496.51	2.41746e+06	1.44129e+06	1.29802e+06	0	0.1458	High	2.5836	High	1.93143	High	2.39473	0
Q14011	Cold-inducible RNA-binding protein OS=Homo sapiens OX=9606 GN=CIRBP PE=1 SV=1 - [CIRBP_HUMAN]	6.4	1	1	1	3	1.12621e+06	973756	945586	3.4936	6.4	1	1	3.391	6.4	1	1	3.33032	6.4	1	1	172	18.6367	9.51025
	Sequence	# PSMs	# Proteins	# Protein Groups	Protein Group Accessions	Modifications	MH+ [Da]	A5: Area	B5: Area	C5: Area	q-Value	PEP	A2	XCorr A2	B2	XCorr B2	C2	XCorr C2	# Missed Cleavages
	DSYDSYATHNE	3	1	1	Q14011		1301.5	1.12621e+06	973756	945586	0	0.1225	High	3.4936	High	3.391	High	3.33032	0
P68871	Hemoglobin subunit beta OS=Homo sapiens OX=9606 GN=HBB PE=1 SV=2 - [HBB_HUMAN]	55.78	4	11	29	766	1.69898e+09	1.06016e+09	9.41978e+08	647.382	55.78	26	283	632.205	55.1	18	262	516.203	47.62	22	221	147	15.9883	7.28369
	Sequence	# PSMs	# Proteins	# Protein Groups	Protein Group Accessions	Modifications	MH+ [Da]	A5: Area	B5: Area	C5: Area	q-Value	PEP	A2	XCorr A2	B2	XCorr B2	C2	XCorr C2	# Missed Cleavages
	DEVGGEALGRL	3	1	1	P68871		1115.57	1.21173e+06	1.02615e+06	1.0394e+06	0	0.04909	High	3.48696	High	3.45428	High	3.61424	0
	GKVNVDEVGGEALG	3	1	1	P68871		1343.69	6320564	4.06156e+06	3.51253e+06	0	0.0008655	High	3.48679	High	3.80579	High	3.63031	0
	EVGGEALGRLL	3	1	1	P68871		1113.63	0	2.0697e+06	2.44945e+06	0	0.1234	High	3.44164	High	3.32939	High	3.4744	0
	VHLTPEEKSAVTAL	6	1	1	P68871		1494.82	7.06096e+08	5.41676e+08	5.92247e+08	0	0.1248	High	3.23237	High	3.39237	High	3.43513	0
	VHLTPEEKSAVT	7	1	1	P68871		1310.7	1.61877e+07	1.52845e+07	1.47737e+07	0	0.1562	High	3.03607	High	2.52233	High	3.03093	0
	FESFGDLSTPDA	3	1	1	P68871		1285.56	444928	486567	529518	0	0.09789	High	2.8991	High	2.96302	High	2.87654	0
A0A2R8Y619	Histone H2B type 2-E1 OS=Homo sapiens OX=9606 GN=H2BE1 PE=3 SV=1 - [H2BE1_HUMAN]	17.21	16	2	2	5	1.70637e+06	1.11711e+06	999777	3.38695	13.93	1	1	6.18217	17.21	2	2	3.76515	17.21	2	2	122	13.483	10.0962
	Sequence	# PSMs	# Proteins	# Protein Groups	Protein Group Accessions	Modifications	MH+ [Da]	A5: Area	B5: Area	C5: Area	q-Value	PEP	A2	XCorr A2	B2	XCorr B2	C2	XCorr C2	# Missed Cleavages
	GELAKHAVSEGTKAVTK	3	16	1	A0A2R8Y619		1725.95	1.70637e+06	1.54579e+06	1.33893e+06	0	0.03557	High	3.38695	High	2.57491	High	2.33914	0
P62805	Histone H4 OS=Homo sapiens OX=9606 GN=H4C1 PE=1 SV=2 - [H4_HUMAN]	13.59	1	3	3	5	1.11165e+06	608027	1.67444e+06	7.91157	13.59	2	2	3.39789	13.59	1	1	5.33678	13.59	2	2	103	11.3604	11.356
	Sequence	# PSMs	# Proteins	# Protein Groups	Protein Group Accessions	Modifications	MH+ [Da]	A5: Area	B5: Area	C5: Area	q-Value	PEP	A2	XCorr A2	B2	XCorr B2	C2	XCorr C2	# Missed Cleavages
	RDNIQGITKPAIRR	3	1	1	P62805		1637.96	741298	608027	717576	0	5.35e-06	High	3.33027	High	3.39789	High	3.22464	0
P02675	Fibrinogen beta chain OS=Homo sapiens OX=9606 GN=FGB PE=1 SV=2 - [FIBB_HUMAN]	2.44	1	2	2	4	1.45656e+06	1.89069e+06	2.60751e+06	6.27386	2.44	2	2	3.19069	2.24	1	1	2.96601	2.24	1	1	491	55.8923	8.26514
	Sequence	# PSMs	# Proteins	# Protein Groups	Protein Group Accessions	Modifications	MH+ [Da]	A5: Area	B5: Area	C5: Area	q-Value	PEP	A2	XCorr A2	B2	XCorr B2	C2	XCorr C2	# Missed Cleavages
	VNDNEEGFFSA	3	1	1	P02675		1228.52	2.3382e+06	1.89069e+06	2.60751e+06	0	0.09702	High	3.31956	High	3.19069	High	2.96601	0
P07437	Tubulin beta chain OS=Homo sapiens OX=9606 GN=TUBB PE=1 SV=2 - [TBB5_HUMAN]	17.79	10	9	9	18	4.00824e+06	3.52802e+06	3.43187e+06	19.7263	12.84	6	7	13.6273	7.21	4	5	15.7328	11.26	5	6	444	49.639	4.89404
	Sequence	# PSMs	# Proteins	# Protein Groups	Protein Group Accessions	Modifications	MH+ [Da]	A5: Area	B5: Area	C5: Area	q-Value	PEP	A2	XCorr A2	B2	XCorr B2	C2	XCorr C2	# Missed Cleavages
	EIVHIQAGQCG	6	7	1	P07437		1154.57	8541376	7.7572e+06	7.48723e+06	0	0.06736	High	3.26184	High	3.50505	High	3.48487	0
	SPKVSDTVVEPYN	3	10	1	P07437		1434.72	904681	0	0	0	0.002436	High	2.21724	High	2.55313	High	2.37402	0
P55087	Aquaporin-4 OS=Homo sapiens OX=9606 GN=AQP4 PE=1 SV=2 - [AQP4_HUMAN]	6.19	1	2	2	4	982930	1.13243e+06	1.22952e+06	3.24483	3.72	1	1	6.6111	6.19	2	2	3.35821	3.72	1	1	323	34.807	7.66455
	Sequence	# PSMs	# Proteins	# Protein Groups	Protein Group Accessions	Modifications	MH+ [Da]	A5: Area	B5: Area	C5: Area	q-Value	PEP	A2	XCorr A2	B2	XCorr B2	C2	XCorr C2	# Missed Cleavages
	GKDQSGEVLSSV	3	1	1	P55087		1205.61	982930	1.13243e+06	1.22952e+06	0	0.1798	High	3.24483	High	3.16747	High	3.35821	0
P02656	Apolipoprotein C-III OS=Homo sapiens OX=9606 GN=APOC3 PE=1 SV=1 - [APOC3_HUMAN]	26.26	1	2	2	4	637242	539570	641035	5.43732	26.26	2	2	3.24027	11.11	1	1	3.44723	11.11	1	1	99	10.8455	5.41455
	Sequence	# PSMs	# Proteins	# Protein Groups	Protein Group Accessions	Modifications	MH+ [Da]	A5: Area	B5: Area	C5: Area	q-Value	PEP	A2	XCorr A2	B2	XCorr B2	C2	XCorr C2	# Missed Cleavages
	SEAEDASLLSF	3	1	1	P02656		1168.54	637242	539570	641035	0	0.09855	High	3.19712	High	3.24027	High	3.44723	0
Q00839	Heterogeneous nuclear ribonucleoprotein U OS=Homo sapiens OX=9606 GN=HNRNPU PE=1 SV=6 - [HNRPU_HUMAN]	1.33	1	1	1	3	1.57484e+06	1.3245e+06	1.19796e+06	3.0107	1.33	1	1	2.90994	1.33	1	1	3.15429	1.33	1	1	825	90.528	5.99854
	Sequence	# PSMs	# Proteins	# Protein Groups	Protein Group Accessions	Modifications	MH+ [Da]	A5: Area	B5: Area	C5: Area	q-Value	PEP	A2	XCorr A2	B2	XCorr B2	C2	XCorr C2	# Missed Cleavages
	VELQKEEAQKL	3	1	1	Q00839		1314.73	1.57484e+06	1.3245e+06	1.19796e+06	0	0.1337	High	3.0107	High	2.90994	High	3.15429	0
Q15651	High mobility group nucleosome-binding domain-containing protein 3 OS=Homo sapiens OX=9606 GN=HMGN3 PE=1 SV=2 - [HMGN3_HUMAN]	18.18	1	2	2	6	1.87294e+06	981621	934604	5.58728	18.18	2	2	0	18.18	2	2	0	18.18	2	2	99	10.6595	9.65674
	Sequence	# PSMs	# Proteins	# Protein Groups	Protein Group Accessions	Modifications	MH+ [Da]	A5: Area	B5: Area	C5: Area	q-Value	PEP	A2	XCorr A2	B2	XCorr B2	C2	XCorr C2	# Missed Cleavages
	SARLSAKPAPPKPEPKPR	3	1	1	Q15651		1927.13	2.16899e+06	1.01479e+06	988117	0	0.02593	High	3.00281	High	2.26537	High	2.15882	0
	LSAKPAPPKPEPKPR	3	1	1	Q15651		1612.96	1.57689e+06	948450	881092	0	0.1689	High	2.58447	High	1.8046	High	2.23674	0
Q99497	Parkinson disease protein 7 OS=Homo sapiens OX=9606 GN=PARK7 PE=1 SV=2 - [PARK7_HUMAN]	8.99	1	1	1	3	1.26512e+06	1.34851e+06	1.76592e+06	2.993	8.99	1	1	4.82461	8.99	1	1	3.53042	8.99	1	1	189	19.8785	6.78564
	Sequence	# PSMs	# Proteins	# Protein Groups	Protein Group Accessions	Modifications	MH+ [Da]	A5: Area	B5: Area	C5: Area	q-Value	PEP	A2	XCorr A2	B2	XCorr B2	C2	XCorr C2	# Missed Cleavages
	ASKRALVILAKGAEEME	3	1	1	Q99497	N-Term(Acetyl); M16(Oxidation)	1874.01	1.26512e+06	1.34851e+06	1.76592e+06	0	2.432e-06	High	2.993	High	4.82461	High	3.53042	0
P62424	60S ribosomal protein L7a OS=Homo sapiens OX=9606 GN=RPL7A PE=1 SV=2 - [RL7A_HUMAN]	6.39	1	2	2	4	1444319	1.03285e+06	1.3062e+06	2.97874	6.39	1	1	2.5394	6.39	1	1	3.67942	6.39	2	2	266	29.977	10.6089
	Sequence	# PSMs	# Proteins	# Protein Groups	Protein Group Accessions	Modifications	MH+ [Da]	A5: Area	B5: Area	C5: Area	q-Value	PEP	A2	XCorr A2	B2	XCorr B2	C2	XCorr C2	# Missed Cleavages
	IAKLEKAKAKELATKLG	3	1	1	P62424		1812.14	1444319	1.03285e+06	1.3062e+06	0	0.05805	High	2.97874	High	2.5394	High	3.67942	0
P08708	40S ribosomal protein S17 OS=Homo sapiens OX=9606 GN=RPS17 PE=1 SV=2 - [RS17_HUMAN]	31.11	1	3	3	6	656527	848527	1.30408e+06	2.94411	9.63	1	1	5.11646	31.11	3	3	2.87032	21.48	2	2	135	15.5404	9.84717
	Sequence	# PSMs	# Proteins	# Protein Groups	Protein Group Accessions	Modifications	MH+ [Da]	A5: Area	B5: Area	C5: Area	q-Value	PEP	A2	XCorr A2	B2	XCorr B2	C2	XCorr C2	# Missed Cleavages
	DFGSLSNLQVTQP	3	1	1	P08708		1405.7	656527	585935	686408	0	0.2016	High	2.94411	High	3.08367	High	2.87032	0
P55327	Tumor protein D52 OS=Homo sapiens OX=9606 GN=TPD52 PE=1 SV=2 - [TPD52_HUMAN]	5.36	1	1	1	3	1.94195e+06	1.4342e+06	0	2.87953	5.36	1	1	2.86271	5.36	1	1	2.72384	5.36	1	1	224	24.3122	4.83057
	Sequence	# PSMs	# Proteins	# Protein Groups	Protein Group Accessions	Modifications	MH+ [Da]	A5: Area	B5: Area	C5: Area	q-Value	PEP	A2	XCorr A2	B2	XCorr B2	C2	XCorr C2	# Missed Cleavages
	TEPLPEKTQESL	3	1	1	P55327		1371.71	1.94195e+06	1.4342e+06	0	0	0.08783	High	2.87953	High	2.86271	High	2.72384	0
P17600	Synapsin-1 OS=Homo sapiens OX=9606 GN=SYN1 PE=1 SV=3 - [SYN1_HUMAN]	5.11	1	2	2	6	1.1438e+06	1.25369e+06	2.10875e+06	5.35236	5.11	2	2	5.45534	5.11	2	2	7.8348	5.11	2	2	705	74.0656	9.83252
	Sequence	# PSMs	# Proteins	# Protein Groups	Protein Group Accessions	Modifications	MH+ [Da]	A5: Area	B5: Area	C5: Area	q-Value	PEP	A2	XCorr A2	B2	XCorr B2	C2	XCorr C2	# Missed Cleavages
	RTGPPTTQQPRPSGPGPAGRPKP	3	1	1	P17600		2337.26	1.58022e+06	1.95343e+06	2.10875e+06	0	0.07576	High	2.73809	High	3.31495	High	4.58178	0
	SQDEVKAETIRSL	3	1	1	P17600		1475.77	707390	553944	0	0	0.1251	High	2.61427	High	2.14038	High	3.25302	0
P48681	Nestin OS=Homo sapiens OX=9606 GN=NES PE=1 SV=2 - [NEST_HUMAN]	0.62	1	1	1	3	0	1.0848e+06	0	2.68856	0.62	1	1	2.78843	0.62	1	1	2.53177	0.62	1	1	1621	177.332	4.36084
	Sequence	# PSMs	# Proteins	# Protein Groups	Protein Group Accessions	Modifications	MH+ [Da]	A5: Area	B5: Area	C5: Area	q-Value	PEP	A2	XCorr A2	B2	XCorr B2	C2	XCorr C2	# Missed Cleavages
	LEEENQESLR	3	1	1	P48681		1246.6	0	1.0848e+06	0	0	0.204	High	2.68856	High	2.78843	High	2.53177	0
P07384	Calpain-1 catalytic subunit OS=Homo sapiens OX=9606 GN=CAPN1 PE=1 SV=1 - [CAN1_HUMAN]	1.26	1	1	1	3	991487	996891	939584	2.54783	1.26	1	1	2.93016	1.26	1	1	2.39703	1.26	1	1	714	81.8382	5.66846
	Sequence	# PSMs	# Proteins	# Protein Groups	Protein Group Accessions	Modifications	MH+ [Da]	A5: Area	B5: Area	C5: Area	q-Value	PEP	A2	XCorr A2	B2	XCorr B2	C2	XCorr C2	# Missed Cleavages
	SEEIITPVY	3	1	1	P07384	N-Term(Acetyl)	1092.55	991487	996891	939584	0	0.1589	High	2.54783	High	2.93016	High	2.39703	0
P61604	10 kDa heat shock protein, mitochondrial OS=Homo sapiens OX=9606 GN=HSPE1 PE=1 SV=2 - [CH10_HUMAN]	25.49	1	2	2	4	682333	823564	1.14182e+06	2.49818	11.76	1	1	2.72938	11.76	1	1	2.43545	25.49	2	2	102	10.9249	8.92432
	Sequence	# PSMs	# Proteins	# Protein Groups	Protein Group Accessions	Modifications	MH+ [Da]	A5: Area	B5: Area	C5: Area	q-Value	PEP	A2	XCorr A2	B2	XCorr B2	C2	XCorr C2	# Missed Cleavages
	FRDGDILGKYVD	3	1	1	P61604		1397.71	682333	823564	1.14182e+06	0	0.185	High	2.49818	High	2.72938	High	2.43545	0
P43003	Excitatory amino acid transporter 1 OS=Homo sapiens OX=9606 GN=SLC1A3 PE=1 SV=1 - [EAA1_HUMAN]	3.14	1	3	3	7	1.21953e+06	1.14079e+06	1.49692e+06	12.4468	3.14	3	4	7.20815	3.14	2	2	2.87115	3.14	1	1	542	59.5337	8.41162
	Sequence	# PSMs	# Proteins	# Protein Groups	Protein Group Accessions	Modifications	MH+ [Da]	A5: Area	B5: Area	C5: Area	q-Value	PEP	A2	XCorr A2	B2	XCorr B2	C2	XCorr C2	# Missed Cleavages
	IAQDNETEKPIDSETKM	3	1	1	P43003	M17(Oxidation)	1964.92	0	1.5542e+06	1.49692e+06	0	7.119e-06	High	2.2855	High	3.95306	High	2.87115	0
P16403	Histone H1.2 OS=Homo sapiens OX=9606 GN=H1-2 PE=1 SV=2 - [H12_HUMAN]	50.23	3	6	30	73	2.10517e+07	1.02572e+07	8.73958e+06	64.3679	50.23	24	27	56.544	47.89	21	22	59.8572	47.89	20	24	213	21.3517	10.9312
	Sequence	# PSMs	# Proteins	# Protein Groups	Protein Group Accessions	Modifications	MH+ [Da]	A5: Area	B5: Area	C5: Area	q-Value	PEP	A2	XCorr A2	B2	XCorr B2	C2	XCorr C2	# Missed Cleavages
	SETAPAAPAAAPPAEKAPVKKKAA	3	1	1	P16403	N-Term(Acetyl)	2314.29	9.40453e+06	7.95839e+06	7.20865e+06	0	0.1824	High	2.23979	High	1.79988	High	2.25734	0
	SETAPAAPAAAPPAEKAPVKKKAAKK	4	1	1	P16403	N-Term(Acetyl)	2570.47	2128259	2.17744e+06	2.1583e+06	0.002	0.2536	High	2.26023	High	1.68935	High	2.1452	0
P26447	Protein S100-A4 OS=Homo sapiens OX=9606 GN=S100A4 PE=1 SV=1 - [S10A4_HUMAN]	9.9	1	1	1	3	1.57768e+06	1.49435e+06	1.2066e+06	2.23131	9.9	1	1	2.28361	9.9	1	1	2.42326	9.9	1	1	101	11.7207	6.11279
	Sequence	# PSMs	# Proteins	# Protein Groups	Protein Group Accessions	Modifications	MH+ [Da]	A5: Area	B5: Area	C5: Area	q-Value	PEP	A2	XCorr A2	B2	XCorr B2	C2	XCorr C2	# Missed Cleavages
	FEGFPDKQPR	3	1	1	P26447		1220.61	1.57768e+06	1.49435e+06	1.2066e+06	0	0.1492	High	2.23131	High	2.28361	High	2.42326	0
P49207	60S ribosomal protein L34 OS=Homo sapiens OX=9606 GN=RPL34 PE=1 SV=3 - [RL34_HUMAN]	7.69	1	1	1	3	1.28303e+06	770338	739496	2.09069	7.69	1	1	2.35316	7.69	1	1	2.32973	7.69	1	1	117	13.2845	11.4731
	Sequence	# PSMs	# Proteins	# Protein Groups	Protein Group Accessions	Modifications	MH+ [Da]	A5: Area	B5: Area	C5: Area	q-Value	PEP	A2	XCorr A2	B2	XCorr B2	C2	XCorr C2	# Missed Cleavages
	IEEQKIVVK	3	1	1	P49207		1085.66	1.28303e+06	770338	739496	0	0.1983	High	2.09069	High	2.35316	High	2.32973	0
Q92777	Synapsin-2 OS=Homo sapiens OX=9606 GN=SYN2 PE=2 SV=4 - [SYN2_HUMAN]	2.41	1	1	1	3	1.29626e+06	0	1.25334e+06	0	2.41	1	1	3.56521	2.41	1	1	4.37403	2.41	1	1	582	62.9567	8.41162
	Sequence	# PSMs	# Proteins	# Protein Groups	Protein Group Accessions	Modifications	MH+ [Da]	A5: Area	B5: Area	C5: Area	q-Value	PEP	A2	XCorr A2	B2	XCorr B2	C2	XCorr C2	# Missed Cleavages
	ANEDEAKAETIRSL	3	1	1	Q92777		1546.77	1.29626e+06	0	1.25334e+06	0	0.04259	High	1.98808	High	3.56521	High	4.37403	0
P04921	Glycophorin-C OS=Homo sapiens OX=9606 GN=GYPC PE=1 SV=1 - [GLPC_HUMAN]	14.06	1	3	3	6	3.63317e+06	2.91373e+06	3.58191e+06	0	14.06	2	2	3.36678	14.06	2	2	0	14.06	2	2	128	13.8017	4.84326
	Sequence	# PSMs	# Proteins	# Protein Groups	Protein Group Accessions	Modifications	MH+ [Da]	A5: Area	B5: Area	C5: Area	q-Value	PEP	A2	XCorr A2	B2	XCorr B2	C2	XCorr C2	# Missed Cleavages
	GDPALQDAGDSSRKEYFI	3	1	1	P04921		1968.94	2.61652e+06	3.22744e+06	2.24917e+06	0	0.02844	High	1.92761	High	1.6472	High	1.76837	0
P83731	60S ribosomal protein L24 OS=Homo sapiens OX=9606 GN=RPL24 PE=1 SV=1 - [RL24_HUMAN]	9.55	1	1	1	3	742696	543953	684752	0	9.55	1	1	0	9.55	1	1	0	9.55	1	1	157	17.7679	11.2534
	Sequence	# PSMs	# Proteins	# Protein Groups	Protein Group Accessions	Modifications	MH+ [Da]	A5: Area	B5: Area	C5: Area	q-Value	PEP	A2	XCorr A2	B2	XCorr B2	C2	XCorr C2	# Missed Cleavages
	IVKPVKVSAPRVGGK	3	1	1	P83731		1534.98	742696	543953	684752	0	0.001126	High	1.72998	High	1.6053	High	1.62387	0
P32119	Peroxiredoxin-2 OS=Homo sapiens OX=9606 GN=PRDX2 PE=1 SV=5 - [PRDX2_HUMAN]	7.58	1	1	1	3	1.60497e+06	1.55652e+06	1.60547e+06	2.61382	7.58	1	1	2.1934	7.58	1	1	2.12299	7.58	1	1	198	21.8782	5.97314
	Sequence	# PSMs	# Proteins	# Protein Groups	Protein Group Accessions	Modifications	MH+ [Da]	A5: Area	B5: Area	C5: Area	q-Value	PEP	A2	XCorr A2	B2	XCorr B2	C2	XCorr C2	# Missed Cleavages
	ASGNARIGKPAPDFK	3	1	1	P32119	N-Term(Acetyl)	1570.84	1.60497e+06	1.55652e+06	1.60547e+06	0.002	0.2804	High	2.61382	High	2.1934	High	2.12299	0
P14209	CD99 antigen OS=Homo sapiens OX=9606 GN=CD99 PE=1 SV=1 - [CD99_HUMAN]	6.49	1	3	3	8	2.03859e+06	1.65525e+06	4.13566e+06	5.30252	5.95	2	2	8.39297	6.49	3	3	3.48318	6.49	2	3	185	18.8363	4.75439
	Sequence	# PSMs	# Proteins	# Protein Groups	Protein Group Accessions	Modifications	MH+ [Da]	A5: Area	B5: Area	C5: Area	q-Value	PEP	A2	XCorr A2	B2	XCorr B2	C2	XCorr C2	# Missed Cleavages
	EPAVQRTLLE	3	1	1	P14209		1155.64	1.94313e+06	2.25467e+06	1.72321e+06	0.002	0.2842	High	1.88648	High	1.77606	High	1.61105	0
P07195	L-lactate dehydrogenase B chain OS=Homo sapiens OX=9606 GN=LDHB PE=1 SV=2 - [LDHB_HUMAN]	3.59	1	1	1	3	702650	637531	0	2.47948	3.59	1	1	2.92175	3.59	1	1	2.62193	3.59	1	1	334	36.6151	6.04932
	Sequence	# PSMs	# Proteins	# Protein Groups	Protein Group Accessions	Modifications	MH+ [Da]	A5: Area	B5: Area	C5: Area	q-Value	PEP	A2	XCorr A2	B2	XCorr B2	C2	XCorr C2	# Missed Cleavages
	ATLKEKLIAPVA	3	1	1	P07195	N-Term(Acetyl)	1295.8	702650	637531	0	0.003	0.03865	High	2.47948	High	2.92175	High	2.62193	0

## Sheet: TableS2_E) R_CUSA_A+
52 Uniprot accessions of the 168 sequences identified with high confidence, rank 1, and filtered for HIGH across the three runs
Accession	Description	ΣCoverage	Σ# Proteins	Σ# Unique Peptides	Σ# Peptides	Σ# PSMs	A5: Area	B5: Area	C5: Area	Score A2	Coverage A2	# Peptides A2	# PSM A2	Score B2	Coverage B2	# Peptides B2	# PSM B2	Score C2	Coverage C2	# Peptides C2	# PSM C2	# AAs	MW [kDa]	calc. pI
P08670	Vimentin OS=Homo sapiens OX=9606 GN=VIM PE=1 SV=4 - [VIME_HUMAN]	22.96	1	23	23	73	7.87058e+06	1.13119e+07	6.06661e+06	95.6345	18.45	18	24	92.9576	22.96	17	25	98.5064	20.17	17	24	466	53.6191	5.12256
	Sequence	# PSMs	# Proteins	# Protein Groups	Protein Group Accessions	Modifications	MH+ [Da]	A5: Area	B5: Area	C5: Area	q-Value	PEP	A2	XCorr A2	B2	XCorr B2	C2	XCorr C2	# Missed Cleavages
	LIKTVETRDGQVINETSQHHDDLE	6	1	1	P08670		2777.38	6.82188e+06	6.96985e+06	8.77928e+06	0	4.429e-05	High	7.02589	High	5.58319	High	6.44611	0
	RDGQVINETSQHHDDLE	3	1	1	P08670		1992.91	3.39507e+06	2.7605e+06	3.82758e+06	0	0.001832	High	4.93524	High	5.80931	High	5.96804	0
	TVETRDGQVINETSQ	3	1	1	P08670		1676.81	1.93494e+06	1.14871e+06	1.36359e+06	0	0.0004421	High	4.36612	High	4.04428	High	3.91097	0
	LIKTVETRDGQVINETSQ	4	1	1	P08670		2031.08	8.07e+06	1.74462e+07	1.85536e+07	0	0.001346	High	3.9383	High	3.16357	High	3.5032	0
	FGGPGTASRPSSS	3	1	1	P08670		1207.57	1.67347e+06	1.68736e+06	1.56364e+06	0	0.01052	High	3.1824	High	2.86553	High	2.72072	0
P69905	Hemoglobin subunit alpha OS=Homo sapiens OX=9606 GN=HBA1 PE=1 SV=2 - [HBA_HUMAN]	66.9	2	28	28	99	4.50366e+08	4.28102e+08	6.90169e+07	107.916	66.9	25	38	98.5986	61.97	19	32	103.867	61.27	20	29	142	15.2479	8.67529
	Sequence	# PSMs	# Proteins	# Protein Groups	Protein Group Accessions	Modifications	MH+ [Da]	A5: Area	B5: Area	C5: Area	q-Value	PEP	A2	XCorr A2	B2	XCorr B2	C2	XCorr C2	# Missed Cleavages
	AAHLPAEFTPAVHASLDKF	14	1	1	P69905		2022.05	5.04072e+07	6.30297e+07	7.14638e+07	0	9.413e-08	High	6.45636	High	4.99722	High	4.86263	0
	VLSPADKTNVKAAWGKVGAHAGEYGAEALERM	9	1	1	P69905	M32(Oxidation)	3342.7	1.98612e+07	1.59004e+07	2.37154e+07	0	2.153e-09	High	5.28071	High	4.83926	High	4.58947	0
	GKVGAHAGEYGAEALERM	5	1	1	P69905	M18(Oxidation)	1861.89	960319	1.49653e+06	1.64166e+06	0	0.0002364	High	5.24576	High	5.56747	High	5.81205	0
	VLSPADKTNVKAAWGKVGAHAGEYGAEALER	3	1	1	P69905		3195.66	6.04388e+06	5.74991e+06	9.59099e+06	0	8.905e-05	High	4.96044	High	5.36168	High	4.68144	0
	PAVHASLDKF	3	1	1	P69905		1084.58	0	0	0	0	0.001702	High	4.28636	High	4.28173	High	4.37484	0
	HFDLSHGSAQVK	6	1	1	P69905		1325.66	3.72747e+06	3.3e+06	3.76068e+06	0	0.0003327	High	4.279	High	4.6817	High	3.64391	0
	AHAGEYGAEALERM	6	1	1	P69905	M14(Oxidation)	1520.68	1.74502e+06	2.71526e+06	2.14645e+06	0	0.0004922	High	3.82885	High	4.64795	High	4.59375	0
	LASVSTVLTSKY	3	1	1	P69905		1268.71	2.68939e+07	2.3071e+07	16358844	0	0.003778	High	3.59091	High	3.34263	High	4.00264	0
	FLSFPTTKTY	3	1	1	P69905		1204.63	2.83201e+06	2.95531e+06	2.66291e+06	0	1.413e-06	High	3.35896	High	3.05583	High	3.25557	0
	LASVSTVLTSKYR	10	1	1	P69905		1424.82	1.17034e+09	1.07091e+09	7.26969e+08	0	0.0007248	High	3.05493	High	3.17909	High	3.10041	0
	ASVSTVLTSKYR	10	1	1	P69905		1311.73	1.3035e+08	1.31684e+08	95362042	0	0.00443	High	2.82912	High	2.97157	High	2.949	0
	AHAGEYGAEALE	3	1	1	P69905		1217.55	3.48456e+06	3.87291e+06	3.70223e+06	0	0.003658	High	2.66508	High	2.69602	High	2.74114	0
	FDLSHGSAQVK	6	1	1	P69905		1188.61	8.67201e+06	9.22871e+06	8717185	0	0.00152	High	2.6602	High	2.89246	High	2.74759	0
	TYFPHFDLSHGSAQVK	3	1	1	P69905		1833.9	1.59521e+06	1.65713e+06	1.36679e+06	0	2.551e-06	High	2.02459	High	1.86351	High	1.59511	0
	SVSTVLTSKYR	6	1	1	P69905		1240.69	804660	8.17124e+07	4.79025e+07	0	0.01557	High	1.26284	High	2.33157	High	2.54693	0
	LASVSTVL	3	1	1	P69905		789.473	2.38491e+06	1.26641e+06	1.52296e+06	0.002	0.02926	High	2.08401	High	2.1413	High	2.40998	0
	STVLTSKYR	3	1	1	P69905		1054.59	1.36409e+07	1.37438e+07	9.55912e+06	0.002	0.03812	High	1.47455	High	1.51326	High	2.23687	0
P04406	Glyceraldehyde-3-phosphate dehydrogenase OS=Homo sapiens OX=9606 GN=GAPDH PE=1 SV=3 - [G3P_HUMAN]	12.84	1	5	5	10	818246	1.28577e+06	0	14.449	9.25	3	3	16.9859	12.84	4	4	10.4334	8.66	3	3	335	36.0304	8.45557
	Sequence	# PSMs	# Proteins	# Protein Groups	Protein Group Accessions	Modifications	MH+ [Da]	A5: Area	B5: Area	C5: Area	q-Value	PEP	A2	XCorr A2	B2	XCorr B2	C2	XCorr C2	# Missed Cleavages
	GYTEHQVVSSDFNSDTH	3	1	1	P04406		1922.82	0	0	0	0	0.0001569	High	6.36083	High	5.39586	High	3.28755	0
Q92686	Neurogranin OS=Homo sapiens OX=9606 GN=NRGN PE=1 SV=1 - [NEUG_HUMAN]	42.31	1	9	9	30	3.95383e+06	3.67007e+06	3.81866e+06	41.259	42.31	7	10	35.2577	42.31	6	9	43.0916	42.31	8	11	78	7.61366	7.86963
	Sequence	# PSMs	# Proteins	# Protein Groups	Protein Group Accessions	Modifications	MH+ [Da]	A5: Area	B5: Area	C5: Area	q-Value	PEP	A2	XCorr A2	B2	XCorr B2	C2	XCorr C2	# Missed Cleavages
	GGPGGAGVARGGAGGGPSGD	3	1	1	Q92686		1510.71	1.14217e+06	1.12336e+06	993453	0	2.184e-05	High	5.91693	High	5.49216	High	5.47094	0
	GGPGGAGVARGGAGGGP	6	1	1	Q92686		1251.62	3.23669e+06	3.18258e+06	3.30464e+06	0	0.001287	High	4.91876	High	5.09539	High	4.85924	0
	RKGPGPGGPGGAGVARGGAGGGPSGD	5	1	1	Q92686		2103.05	5.48258e+06	4.79916e+06	5.11973e+06	0	0.001904	High	4.49915	High	4.06573	High	3.50612	0
	GPGGPGGAGVARGGAGGGP	3	1	1	Q92686		1405.7	611106	663046	688517	0	0.002502	High	4.09475	High	4.14053	High	3.14371	0
	KGPGPGGPGGAGVARGGAGGGP	3	1	1	Q92686		1687.87	3.14221e+06	3.02847e+06	3.0316e+06	0	1.778e-05	High	4.01679	High	4.47726	High	4.36273	0
	IKSGERGRKGPGPGGPGGAGVARGGAGGGPSGD	3	1	1	Q92686		2830.45	2.95351e+06	423020	2.11231e+06	0	0.001865	High	3.25697	High	2.26626	High	3.92626	0
P02671	Fibrinogen alpha chain OS=Homo sapiens OX=9606 GN=FGA PE=1 SV=2 - [FIBA_HUMAN]	15.36	1	24	24	72	1.11603e+08	1.13487e+08	5.34266e+07	93.5447	13.97	17	24	105.012	13.97	19	26	86.4712	9.7	16	22	866	94.9144	6.01123
	Sequence	# PSMs	# Proteins	# Protein Groups	Protein Group Accessions	Modifications	MH+ [Da]	A5: Area	B5: Area	C5: Area	q-Value	PEP	A2	XCorr A2	B2	XCorr B2	C2	XCorr C2	# Missed Cleavages
	ADSGEGDFLAEGGGVR	14	1	1	P02671		1536.7	9.10313e+07	8.52883e+07	9.05816e+07	0	1.274e-06	High	5.63369	High	5.6916	High	5.12312	0
	DSGEGDFLAEGGGVR	10	1	1	P02671		1465.66	6.30377e+07	6.70175e+07	5.93985e+07	0	2.872e-05	High	5.35059	High	5.98635	High	5.11503	0
	GEGDFLAEGGGVR	3	1	1	P02671		1263.6	1.8074e+08	1.88156e+08	6.56667e+06	0	1.356e-09	High	4.94649	High	4.67694	High	4.25259	0
	EGDFLAEGGGVR	3	1	1	P02671		1206.58	2.02899e+07	7.67649e+06	10299701	0	3.726e-05	High	4.36288	High	4.50137	High	3.94418	0
	ADSGEGDFLAEGGGV	3	1	1	P02671		1380.6	1.11728e+06	963843	1.26898e+06	0	0.001708	High	4.11621	High	3.67758	High	4.00759	0
	GDFLAEGGGVR	3	1	1	P02671		1077.54	4.57436e+06	3772957	4.30375e+06	0	0.0009464	High	4.1002	High	4.18432	High	4.01	0
	SETESRGSESGIFTNT	3	1	1	P02671		1701.76	4.32949e+06	4.7343e+06	6.17862e+06	0	0.0009714	High	4.0662	High	4.15581	High	4.44573	0
	DSGEGDFLAEGGGV	3	1	1	P02671		1309.56	0	0	703157	0	0.01594	High	3.76265	High	3.75875	High	3.86636	0
	DFLAEGGGVR	3	1	1	P02671		1020.52	0	2.0197e+06	2.09862e+06	0	0.001818	High	3.47573	High	3.64336	High	3.6943	0
	TSSTSYNRGDSTFESKSY	3	1	1	P02671		2016.88	0	0	736886	0	0.007375	High	3.24488	High	2.51584	High	2.17554	0
	GDSTFESKSY	3	1	1	P02671		1120.48	819980	746712	908730	0	0.01545	High	2.84951	High	3.07323	High	3.15149	0
	EEVSGNVSPGTR	3	1	1	P02671		1231.6	1.16964e+06	849049	989449	0.005	0.03339	High	2.29831	High	2.5173	High	2.65009	0
P62328	Thymosin beta-4 OS=Homo sapiens OX=9606 GN=TMSB4X PE=1 SV=2 - [TYB4_HUMAN]	97.73	1	14	14	39	8.71923e+06	7.31118e+06	8.14447e+06	53.4197	97.73	10	15	43.8221	97.73	11	12	47.6173	97.73	8	12	44	5.04952	5.05908
	Sequence	# PSMs	# Proteins	# Protein Groups	Protein Group Accessions	Modifications	MH+ [Da]	A5: Area	B5: Area	C5: Area	q-Value	PEP	A2	XCorr A2	B2	XCorr B2	C2	XCorr C2	# Missed Cleavages
	LKKTETQEKNPLPSKETIEQEKQAGES	3	1	1	P62328		3070.6	1.41065e+06	1.29912e+06	1.3439e+06	0	1.302e-08	High	5.41171	High	3.96575	High	3.90743	0
	KTETQEKNPLPSKETIEQEKQAGES	8	1	1	P62328		2829.42	1.24589e+07	1.2182e+07	1.13235e+07	0	0.0001168	High	5.13084	High	4.72763	High	4.94047	0
	SDKPDMAEIEKFDKSKLK	3	1	1	P62328	N-Term(Acetyl); M6(Oxidation)	2167.1	2.82886e+06	3.9411e+06	3.5661e+06	0	0.0002395	High	4.58303	High	4.37814	High	4.82754	0
	KTETQEKNPLPSKETIEQEKQA	3	1	1	P62328		2556.32	1.98677e+06	1.56801e+06	1.64534e+06	0	0.01188	High	4.31047	High	3.10433	High	4.11374	0
	KTETQEKNPLPSKETIEQEKQ	4	1	1	P62328		2485.29	5.94792e+06	5.81043e+06	5.90261e+06	0	0.0006574	High	4.1157	High	3.4615	High	3.91532	0
	SDKPDMAEIEKFDKS	3	1	1	P62328	N-Term(Acetyl); M6(Oxidation)	1797.83	4.56748e+06	3.49102e+06	5.3663e+06	0	0.0001311	High	4.00918	High	5.07379	High	4.34166	0
	SDKPDMAEIEKFDKSK	3	1	1	P62328	N-Term(Acetyl); M6(Oxidation)	1925.92	1.26556e+06	1.88656e+06	1.32221e+06	0	0.0008837	High	2.89672	High	3.37706	High	3.04576	0
P02686	Myelin basic protein OS=Homo sapiens OX=9606 GN=MBP PE=1 SV=3 - [MBP_HUMAN]	52.3	1	97	97	280	6.54793e+07	2.26395e+07	2.05481e+07	300.83	49.01	77	99	318.765	50	81	109	233.986	45.72	56	72	304	33.0973	9.78857
	Sequence	# PSMs	# Proteins	# Protein Groups	Protein Group Accessions	Modifications	MH+ [Da]	A5: Area	B5: Area	C5: Area	q-Value	PEP	A2	XCorr A2	B2	XCorr B2	C2	XCorr C2	# Missed Cleavages
	HYGSLPQKSHGRTQDENPVVH	5	1	1	P02686		2386.18	3938577	2.93556e+06	2.22471e+06	0	0.001988	High	5.35325	High	5.51394	High	5.22752	0
	HRDTGILDSIGRF	3	1	1	P02686		1486.78	1.88448e+06	1.62355e+06	1.96947e+06	0	0.0004727	High	4.30503	High	4.32375	High	3.93681	0
	YGSLPQKSHGRTQDENPVVH	4	1	1	P02686		2249.11	5.83059e+06	5.17669e+06	5.33993e+06	0	8.923e-05	High	4.30232	High	4.84148	High	4.29555	0
	ASQKRPSQRHGSKYLATASTMDHA	5	1	1	P02686	N-Term(Acetyl); M21(Oxidation)	2686.32	5.09743e+06	6.33563e+06	6.49024e+06	0	0.01775	High	4.29822	High	4.09072	High	4.24549	0
	GSLPQKSHGRTQDENPVVHFF	3	1	1	P02686		2380.19	2.16723e+06	1.62434e+06	1.71953e+06	0	0.003142	High	4.15331	High	4.13301	High	4.17518	0
	GRTQDENPVVHF	3	1	1	P02686		1398.68	4.13386e+06	4.11725e+06	3.12128e+06	0	0.00449	High	4.0604	High	3.02404	High	3.99762	0
	TQDENPVVHFF	6	1	1	P02686		1332.62	1.43874e+07	1.47297e+07	1.15697e+07	0	0.02041	High	3.98853	High	4.25342	High	4.0341	0
	DTGILDSIGR	3	1	1	P02686		1046.55	3.46463e+06	2.9844e+06	3.44986e+06	0	0.001684	High	3.90436	High	3.86096	High	3.94364	0
	GRTQDENPVVHFF	3	1	1	P02686		1545.75	1.75438e+06	1.7648e+06	1.51233e+06	0	4.638e-09	High	3.84784	High	3.40799	High	3.46092	0
	SHGRTQDENPVVHF	6	1	1	P02686		1622.77	2.05035e+06	1.8614e+06	1.91023e+06	0	0.006523	High	3.76069	High	4.03893	High	3.94002	0
	FGYGGRASDY	3	1	1	P02686		1092.48	1.95116e+06	2.20961e+06	3.31331e+06	0	0.006755	High	3.65644	High	3.57214	High	3.63689	0
	GFKGVDAQGTLS	4	1	1	P02686		1179.61	1.85169e+07	1.514e+07	1.62179e+07	0	0.0129	High	3.65417	High	3.43733	High	3.48009	0
	FKGVDAQGTLS	3	1	1	P02686		1122.58	2.9046e+06	1.82038e+06	1.8736e+06	0	0.004144	High	3.63084	High	3.52046	High	3.69421	0
	DTGILDSIGRF	4	1	1	P02686		1193.62	2.20615e+06	3.57277e+06	3.75466e+06	0	0.001115	High	3.59616	High	3.40818	High	3.60854	0
	TQDENPVVHF	3	1	1	P02686		1185.56	46962372	2.88209e+07	2.24934e+07	0	0.02641	High	3.43405	High	3.53113	High	3.61809	0
	QDENPVVHFF	5	1	1	P02686		1231.58	2.60153e+06	2.27863e+06	2.171e+06	0	0.004042	High	3.21346	High	2.99987	High	2.76308	0
	SLPQKSHGRTQDENPVVHF	5	1	1	P02686		2176.1	9.45604e+06	8.88669e+06	9.13427e+06	0	0.0121	High	3.10058	High	3.3843	High	2.69896	0
	HRDTGILDSIGR	3	1	1	P02686		1339.71	7.1908e+06	1.03639e+07	1.13037e+07	0	0.0009841	High	2.97004	High	3.65222	High	3.67496	0
	LPQKSHGRTQDENPVVH	3	1	1	P02686		1942	1.56073e+06	1.42571e+06	1.6428e+06	0	0.001816	High	2.90168	High	1.78301	High	2.58008	0
	GSLPQKSHGRTQDENPVVH	5	1	1	P02686		2086.05	5.57855e+06	5.12813e+06	5155380	0	0.009293	High	2.87701	High	2.74853	High	2.96502	0
	SLPQKSHGRTQDENPVVHFF	4	1	1	P02686		2323.17	4.72612e+06	4.36087e+06	4.25338e+06	0	0.0002174	High	2.75883	High	4.11083	High	2.55136	0
	QDENPVVHF	3	1	1	P02686		1084.51	0	0	1.6744e+06	0	0.005872	High	2.39106	High	2.84215	High	2.62941	0
	TGILDSIGRF	3	1	1	P02686		1078.59	291602	0	222435	0	0.01372	High	2.37247	High	2.76253	High	3.01696	0
	SLPQKSHGRTQDENPVVH	7	1	1	P02686		2029.03	2.34629e+07	2.39578e+07	2.67885e+07	0	0.001812	High	2.3552	High	2.10799	High	2.77361	0
	GYGGRASDY	3	1	1	P02686		945.409	2.12127e+06	1.86738e+06	2.29071e+06	0	7.874e-05	High	2.28841	High	2.20389	High	2.26223	0
	YGSLPQK	3	1	1	P02686		792.427	1.43174e+06	1.0722e+06	1.47445e+06	0	0.001559	High	2.10008	High	2.39229	High	2.4974	0
	GFGYGGRASDYKSA	4	1	1	P02686		1435.66	3.64675e+06	1.80278e+06	2.00079e+06	0	0.01296	High	1.91026	High	2.06694	High	2.35359	0
	SAHKGFKGVDAQGTLS	7	1	1	P02686		1602.83	5.04682e+07	3330134	4.08537e+07	0.002	0.0414	High	3.19375	High	3.2033	High	2.77086	0
P02766	Transthyretin OS=Homo sapiens OX=9606 GN=TTR PE=1 SV=1 - [TTHY_HUMAN]	12.93	1	2	2	9	1.58164e+06	1.4418e+06	1.44854e+06	13.5912	12.93	2	3	12.5172	12.93	2	3	12.7255	12.93	2	3	147	15.877	5.75732
	Sequence	# PSMs	# Proteins	# Protein Groups	Protein Group Accessions	Modifications	MH+ [Da]	A5: Area	B5: Area	C5: Area	q-Value	PEP	A2	XCorr A2	B2	XCorr B2	C2	XCorr C2	# Missed Cleavages
	LLSPYSYSTTAVVTNPKE	3	1	1	P02766		1970.02	2.19304e+06	1.71487e+06	1.64187e+06	0	6.586e-11	High	5.21142	High	3.61405	High	4.05674	0
	ALLSPYSYSTTAVVTNPKE	6	1	1	P02766		2041.06	970230	1.16872e+06	1.25521e+06	0	6.909e-05	High	4.22759	High	4.85473	High	4.74554	0
Q16352	Alpha-internexin OS=Homo sapiens OX=9606 GN=INA PE=1 SV=2 - [AINX_HUMAN]	3.21	1	1	1	5	5.1003e+06	4.90319e+06	3.75804e+06	9.31392	3.21	1	2	8.39181	3.21	1	2	5.13703	3.21	1	1	499	55.3574	5.40186
	Sequence	# PSMs	# Proteins	# Protein Groups	Protein Group Accessions	Modifications	MH+ [Da]	A5: Area	B5: Area	C5: Area	q-Value	PEP	A2	XCorr A2	B2	XCorr B2	C2	XCorr C2	# Missed Cleavages
	TEKSNIEETTISSQKI	5	1	1	Q16352		1807.94	5.1003e+06	4.90319e+06	3.75804e+06	0	7.798e-07	High	5.15138	High	5.39573	High	5.13703	0
P04083	Annexin A1 OS=Homo sapiens OX=9606 GN=ANXA1 PE=1 SV=2 - [ANXA1_HUMAN]	4.05	1	3	3	6	2.68683e+06	1.58514e+06	2.38888e+06	12.2073	4.05	3	3	4.70728	4.05	1	1	7.41472	4.05	2	2	346	38.69	7.02002
	Sequence	# PSMs	# Proteins	# Protein Groups	Protein Group Accessions	Modifications	MH+ [Da]	A5: Area	B5: Area	C5: Area	q-Value	PEP	A2	XCorr A2	B2	XCorr B2	C2	XCorr C2	# Missed Cleavages
	FIENEEQEYVQTVK	3	1	1	P04083		1755.85	1.59654e+06	1.58514e+06	1.50658e+06	0	0.000356	High	5.04037	High	4.70728	High	4.71578	0
P63313	Thymosin beta-10 OS=Homo sapiens OX=9606 GN=TMSB10 PE=1 SV=2 - [TYB10_HUMAN]	97.73	1	4	4	8	2.55435e+06	2.7884e+06	3.55716e+06	7.94537	97.73	2	2	8.47385	97.73	2	3	6.26575	97.73	3	3	44	5.02255	5.36377
	Sequence	# PSMs	# Proteins	# Protein Groups	Protein Group Accessions	Modifications	MH+ [Da]	A5: Area	B5: Area	C5: Area	q-Value	PEP	A2	XCorr A2	B2	XCorr B2	C2	XCorr C2	# Missed Cleavages
	ADKPDMGEIASFDKAKLKKTETQEKN	4	1	1	P63313	N-Term(Acetyl); M6(Oxidation)	2980.5	3.45993e+06	2.03032e+06	0	0	0.0002011	High	5.03918	High	5.81274	High	4.11334	0
P14136	Glial fibrillary acidic protein OS=Homo sapiens OX=9606 GN=GFAP PE=1 SV=1 - [GFAP_HUMAN]	21.99	1	33	33	115	1.03633e+07	1.57774e+07	9.29963e+06	103.287	20.37	19	37	131.638	15.74	27	47	104.051	19.44	17	31	432	49.8496	5.51611
	Sequence	# PSMs	# Proteins	# Protein Groups	Protein Group Accessions	Modifications	MH+ [Da]	A5: Area	B5: Area	C5: Area	q-Value	PEP	A2	XCorr A2	B2	XCorr B2	C2	XCorr C2	# Missed Cleavages
	SNLQIRETSLDTKSVSEGHLK	6	1	1	P14136		2342.24	3.14061e+06	3.06519e+06	5.47306e+06	0	1.046e-12	High	4.98716	High	4.46812	High	4.56212	0
	QIRETSLDTKSVSEGHLK	6	1	1	P14136		2028.08	3.26118e+06	3.30601e+06	2.51094e+06	0	0.0003513	High	4.64773	High	5.7697	High	5.29166	0
	RNIVVKTVEMRDGEVIKE	4	1	1	P14136	M10(Oxidation)	2131.16	4.03974e+06	4.35505e+06	5.68911e+06	0	0.0008889	High	4.49109	High	4.95509	High	4.85496	0
	IRETSLDTKSVSEGHLK	6	1	1	P14136		1900.02	4.96056e+06	3.71693e+06	0	0	4.499e-05	High	4.37062	High	4.39015	High	4.71216	0
	MRDGEVIKESKQEHKDVM	10	1	1	P14136	M18(Oxidation)	2175.06	2.982e+06	2.34039e+06	2.83071e+06	0	0.009965	High	4.2768	High	4.21408	High	4.62407	0
	RNIVVKTVEMRDGEVIKESKQEHKDVM	7	1	1	P14136	M10(Oxidation); M27(Oxidation)	3229.67	9.02415e+06	1.00144e+07	1.14316e+07	0	0.003672	High	4.09734	High	4.64491	High	5.24837	0
	RDGEVIKESKQEHKDVM	14	1	1	P14136	M17(Oxidation)	2044.02	5.73499e+06	4.08255e+06	3.37782e+06	0	9.051e-05	High	3.98825	High	5.08947	High	3.70708	0
	SLDTKSVSEGHL	4	1	1	P14136		1272.65	3.28234e+06	770961	0	0	0.0001018	High	2.78495	High	2.81472	High	3.43767	0
	SLDTKSVSEGHLK	7	1	1	P14136		1400.74	6.56479e+06	6.62372e+06	6.57236e+06	0	4.016e-05	High	2.43901	High	2.99616	High	2.80508	0
	MRDGEVIKESKQEHKDVM	7	1	1	P14136	M1(Oxidation); M18(Oxidation)	2191.05	778078	1643700	1.71612e+06	0	0.001202	High	2.41219	High	2.75209	High	3.48312	0
	RDGEVIKESKQEHKDVM	3	1	1	P14136		2028.02	3.42295e+06	2.10186e+06	1.63038e+06	0.002	0.0345	High	4.08283	High	4.03628	High	3.67667	0
P15104	Glutamine synthetase OS=Homo sapiens OX=9606 GN=GLUL PE=1 SV=4 - [GLNA_HUMAN]	3.49	1	1	1	3	3.50585e+06	3.60786e+06	4.14722e+06	4.93763	3.49	1	1	5.32564	3.49	1	1	4.88724	3.49	1	1	373	42.0373	6.88818
	Sequence	# PSMs	# Proteins	# Protein Groups	Protein Group Accessions	Modifications	MH+ [Da]	A5: Area	B5: Area	C5: Area	q-Value	PEP	A2	XCorr A2	B2	XCorr B2	C2	XCorr C2	# Missed Cleavages
	LNETGDEPFQYKN	3	1	1	P15104		1554.71	3.50585e+06	3.60786e+06	4.14722e+06	0	6.728e-06	High	4.93763	High	5.32564	High	4.88724	0
P11137	Microtubule-associated protein 2 OS=Homo sapiens OX=9606 GN=MAP2 PE=1 SV=4 - [MTAP2_HUMAN]	0.71	1	1	1	3	950142	0	821651	4.80156	0.71	1	1	2.65963	0.71	1	1	3.82801	0.71	1	1	1827	199.404	4.90674
	Sequence	# PSMs	# Proteins	# Protein Groups	Protein Group Accessions	Modifications	MH+ [Da]	A5: Area	B5: Area	C5: Area	q-Value	PEP	A2	XCorr A2	B2	XCorr B2	C2	XCorr C2	# Missed Cleavages
	AEDVTAALAKQGL	3	1	1	P11137		1286.7	950142	0	821651	0	0.0008153	High	4.80156	High	2.65963	High	3.82801	0
P11166	Solute carrier family 2, facilitated glucose transporter member 1 OS=Homo sapiens OX=9606 GN=SLC2A1 PE=1 SV=2 - [GTR1_HUMAN]	4.47	1	3	3	6	1.11e+06	1.46414e+06	1.94774e+06	9.55054	4.47	3	3	7.65478	3.46	1	2	5.29598	3.46	1	1	492	54.0485	8.71924
	Sequence	# PSMs	# Proteins	# Protein Groups	Protein Group Accessions	Modifications	MH+ [Da]	A5: Area	B5: Area	C5: Area	q-Value	PEP	A2	XCorr A2	B2	XCorr B2	C2	XCorr C2	# Missed Cleavages
	GASQSDKTPEELFHPLG	4	1	1	P11166		1812.88	2.01511e+06	1.46414e+06	1.94774e+06	0	0.0002764	High	4.7107	High	3.87111	High	5.29598	0
P30043	Flavin reductase (NADPH) OS=Homo sapiens OX=9606 GN=BLVRB PE=1 SV=3 - [BLVRB_HUMAN]	8.74	1	3	3	9	7.19273e+06	5.19884e+06	6.08577e+06	7.70451	8.74	2	3	10.1003	8.74	3	4	4.31942	8.74	2	2	206	22.1054	7.6499
	Sequence	# PSMs	# Proteins	# Protein Groups	Protein Group Accessions	Modifications	MH+ [Da]	A5: Area	B5: Area	C5: Area	q-Value	PEP	A2	XCorr A2	B2	XCorr B2	C2	XCorr C2	# Missed Cleavages
	LTTDEYDGHSTYPSHQYQ	3	1	1	P30043		2141.91	8.22235e+06	9.47863e+06	7.03951e+06	0	8.453e-07	High	4.5716	High	4.94925	High	4.31942	0
	EYDGHSTYPSHQYQ	5	1	1	P30043		1711.7	6.16311e+06	5.69874e+06	5.13203e+06	0.002	0.03122	High	3.13291	High	3.14394	High	1.7013	0
P60709	Actin, cytoplasmic 1 OS=Homo sapiens OX=9606 GN=ACTB PE=1 SV=1 - [ACTB_HUMAN]	18.93	12	13	13	29	4.28937e+06	4.1571e+06	3.3417e+06	26.55	18.67	10	10	32.1057	17.6	9	10	29.5099	17.33	9	9	375	41.7097	5.47803
	Sequence	# PSMs	# Proteins	# Protein Groups	Protein Group Accessions	Modifications	MH+ [Da]	A5: Area	B5: Area	C5: Area	q-Value	PEP	A2	XCorr A2	B2	XCorr B2	C2	XCorr C2	# Missed Cleavages
	VAPEEHPVLLTEAPLNPK	3	2	1	P60709		1954.07	3.54574e+06	3.59055e+06	4.06402e+06	0	8.533e-08	High	4.54276	High	4.35579	High	4.77377	0
	QEYDESGPSIVH	3	7	1	P60709		1360.61	6.23131e+06	5.47551e+06	3.64415e+06	0	0.0002705	High	3.71606	High	3.95149	High	3.87584	0
	NELRVAPEEHPVLL	3	3	1	P60709		1615.88	1.55931e+06	1.67909e+06	1.81771e+06	0	0.003688	High	3.52066	High	3.89249	High	3.45931	0
	EYDESGPSIVH	3	7	1	P60709		1232.55	3.09106e+06	2.87861e+06	2.31695e+06	0	0.008604	High	3.16942	High	3.05843	High	2.98625	0
	DDDIAALVVDNG	3	1	1	P60709	N-Term(Acetyl)	1258.59	427543	397265	402862	0	0.02334	High	3.10992	High	2.78133	High	2.8353	0
	DDDIAALVVDNGSG	3	1	1	P60709	N-Term(Acetyl)	1402.64	659013	628833	523325	0	1.755e-05	High	3.00877	High	2.56008	High	2.68348	0
	LTEAPLNPK	4	11	1	P60709		982.56	3.82171e+06	3.40526e+06	3.3363e+06	0.006	0.08454	High	2.63898	High	2.85269	High	2.92751	0
P02724	Glycophorin-A OS=Homo sapiens OX=9606 GN=GYPA PE=1 SV=2 - [GLPA_HUMAN]	8.67	1	5	5	29	3.23065e+07	2.59121e+07	2.69542e+07	36.2265	8.67	5	10	33.1064	8.67	5	9	35.2413	8.67	5	10	150	16.3214	5.46533
	Sequence	# PSMs	# Proteins	# Protein Groups	Protein Group Accessions	Modifications	MH+ [Da]	A5: Area	B5: Area	C5: Area	q-Value	PEP	A2	XCorr A2	B2	XCorr B2	C2	XCorr C2	# Missed Cleavages
	SSVEIENPETSDQ	7	1	1	P02724		1434.63	5.86977e+07	4.43265e+07	4.68443e+07	0	0.0006497	High	4.4966	High	4.39012	High	4.5229	0
	VEIENPETSDQ	3	1	1	P02724		1260.57	2.92331e+06	2.76309e+06	2.38324e+06	0	0.001271	High	3.96201	High	4.05487	High	3.77709	0
	SVEIENPETSDQ	6	1	1	P02724		1347.6	2.1149e+07	1.69767e+07	1.76756e+07	0	0.003255	High	3.83458	High	3.89818	High	4.12512	0
	EIENPETSDQ	9	1	1	P02724		1161.5	1.70728e+07	1.64332e+07	1.63427e+07	0	0.005189	High	3.40958	High	3.38393	High	3.22165	0
	IENPETSDQ	4	1	1	P02724		1032.45	4.56875e+06	4.08933e+06	4.28728e+06	0.002	0.02582	High	3.19691	High	3.04268	High	3.24334	0
P05204	Non-histone chromosomal protein HMG-17 OS=Homo sapiens OX=9606 GN=HMGN2 PE=1 SV=3 - [HMGN2_HUMAN]	24.44	1	3	3	11	4.48343e+06	2.49317e+06	4.06359e+06	16.4126	20	2	4	7.99493	20	2	2	15.6126	24.44	3	5	90	9.38706	9.99365
	Sequence	# PSMs	# Proteins	# Protein Groups	Protein Group Accessions	Modifications	MH+ [Da]	A5: Area	B5: Area	C5: Area	q-Value	PEP	A2	XCorr A2	B2	XCorr B2	C2	XCorr C2	# Missed Cleavages
	SARLSAKPAPPKPEPKPK	7	1	1	P05204		1899.12	4.88445e+06	2.61895e+06	4.65572e+06	0	0.004296	High	4.49643	High	4.36639	High	3.71066	0
	LSAKPAPPKPEPKPK	3	1	1	P05204		1584.95	4.08241e+06	2.36739e+06	3.47146e+06	0	2.358e-06	High	4.02063	High	3.62853	High	2.99396	0
P54725	UV excision repair protein RAD23 homolog A OS=Homo sapiens OX=9606 GN=RAD23A PE=1 SV=1 - [RD23A_HUMAN]	3.58	1	2	2	6	753450	778276	810262	8.23137	3.58	2	2	7.36292	3.58	2	2	7.48119	3.58	2	2	363	39.5847	4.57666
	Sequence	# PSMs	# Proteins	# Protein Groups	Protein Group Accessions	Modifications	MH+ [Da]	A5: Area	B5: Area	C5: Area	q-Value	PEP	A2	XCorr A2	B2	XCorr B2	C2	XCorr C2	# Missed Cleavages
	AANFLLSQNFDDE	3	1	1	P54725		1483.67	572425	561708	630655	0	0.0005039	High	4.36319	High	3.62334	High	3.70902	0
	FLLSQNFDDE	3	1	1	P54725		1227.56	934474	994844	989868	0	1.193e-06	High	3.86818	High	3.73958	High	3.77217	0
P02647	Apolipoprotein A-I OS=Homo sapiens OX=9606 GN=APOA1 PE=1 SV=1 - [APOA1_HUMAN]	10.49	1	4	4	10	3.71013e+06	2.68478e+06	3.45409e+06	6.55502	10.49	2	2	9.98694	10.49	3	4	9.38537	10.49	3	4	267	30.7589	5.75732
	Sequence	# PSMs	# Proteins	# Protein Groups	Protein Group Accessions	Modifications	MH+ [Da]	A5: Area	B5: Area	C5: Area	q-Value	PEP	A2	XCorr A2	B2	XCorr B2	C2	XCorr C2	# Missed Cleavages
	SEKAKPALEDLRQG	3	1	1	P02647		1541.83	1.83256e+06	1.55995e+06	1.48887e+06	0	0.002825	High	4.23906	High	3.85133	High	3.88934	0
	LSALEEYTKKLNTQ	7	1	1	P02647		1637.88	5.58771e+06	4.8601e+06	5.21411e+06	0	0.003265	High	2.31596	High	3.67827	High	3.04729	0
P10412	Histone H1.4 OS=Homo sapiens OX=9606 GN=H1-4 PE=1 SV=2 - [H14_HUMAN]	48.86	3	14	42	122	3.78765e+07	3.77322e+07	2.44734e+07	125.188	48.4	34	46	125.89	48.86	34	47	95.4446	48.4	26	29	219	21.852	11.0337
	Sequence	# PSMs	# Proteins	# Protein Groups	Protein Group Accessions	Modifications	MH+ [Da]	A5: Area	B5: Area	C5: Area	q-Value	PEP	A2	XCorr A2	B2	XCorr B2	C2	XCorr C2	# Missed Cleavages
	PAAPAAPAPAEKTPVKKKAR	3	1	1	P10412		1999.19	2.07289e+06	1.97986e+06	1.77845e+06	0	2.898e-08	High	4.22872	High	5.28997	High	4.42409	0
	GAAKRKASGPPVSELITK	6	1	1	P10412		1810.06	2.91568e+06	2.16382e+06	2.15905e+06	0	0.000409	High	3.56482	High	3.56681	High	3.94862	0
	AAKRKASGPPVSELITK	5	1	1	P10412		1753.04	2.44721e+06	2.12123e+06	2.04095e+06	0	0.0008111	High	3.54883	High	3.20908	High	3.07063	0
	SETAPAAPAAPAPAEKTPVK	6	1	1	P10412	N-Term(Acetyl)	1946.03	4.82087e+06	5.65721e+06	4.52093e+06	0	2.368e-05	High	3.3616	High	3.43189	High	3.40829	0
	SETAPAAPAAPAPAEKTPVKKKARK	6	1	1	P10412	N-Term(Acetyl)	2557.45	4.16266e+07	3.72991e+07	34376614	0	0.007806	High	3.05639	High	3.19251	High	2.47204	0
	SETAPAAPAAPAPAEKTPVKKKAR	10	1	1	P10412	N-Term(Acetyl)	2429.36	3.32278e+07	2.82312e+07	2.77937e+07	0	0.00858	High	2.8607	High	2.94249	High	2.78738	0
	AGAAKRKASGPPVSELITK	3	1	1	P10412		1881.1	1.69808e+06	2.07417e+06	2.40632e+06	0	0.01213	High	2.73606	High	2.91631	High	2.93935	0
	SETAPAAPAAPAPAEKTPVKKKA	8	1	1	P10412	N-Term(Acetyl)	2273.26	3.505e+07	3.72967e+07	3.63606e+07	0	0.01599	High	2.66908	High	3.0189	High	3.14193	0
	SETAPAAPAAPAPAEK	3	1	1	P10412	N-Term(Acetyl)	1520.77	0	0	1126752	0	0.001282	High	2.19761	High	2.32652	High	2.18229	0
	SETAPAAPAAPAPAEKTPVKK	3	1	1	P10412	N-Term(Acetyl)	2074.12	1.45073e+07	1.61164e+07	1.40749e+07	0	0.001427	High	1.75542	High	1.5808	High	1.91734	0
Q16555	Dihydropyrimidinase-related protein 2 OS=Homo sapiens OX=9606 GN=DPYSL2 PE=1 SV=1 - [DPYL2_HUMAN]	6.47	1	3	3	12	6.35905e+06	8.9171e+06	6.09537e+06	15.8267	6.47	3	5	6.747	5.42	2	3	13.9682	6.47	3	4	572	62.2546	6.37939
	Sequence	# PSMs	# Proteins	# Protein Groups	Protein Group Accessions	Modifications	MH+ [Da]	A5: Area	B5: Area	C5: Area	q-Value	PEP	A2	XCorr A2	B2	XCorr B2	C2	XCorr C2	# Missed Cleavages
	SAKTSPAKQQAPPVRNLH	6	1	1	Q16555		1930.06	1.74024e+06	1407303	2.18749e+06	0	0.001769	High	4.20546	High	4.22948	High	4.8749	0
P16157	Ankyrin-1 OS=Homo sapiens OX=9606 GN=ANK1 PE=1 SV=3 - [ANK1_HUMAN]	0.69	1	2	2	5	1.00192e+06	1.0337e+06	1.38874e+06	7.04581	0.69	2	2	3.76305	0.69	1	1	5.6773	0.69	2	2	1881	206.137	6.01123
	Sequence	# PSMs	# Proteins	# Protein Groups	Protein Group Accessions	Modifications	MH+ [Da]	A5: Area	B5: Area	C5: Area	q-Value	PEP	A2	XCorr A2	B2	XCorr B2	C2	XCorr C2	# Missed Cleavages
	SPTVSQVTERSQD	3	1	1	P16157		1433.69	1.34113e+06	1.0337e+06	1.38874e+06	0	0.001511	High	4.14002	High	3.76305	High	3.33192	0
P62805	Histone H4 OS=Homo sapiens OX=9606 GN=H4C1 PE=1 SV=2 - [H4_HUMAN]	14.56	1	4	4	7	955791	893335	939387	10.0527	13.59	3	3	7.23572	13.59	2	2	6.24941	13.59	2	2	103	11.3604	11.356
	Sequence	# PSMs	# Proteins	# Protein Groups	Protein Group Accessions	Modifications	MH+ [Da]	A5: Area	B5: Area	C5: Area	q-Value	PEP	A2	XCorr A2	B2	XCorr B2	C2	XCorr C2	# Missed Cleavages
	RDNIQGITKPAIR	3	1	1	P62805		1481.86	1.42555e+06	1.20281e+06	1.30191e+06	0	0.0001049	High	4.10589	High	4.65646	High	3.28075	0
P16402	Histone H1.3 OS=Homo sapiens OX=9606 GN=H1-3 PE=1 SV=2 - [H13_HUMAN]	37.1	3	2	30	75	1.97062e+07	1.90506e+07	7.62585e+06	93.5064	35.29	24	30	82.7356	35.29	21	25	74.2	37.1	18	20	221	22.3363	11.019
	Sequence	# PSMs	# Proteins	# Protein Groups	Protein Group Accessions	Modifications	MH+ [Da]	A5: Area	B5: Area	C5: Area	q-Value	PEP	A2	XCorr A2	B2	XCorr B2	C2	XCorr C2	# Missed Cleavages
	GKRKASGPPVSELITK	6	1	1	P16402		1667.98	1.57512e+06	1.31554e+06	1.31085e+06	0	0.003538	High	3.9675	High	3.86915	High	3.32268	0
P17096	High mobility group protein HMG-I/HMG-Y OS=Homo sapiens OX=9606 GN=HMGA1 PE=1 SV=3 - [HMGA1_HUMAN]	17.76	1	2	2	4	1.00515e+06	0	1.06075e+06	5.55894	17.76	2	2	4.76533	17.76	1	1	4.50589	17.76	1	1	107	11.6691	10.3159
	Sequence	# PSMs	# Proteins	# Protein Groups	Protein Group Accessions	Modifications	MH+ [Da]	A5: Area	B5: Area	C5: Area	q-Value	PEP	A2	XCorr A2	B2	XCorr B2	C2	XCorr C2	# Missed Cleavages
	KLEKEEEEGISQESSEEEQ	3	1	1	P17096		2237	1.00515e+06	0	1.06075e+06	0	8.308e-07	High	3.86005	High	4.76533	High	4.50589	0
P68871	Hemoglobin subunit beta OS=Homo sapiens OX=9606 GN=HBB PE=1 SV=2 - [HBB_HUMAN]	69.39	3	10	24	649	1.44756e+09	1.23031e+09	1.03228e+09	612.468	63.95	18	274	522.155	63.95	20	227	350.449	46.26	17	148	147	15.9883	7.28369
	Sequence	# PSMs	# Proteins	# Protein Groups	Protein Group Accessions	Modifications	MH+ [Da]	A5: Area	B5: Area	C5: Area	q-Value	PEP	A2	XCorr A2	B2	XCorr B2	C2	XCorr C2	# Missed Cleavages
	GKVNVDEVGGEALG	3	1	1	P68871		1343.69	5.46482e+06	6.80316e+06	5.01026e+06	0	0.01606	High	3.70755	High	3.68555	High	3.72031	0
	DEVGGEALGRL	3	1	1	P68871		1115.57	685772	0	687043	0	0.005193	High	3.47081	High	3.08265	High	3.41606	0
	VHLTPEEKSAVTAL	9	1	1	P68871		1494.82	7.19725e+08	4.67977e+08	4.26649e+08	0	0.01416	High	3.30861	High	3.38368	High	3.18343	0
	FESFGDLSTPDA	3	1	1	P68871		1285.56	0	351136	0	0	0.01459	High	2.83351	High	3.15926	High	2.7651	0
	VHLTPEEKSAVT	5	1	1	P68871		1310.7	1.14097e+07	1.01661e+07	9.47523e+06	0	0.002121	High	2.69608	High	2.50331	High	2.65537	0
	VHLTPEEKSAVTA	3	1	1	P68871		1381.74	1917521	1.82206e+06	1.98221e+06	0.002	0.04449	High	3.12694	High	2.75705	High	2.90695	0
P68363	Tubulin alpha-1B chain OS=Homo sapiens OX=9606 GN=TUBA1B PE=1 SV=1 - [TBA1B_HUMAN]	19.51	8	14	14	29	1.9834e+06	1.9029e+06	1.73981e+06	23.2845	12.64	8	8	30.0279	17.52	11	11	28.3535	16.85	10	10	451	50.1196	5.05908
	Sequence	# PSMs	# Proteins	# Protein Groups	Protein Group Accessions	Modifications	MH+ [Da]	A5: Area	B5: Area	C5: Area	q-Value	PEP	A2	XCorr A2	B2	XCorr B2	C2	XCorr C2	# Missed Cleavages
	VDLEPTVIDEVR	3	3	1	P68363		1384.74	1.88574e+06	1.65158e+06	1.74099e+06	0	0.0001956	High	3.705	High	3.36892	High	3.53239	0
	FSETGAGKHVPRAVF	3	5	1	P68363		1602.84	484742	0	0	0	0.01881	High	3.02135	High	3.42781	High	2.13528	0
	DLTEFQTNL	3	8	1	P68363		1080.52	298726	297159	343798	0	0.01958	High	3.00693	High	3.09686	High	2.92131	0
	DLEPTVIDEVR	3	3	1	P68363		1285.67	1.63439e+06	2.22812e+06	1.86495e+06	0	0.001036	High	2.8331	High	2.90396	High	2.75418	0
	APVISAEKAYHEQ	3	6	1	P68363		1442.73	2.31842e+06	1.829e+06	1.61348e+06	0	0.005556	High	2.66566	High	2.68398	High	2.81352	0
Q7Z429	Protein lifeguard 1 OS=Homo sapiens OX=9606 GN=GRINA PE=1 SV=1 - [LFG1_HUMAN]	3.23	1	1	1	3	0	939347	874661	3.6586	3.23	1	1	3.36257	3.23	1	1	3.70142	3.23	1	1	371	41.1765	5.33838
	Sequence	# PSMs	# Proteins	# Protein Groups	Protein Group Accessions	Modifications	MH+ [Da]	A5: Area	B5: Area	C5: Area	q-Value	PEP	A2	XCorr A2	B2	XCorr B2	C2	XCorr C2	# Missed Cleavages
	SHEKSFLVSGDN	3	1	1	Q7Z429	N-Term(Acetyl)	1361.64	0	939347	874661	0	0.001497	High	3.6586	High	3.36257	High	3.70142	0
P02656	Apolipoprotein C-III OS=Homo sapiens OX=9606 GN=APOC3 PE=1 SV=1 - [APOC3_HUMAN]	26.26	1	2	2	4	923397	976674	904950	7.21369	26.26	2	2	3.76401	11.11	1	1	3.2723	11.11	1	1	99	10.8455	5.41455
	Sequence	# PSMs	# Proteins	# Protein Groups	Protein Group Accessions	Modifications	MH+ [Da]	A5: Area	B5: Area	C5: Area	q-Value	PEP	A2	XCorr A2	B2	XCorr B2	C2	XCorr C2	# Missed Cleavages
	SEAEDASLLSF	3	1	1	P02656		1168.54	920512	976674	904950	0	0.0004433	High	3.49473	High	3.76401	High	3.2723	0
P07437	Tubulin beta chain OS=Homo sapiens OX=9606 GN=TUBB PE=1 SV=2 - [TBB5_HUMAN]	11.49	10	7	7	11	1.69991e+06	1.95138e+06	1.65008e+06	17.5948	9.68	6	6	8.26257	4.28	2	3	4.72036	4.5	2	2	444	49.639	4.89404
	Sequence	# PSMs	# Proteins	# Protein Groups	Protein Group Accessions	Modifications	MH+ [Da]	A5: Area	B5: Area	C5: Area	q-Value	PEP	A2	XCorr A2	B2	XCorr B2	C2	XCorr C2	# Missed Cleavages
	EIVHIQAGQCG	6	7	1	P07437		1154.57	2.69898e+06	2.38207e+06	2.65041e+06	0	0.001141	High	3.42957	High	3.45637	High	3.13242	0
P00734	Prothrombin OS=Homo sapiens OX=9606 GN=F2 PE=1 SV=2 - [THRB_HUMAN]	3.54	1	2	2	5	356479	539646	420590	3.41814	1.93	1	1	6.20465	3.54	2	2	6.25786	3.54	2	2	622	69.9921	5.89697
	Sequence	# PSMs	# Proteins	# Protein Groups	Protein Group Accessions	Modifications	MH+ [Da]	A5: Area	B5: Area	C5: Area	q-Value	PEP	A2	XCorr A2	B2	XCorr B2	C2	XCorr C2	# Missed Cleavages
	TATSEYQTFFNP	3	1	1	P00734		1405.63	356479	539646	420590	0	9.193e-06	High	3.41814	High	3.68291	High	3.84327	0
P68431	Histone H3.1 OS=Homo sapiens OX=9606 GN=H3C1 PE=1 SV=2 - [H31_HUMAN]	18.38	6	2	2	4	5.34652e+06	3.1523e+06	5.14856e+06	7.19638	18.38	2	2	3.52607	10.29	1	1	3.90394	10.29	1	1	136	15.3945	11.1216
	Sequence	# PSMs	# Proteins	# Protein Groups	Protein Group Accessions	Modifications	MH+ [Da]	A5: Area	B5: Area	C5: Area	q-Value	PEP	A2	XCorr A2	B2	XCorr B2	C2	XCorr C2	# Missed Cleavages
	EIRRYQKSTELLIR	3	6	1	P68431		1805.05	5.34652e+06	3.1523e+06	5.14856e+06	0	0.01165	High	3.31647	High	3.52607	High	3.90394	0
P29966	Myristoylated alanine-rich C-kinase substrate OS=Homo sapiens OX=9606 GN=MARCKS PE=1 SV=4 - [MARCS_HUMAN]	9.94	1	3	3	6	1.089e+06	1.80864e+06	0	7.61431	9.94	3	3	6.29958	5.72	2	2	2.41255	4.22	1	1	332	31.5359	4.44971
	Sequence	# PSMs	# Proteins	# Protein Groups	Protein Group Accessions	Modifications	MH+ [Da]	A5: Area	B5: Area	C5: Area	q-Value	PEP	A2	XCorr A2	B2	XCorr B2	C2	XCorr C2	# Missed Cleavages
	SPKAEDGATPSPSNETPK	4	1	1	P29966		1812.86	2.32353e+06	2.11548e+06	2.1187e+06	0	0.003491	High	3.1919	High	3.18733	High	3.10241	0
	SPKAEDGATPSPSNETPKK	4	1	1	P29966		1940.96	1.80132e+06	1.5018e+06	1.48641e+06	0	0.007653	High	3.12332	High	3.11225	High	3.85438	0
P08708	40S ribosomal protein S17 OS=Homo sapiens OX=9606 GN=RPS17 PE=1 SV=2 - [RS17_HUMAN]	9.63	1	1	1	2	611151	0	591007	3.11342	9.63	1	1		0			2.76513	9.63	1	1	135	15.5404	9.84717
	Sequence	# PSMs	# Proteins	# Protein Groups	Protein Group Accessions	Modifications	MH+ [Da]	A5: Area	B5: Area	C5: Area	q-Value	PEP	A2	XCorr A2	B2	XCorr B2	C2	XCorr C2	# Missed Cleavages
	DFGSLSNLQVTQP	3	1	1	P08708		1405.7	611151	530756	591007	0	0.01611	High	3.11342	High	3.35563	High	2.76513	0
P07305	Histone H1.0 OS=Homo sapiens OX=9606 GN=H1-0 PE=1 SV=3 - [H10_HUMAN]	6.7	1	1	1	3	999325	1.08493e+06	1.35422e+06	3.09634	6.7	1	1	3.32992	6.7	1	1	3.50552	6.7	1	1	194	20.8502	10.8433
	Sequence	# PSMs	# Proteins	# Protein Groups	Protein Group Accessions	Modifications	MH+ [Da]	A5: Area	B5: Area	C5: Area	q-Value	PEP	A2	XCorr A2	B2	XCorr B2	C2	XCorr C2	# Missed Cleavages
	TENSTSAPAAKPK	3	1	1	P07305	N-Term(Acetyl)	1343.68	999325	1.08493e+06	1.35422e+06	0	0.005474	High	3.09634	High	3.32992	High	3.50552	0
P07197	Neurofilament medium polypeptide OS=Homo sapiens OX=9606 GN=NEFM PE=1 SV=3 - [NFM_HUMAN]	1.31	1	1	1	3	561092	648811	0	3.01825	1.31	1	1	3.41392	1.31	1	1	3.05317	1.31	1	1	916	102.411	4.90674
	Sequence	# PSMs	# Proteins	# Protein Groups	Protein Group Accessions	Modifications	MH+ [Da]	A5: Area	B5: Area	C5: Area	q-Value	PEP	A2	XCorr A2	B2	XCorr B2	C2	XCorr C2	# Missed Cleavages
	SYTLDSLGNPSA	3	1	1	P07197	N-Term(Acetyl)	1266.59	561092	648811	0	0	0.004985	High	3.01825	High	3.41392	High	3.05317	0
P02768	Albumin OS=Homo sapiens OX=9606 GN=ALB PE=1 SV=2 - [ALBU_HUMAN]	7.72	1	4	4	6	5.53673e+06	780232	3.22547e+06	8.62799	7.72	3	3	2.24778	1.15	1	1	7.04146	5.09	2	2	609	69.3215	6.27783
	Sequence	# PSMs	# Proteins	# Protein Groups	Protein Group Accessions	Modifications	MH+ [Da]	A5: Area	B5: Area	C5: Area	q-Value	PEP	A2	XCorr A2	B2	XCorr B2	C2	XCorr C2	# Missed Cleavages
	GEYKFQNAL	3	1	1	P02768		1069.53	8.10173e+06	0	1.52374e+06	0	0.0009763	High	2.98305	High	3.24684	High	3.15526	0
P16401	Histone H1.5 OS=Homo sapiens OX=9606 GN=H1-5 PE=1 SV=3 - [H15_HUMAN]	37.17	1	8	23	45	7.9751e+06	7.59928e+06	3.52718e+06	53.9752	37.17	18	19	46.318	34.07	15	16	33.784	24.78	10	10	226	22.5665	10.9165
	Sequence	# PSMs	# Proteins	# Protein Groups	Protein Group Accessions	Modifications	MH+ [Da]	A5: Area	B5: Area	C5: Area	q-Value	PEP	A2	XCorr A2	B2	XCorr B2	C2	XCorr C2	# Missed Cleavages
	SETAPAETATPAPVEKSPAKKKAT	3	1	1	P16401	N-Term(Acetyl)	2452.28	0	0	0	0	0.006	High	2.96106	High	2.48057	High	2.94009	0
	TGPPVSELITK	3	1	1	P16401		1141.65	3.25796e+06	2.10456e+06	1.40309e+06	0	0.006995	High	2.77292	High	2.78667	High	2.49179	0
	GAGAAKRKATGPPVSELITK	3	1	1	P16401		1952.13	2.62783e+06	2.0244e+06	2.16563e+06	0	0.01455	High	2.38929	High	2.65471	High	2.99355	0
Q00839	Heterogeneous nuclear ribonucleoprotein U OS=Homo sapiens OX=9606 GN=HNRNPU PE=1 SV=6 - [HNRPU_HUMAN]	1.33	1	1	1	3	983419	861363	894864	2.79323	1.33	1	1	3.13966	1.33	1	1	2.68995	1.33	1	1	825	90.528	5.99854
	Sequence	# PSMs	# Proteins	# Protein Groups	Protein Group Accessions	Modifications	MH+ [Da]	A5: Area	B5: Area	C5: Area	q-Value	PEP	A2	XCorr A2	B2	XCorr B2	C2	XCorr C2	# Missed Cleavages
	VELQKEEAQKL	3	1	1	Q00839		1314.73	983419	861363	894864	0	0.0007281	High	2.79323	High	3.13966	High	2.68995	0
P02652	Apolipoprotein A-II OS=Homo sapiens OX=9606 GN=APOA2 PE=1 SV=1 - [APOA2_HUMAN]	11	1	2	2	5	4.68843e+06	971396	2.77794e+06	4.80717	10	1	2	3.02752	11	1	1	6.04177	11	2	2	100	11.1679	6.62451
	Sequence	# PSMs	# Proteins	# Protein Groups	Protein Group Accessions	Modifications	MH+ [Da]	A5: Area	B5: Area	C5: Area	q-Value	PEP	A2	XCorr A2	B2	XCorr B2	C2	XCorr C2	# Missed Cleavages
	VELGTQPATQ	3	1	1	P02652		1043.54	4.68843e+06	4.58262e+06	4.45191e+06	0	0.01037	High	2.78504	High	2.84003	High	2.86315	0
P14174	Macrophage migration inhibitory factor OS=Homo sapiens OX=9606 GN=MIF PE=1 SV=4 - [MIF_HUMAN]	13.91	1	1	1	5	584513	737150	293251	6.32427	13.91	1	2	7.12545	13.91	1	2	3.39941	13.91	1	1	115	12.4682	7.88428
	Sequence	# PSMs	# Proteins	# Protein Groups	Protein Group Accessions	Modifications	MH+ [Da]	A5: Area	B5: Area	C5: Area	q-Value	PEP	A2	XCorr A2	B2	XCorr B2	C2	XCorr C2	# Missed Cleavages
	YDMNAANVGWNNSTFA	3	1	1	P14174	M3(Oxidation)	1790.75	0	737150	293251	0	0.002644	High	2.66595	High	3.88272	High	3.39941	0
Q14011	Cold-inducible RNA-binding protein OS=Homo sapiens OX=9606 GN=CIRBP PE=1 SV=1 - [CIRBP_HUMAN]	6.4	1	1	1	3	657682	577479	529711	2.66466	6.4	1	1	3.56965	6.4	1	1	2.85676	6.4	1	1	172	18.6367	9.51025
	Sequence	# PSMs	# Proteins	# Protein Groups	Protein Group Accessions	Modifications	MH+ [Da]	A5: Area	B5: Area	C5: Area	q-Value	PEP	A2	XCorr A2	B2	XCorr B2	C2	XCorr C2	# Missed Cleavages
	DSYDSYATHNE	3	1	1	Q14011		1301.5	657682	577479	529711	0	0.002514	High	2.66466	High	3.56965	High	2.85676	0
P26447	Protein S100-A4 OS=Homo sapiens OX=9606 GN=S100A4 PE=1 SV=1 - [S10A4_HUMAN]	9.9	1	1	1	3	1.66543e+06	1.49285e+06	1.43075e+06	2.59049	9.9	1	1	2.62357	9.9	1	1	2.63648	9.9	1	1	101	11.7207	6.11279
	Sequence	# PSMs	# Proteins	# Protein Groups	Protein Group Accessions	Modifications	MH+ [Da]	A5: Area	B5: Area	C5: Area	q-Value	PEP	A2	XCorr A2	B2	XCorr B2	C2	XCorr C2	# Missed Cleavages
	FEGFPDKQPR	3	1	1	P26447		1220.61	1.66543e+06	1.49285e+06	1.43075e+06	0	0.01365	High	2.59049	High	2.62357	High	2.63648	0
Q9H4K7	Mitochondrial ribosome-associated GTPase 2 OS=Homo sapiens OX=9606 GN=MTG2 PE=1 SV=1 - [MTG2_HUMAN]	4.68	1	1	1	2	0	1.41541e+06	1.34601e+06		0			2.558	4.68	1	1	0	4.68	1	1	406	43.9281	9.45166
	Sequence	# PSMs	# Proteins	# Protein Groups	Protein Group Accessions	Modifications	MH+ [Da]	A5: Area	B5: Area	C5: Area	q-Value	PEP	A2	XCorr A2	B2	XCorr B2	C2	XCorr C2	# Missed Cleavages
	YIAALGGAGGKGNRFFLAN	3	1	1	Q9H4K7		1897.02	853447	1.41541e+06	1.34601e+06	0	0.01081	High	2.54956	High	2.558	High	2.8235	0
P55087	Aquaporin-4 OS=Homo sapiens OX=9606 GN=AQP4 PE=1 SV=2 - [AQP4_HUMAN]	3.72	1	1	1	2	708753	625932	0	2.45117	3.72	1	1	2.79767	3.72	1	1		0			323	34.807	7.66455
	Sequence	# PSMs	# Proteins	# Protein Groups	Protein Group Accessions	Modifications	MH+ [Da]	A5: Area	B5: Area	C5: Area	q-Value	PEP	A2	XCorr A2	B2	XCorr B2	C2	XCorr C2	# Missed Cleavages
	GKDQSGEVLSSV	3	1	1	P55087		1205.6	708753	625932	624136	0	0.01125	High	2.45117	High	2.79767	High	2.25565	0
Q15651	High mobility group nucleosome-binding domain-containing protein 3 OS=Homo sapiens OX=9606 GN=HMGN3 PE=1 SV=2 - [HMGN3_HUMAN]	18.18	1	2	2	5	1.77917e+06	1.57606e+06	1.6317e+06	0	18.18	1	1	0	18.18	2	2	6.76131	18.18	2	2	99	10.6595	9.65674
	Sequence	# PSMs	# Proteins	# Protein Groups	Protein Group Accessions	Modifications	MH+ [Da]	A5: Area	B5: Area	C5: Area	q-Value	PEP	A2	XCorr A2	B2	XCorr B2	C2	XCorr C2	# Missed Cleavages
	SARLSAKPAPPKPEPKPR	4	1	1	Q15651		1927.12	1.77917e+06	1.57606e+06	1.94374e+06	0	0.0002348	High	2.26382	High	2.77036	High	3.61341	0
P16403	Histone H1.2 OS=Homo sapiens OX=9606 GN=H1-2 PE=1 SV=2 - [H12_HUMAN]	46.95	3	3	30	68	1.97062e+07	1.90506e+07	7.62585e+06	78.3402	46.95	25	28	75.3291	46.95	20	23	63.6808	45.07	16	17	213	21.3517	10.9312
	Sequence	# PSMs	# Proteins	# Protein Groups	Protein Group Accessions	Modifications	MH+ [Da]	A5: Area	B5: Area	C5: Area	q-Value	PEP	A2	XCorr A2	B2	XCorr B2	C2	XCorr C2	# Missed Cleavages
	SETAPAAPAAAPPAEKAPVKKKAA	3	1	1	P16403	N-Term(Acetyl)	2314.29	6.56025e+06	5.30511e+06	5.19055e+06	0	0.001965	High	2.22784	High	2.06283	High	2.41742	0
	SETAPAAPAAAPPAEKAPVKK	3	1	1	P16403	N-Term(Acetyl)	2044.11	2.98586e+06	4.6295e+06	5.14692e+06	0.002	0.08163	High	1.70391	High	1.32818	High	1.89487	0
P27695	DNA-(apurinic or apyrimidinic site) endonuclease OS=Homo sapiens OX=9606 GN=APEX1 PE=1 SV=2 - [APEX1_HUMAN]	7.86	1	2	2	2	0	723236	0		0			3.31031	7.86	2	2		0			318	35.5322	8.11865
	Sequence	# PSMs	# Proteins	# Protein Groups	Protein Group Accessions	Modifications	MH+ [Da]	A5: Area	B5: Area	C5: Area	q-Value	PEP	A2	XCorr A2	B2	XCorr B2	C2	XCorr C2	# Missed Cleavages
	PKRGKKGAVAEDGDELRTEPEAKKS	3	1	1	P27695		2696.44	758838	906959	573749	0	0.0004901	High	2.18992	High	3.31031	High	2.5342	0
P04921	Glycophorin-C OS=Homo sapiens OX=9606 GN=GYPC PE=1 SV=1 - [GLPC_HUMAN]	14.06	1	3	3	5	3.87312e+06	3.05409e+06	4.1114e+06	0	14.06	2	2	2.55261	14.06	2	2	0	14.06	1	1	128	13.8017	4.84326
	Sequence	# PSMs	# Proteins	# Protein Groups	Protein Group Accessions	Modifications	MH+ [Da]	A5: Area	B5: Area	C5: Area	q-Value	PEP	A2	XCorr A2	B2	XCorr B2	C2	XCorr C2	# Missed Cleavages
	GDPALQDAGDSSRKEYFI	3	1	1	P04921		1968.94	4.72278e+06	3.76212e+06	4.1114e+06	0	0.0136	High	1.78768	High	1.57832	High	1.89634	0
P04075	Fructose-bisphosphate aldolase A OS=Homo sapiens OX=9606 GN=ALDOA PE=1 SV=2 - [ALDOA_HUMAN]	1.92	1	1	1	5	6.43129e+06	5.74639e+06	6.80987e+06	1.60418	1.92	1	1	3.81154	1.92	1	2	4.0553	1.92	1	2	364	39.3953	8.08936
	Sequence	# PSMs	# Proteins	# Protein Groups	Protein Group Accessions	Modifications	MH+ [Da]	A5: Area	B5: Area	C5: Area	q-Value	PEP	A2	XCorr A2	B2	XCorr B2	C2	XCorr C2	# Missed Cleavages
	FVSNHAY	6	1	1	P04075		837.391	6.43129e+06	5.74639e+06	6.80987e+06	0	0.0003563	High	1.66553	High	1.93474	High	2.04181	0

## Sheet: TableS2_F) R_CUSA_A-
39 Uniprot accessions of the 166 sequences identified with high confidence, rank 1, and filtered for HIGH across the three runs
Accession	Description	ΣCoverage	Σ# Proteins	Σ# Unique Peptides	Σ# Peptides	Σ# PSMs	A5: Area	B5: Area	C5: Area	Score A2	Coverage A2	# Peptides A2	# PSM A2	Score B2	Coverage B2	# Peptides B2	# PSM B2	Score C2	Coverage C2	# Peptides C2	# PSM C2	# AAs	MW [kDa]	calc. pI
P02766	Transthyretin OS=Homo sapiens OX=9606 GN=TTR PE=1 SV=1 - [TTHY_HUMAN]	12.93	1	2	2	10	1.06724e+06	1.26973e+06	1.74156e+06	22.0708	12.93	2	4	14.8293	12.93	2	3	13.3155	12.93	2	3	147	15.877	5.75732
	Sequence	# PSMs	# Proteins	# Protein Groups	Protein Group Accessions	Modifications	MH+ [Da]	A5: Area	B5: Area	C5: Area	q-Value	PEP	A2	XCorr A2	B2	XCorr B2	C2	XCorr C2	# Missed Cleavages
	LLSPYSYSTTAVVTNPKE	4	1	1	P02766		1970.02	1.64864e+06	1.69191e+06	2.2461e+06	0	1.703e-06	High	6.66104	High	5.08016	High	4.95586	0
	ALLSPYSYSTTAVVTNPKE	6	1	1	P02766		2041.06	485830	847540	1.23702e+06	0	7.616e-05	High	5.00138	High	5.12403	High	4.55296	0
P68871	Hemoglobin subunit beta OS=Homo sapiens OX=9606 GN=HBB PE=1 SV=2 - [HBB_HUMAN]	52.38	5	24	24	554	7.39507e+08	7.26793e+08	7.05912e+08	374.652	52.38	17	250	248.7	46.26	13	159	227.93	52.38	16	145	147	15.9883	7.28369
	Sequence	# PSMs	# Proteins	# Protein Groups	Protein Group Accessions	Modifications	MH+ [Da]	A5: Area	B5: Area	C5: Area	q-Value	PEP	A2	XCorr A2	B2	XCorr B2	C2	XCorr C2	# Missed Cleavages
	YQKVVAGVANALAHKYH	373	2	1	P68871		1869.02	1180082856	1.22158e+09	1.31916e+09	0	6.69349e-15	High	6.17025	High	5.15279	High	5.31634	0
	QKVVAGVANALAHKYH	3	2	1	P68871		1705.95	5.83823e+06	6.16428e+06	6.61015e+06	0	0.0001002	High	3.57769	High	4.02824	High	3.25009	0
	GKVNVDEVGGEALG	3	1	1	P68871		1343.69	3189738	5035747	4.39959e+06	0	0.001604	High	3.56045	High	3.83568	High	3.55853	0
	VHLTPEEKSAVTAL	8	1	1	P68871		1494.82	3.93782e+08	4.08656e+08	3.79797e+08	0	2.761e-05	High	3.23653	High	3.17548	High	3.18328	0
	LVVYPWTQRF	175	5	1	P68871		1308.71	6.44656e+08	5.50144e+08	418778344	0	0.0002144	High	2.9752	High	2.88506	High	2.7785	0
	VHLTPEEKSAVT	3	1	1	P68871		1310.7	4.61017e+06	6.57582e+06	6.24101e+06	0	0.01145	High	2.92628	High	3.01195	High	2.74218	0
	VVYPWTQRF	13	5	1	P68871		1195.63	283104462	2.18615e+08	101912632	0	0.0002038	High	2.54598	High	2.25237	High	2.06175	0
	AGVANALAHKYH	4	2	1	P68871		1251.67	7.4449e+06	8.60074e+06	9.74935e+06	0	0.002206	High	2.43912	High	2.25777	High	2.20716	0
	VVAGVANALAHKYH	3	2	1	P68871		1449.8	1.17207e+06	1.41088e+06	1.56919e+06	0	0.003021	High	1.84671	High	1.80479	High	1.32679	0
	ANALAHKYH	3	2	1	P68871		1024.54	1.26029e+07	1.53543e+07	18001815	0.002	0.1165	High	2.39231	High	2.15173	High	2.03366	0
	VLAHHFGKEFTPPVQAA	3	1	1	P68871		1848.98	6.50779e+06	8.11155e+06	8.16366e+06	0.003	0.02032	High	2.20448	High	2.1048	High	2.10634	0
P08670	Vimentin OS=Homo sapiens OX=9606 GN=VIM PE=1 SV=4 - [VIME_HUMAN]	19.74	1	17	17	53	4.78921e+06	6.25644e+06	5.66135e+06	63.4258	16.74	13	17	55.0541	16.95	10	13	83.5075	16.95	15	23	466	53.6191	5.12256
	Sequence	# PSMs	# Proteins	# Protein Groups	Protein Group Accessions	Modifications	MH+ [Da]	A5: Area	B5: Area	C5: Area	q-Value	PEP	A2	XCorr A2	B2	XCorr B2	C2	XCorr C2	# Missed Cleavages
	RDGQVINETSQHHDDLE	3	1	1	P08670		1992.91	2.34837e+06	3.25146e+06	3.53736e+06	0	6.165e-07	High	6.16142	High	5.41768	High	5.16203	0
	LIKTVETRDGQVINETSQHHDDLE	6	1	1	P08670		2777.38	8.00452e+06	9.75602e+06	6.8905e+06	0	4.245e-05	High	5.95894	High	6.21674	High	4.35651	0
	IKTVETRDGQVINETSQ	3	1	1	P08670		1918	1.02838e+06	0	3.84583e+06	0	0.005077	High	3.41846	High	2.6821	High	3.54931	0
	LIKTVETRDGQVINETSQ	3	1	1	P08670		2031.08	4.01475e+06	5.76183e+06	6.24772e+06	0	0.001932	High	3.10424	High	3.45436	High	2.39728	0
	IKTVETRDGQVINETSQHHDDLE	5	1	1	P08670		2664.3	1.73264e+06	2.6891e+06	3.69549e+06	0	0.001574	High	2.22033	High	4.35641	High	4.24088	0
P62328	Thymosin beta-4 OS=Homo sapiens OX=9606 GN=TMSB4X PE=1 SV=2 - [TYB4_HUMAN]	97.73	1	10	10	28	5.60408e+06	8.44652e+06	6.59295e+06	44.1388	97.73	8	10	45.6993	97.73	8	10	36.4971	97.73	7	8	44	5.04952	5.05908
	Sequence	# PSMs	# Proteins	# Protein Groups	Protein Group Accessions	Modifications	MH+ [Da]	A5: Area	B5: Area	C5: Area	q-Value	PEP	A2	XCorr A2	B2	XCorr B2	C2	XCorr C2	# Missed Cleavages
	KTETQEKNPLPSKETIEQEKQ	4	1	1	P62328		2485.29	4.78813e+06	5.46068e+06	4.80448e+06	0	5.587e-06	High	6.156	High	4.56705	High	4.48508	0
	KTETQEKNPLPSKETIEQEKQAGES	4	1	1	P62328		2829.42	8.63587e+06	9.92136e+06	8.46826e+06	0	8.337e-06	High	5.86491	High	4.9925	High	4.39204	0
	SDKPDMAEIEKFDKS	3	1	1	P62328	N-Term(Acetyl); M6(Oxidation)	1797.83	3.097e+06	4.9321e+06	4.12801e+06	0	0.006632	High	5.01013	High	4.98367	High	5.39637	0
	SDKPDMAEIEKFDKSKLK	3	1	1	P62328	N-Term(Acetyl); M6(Oxidation)	2167.1	3.38824e+06	4.42595e+06	4.55149e+06	0	0.0002009	High	4.24867	High	4.85553	High	4.55977	0
	SDKPDMAEIEKFDKSK	3	1	1	P62328	N-Term(Acetyl); M6(Oxidation)	1925.92	2.76469e+06	2.16814e+06	2.55075e+06	0	0.0003992	High	2.7118	High	3.40608	High	2.96193	0
P14136	Glial fibrillary acidic protein OS=Homo sapiens OX=9606 GN=GFAP PE=1 SV=1 - [GFAP_HUMAN]	25.23	1	38	38	129	1.041e+07	9.40937e+06	1.63773e+07	127.448	21.3	24	43	99.4416	18.06	23	37	122.761	21.99	30	49	432	49.8496	5.51611
	Sequence	# PSMs	# Proteins	# Protein Groups	Protein Group Accessions	Modifications	MH+ [Da]	A5: Area	B5: Area	C5: Area	q-Value	PEP	A2	XCorr A2	B2	XCorr B2	C2	XCorr C2	# Missed Cleavages
	SNLQIRETSLDTKSVSEGHLK	6	1	1	P14136		2342.24	4.00518e+06	3.15854e+06	6.83148e+06	0	4.212e-05	High	5.85184	High	4.09855	High	5.09839	0
	RNIVVKTVEMRDGEVIKESKQEHKDVM	8	1	1	P14136	M10(Oxidation); M27(Oxidation)	3229.67	9.1424e+06	1.19756e+07	1.39901e+07	0	3.021e-05	High	5.07248	High	6.67182	High	5.15047	0
	RNIVVKTVEMRDGEVIKE	4	1	1	P14136	M10(Oxidation)	2131.16	2.97911e+06	3.32875e+06	3.62909e+06	0	0.00143	High	4.89799	High	4.45622	High	4.38173	0
	IRETSLDTKSVSEGHLK	6	1	1	P14136		1900.02	3.95474e+06	6.12457e+06	3.41501e+06	0	1.032e-14	High	4.86167	High	4.59339	High	4.05708	0
	QIRETSLDTKSVSEGHLK	6	1	1	P14136		2028.08	3.61298e+06	2.84398e+06	5.34525e+06	0	0.0003453	High	4.55291	High	2.73471	High	4.02866	0
	RDGEVIKESKQEHKDVM	8	1	1	P14136	M17(Oxidation)	2044.02	1.41683e+06	3.27828e+06	2.32101e+06	0	0.0003017	High	4.09059	High	3.82791	High	3.6484	0
	MRDGEVIKESKQEHKDVM	4	1	1	P14136	M18(Oxidation)	2175.05	1.62366e+06	545123	2.07187e+06	0	8.894e-05	High	4.05236	High	2.7821	High	2.46037	0
	IRETSLDTKSVSEGHL	6	1	1	P14136		1771.92	2.77242e+06	2.81647e+06	2.85528e+06	0	0.0008891	High	3.76671	High	4.00649	High	3.64366	0
	MRDGEVIKESKQEHKDVM	7	1	1	P14136	M1(Oxidation); M18(Oxidation)	2191.05	761825	1.14626e+06	2.14474e+06	0	0.001358	High	3.36814	High	2.64253	High	3.53703	0
	VSSGEMMVGGLAP	3	1	1	P14136	M6(Oxidation); M7(Oxidation)	1266.57	3.98762e+06	9.08195e+06	1.24493e+07	0	1.173e-05	High	3.1277	High	3.23157	High	3.03065	0
	SSGEMMVGGLAP	3	1	1	P14136	M5(Oxidation); M6(Oxidation)	1167.51	1.53093e+06	4.88201e+06	5.78178e+06	0	0.036	High	2.86117	High	2.67437	High	3.32387	0
	VSSGEMMVGGLAPG	3	1	1	P14136	M6(Oxidation); M7(Oxidation)	1323.6	1.61951e+06	2.61635e+06	3.06116e+06	0	0.002069	High	2.74465	High	3.13117	High	3.132	0
	SLDTKSVSEGHLK	10	1	1	P14136		1400.74	7.3447e+06	7.17054e+06	7.54126e+06	0	0.00524	High	2.54752	High	2.71352	High	2.82624	0
	SLDTKSVSEGHLKRNIVVK	3	1	1	P14136		2110.2	916331	971608	757169	0	0.001519	High	1.88703	High	1.95562	High	1.56215	0
	SLDTKSVSEGHL	5	1	1	P14136		1272.65	2.3115e+06	2.92682e+06	3.3637e+06	0.002	0.155	High	2.51031	High	2.52715	High	2.26093	0
P02671	Fibrinogen alpha chain OS=Homo sapiens OX=9606 GN=FGA PE=1 SV=2 - [FIBA_HUMAN]	13.39	1	18	18	59	3.24025e+07	3.75885e+07	4.82226e+07	92.3636	11.55	15	25	67.3734	7.62	13	17	65.0918	10.28	13	17	866	94.9144	6.01123
	Sequence	# PSMs	# Proteins	# Protein Groups	Protein Group Accessions	Modifications	MH+ [Da]	A5: Area	B5: Area	C5: Area	q-Value	PEP	A2	XCorr A2	B2	XCorr B2	C2	XCorr C2	# Missed Cleavages
	DSGEGDFLAEGGGVR	10	1	1	P02671		1465.66	3.26455e+07	3.7006e+07	3.66783e+07	0	1.371e-05	High	5.80701	High	5.6462	High	5.74244	0
	ADSGEGDFLAEGGGVR	13	1	1	P02671		1536.7	6.00567e+07	7.25262e+07	6.69126e+07	0	7.774e-07	High	5.56856	High	5.086	High	4.64178	0
	GEGDFLAEGGGVR	3	1	1	P02671		1263.6	4.50526e+06	2.63077e+06	41076799	0	0.0005223	High	4.29183	High	4.45453	High	4.4248	0
	ADSGEGDFLAEGGGV	3	1	1	P02671		1380.59	639817	1.09056e+06	1.35755e+06	0	0.0001056	High	4.1446	High	3.71931	High	4.03455	0
	SETESRGSESGIFTNT	3	1	1	P02671		1701.76	1.35394e+06	2.75313e+06	4.87912e+06	0	1.781e-08	High	3.81418	High	3.70254	High	3.69785	0
	GDFLAEGGGVR	3	1	1	P02671		1077.54	0	0	1.17721e+06	0	0.000713	High	2.44897	High	4.34274	High	4.14129	0
	GDSTFESKSY	3	1	1	P02671		1120.48	0	975480	1.06043e+06	0	0.006008	High	2.13946	High	3.23721	High	3.42004	0
Q16352	Alpha-internexin OS=Homo sapiens OX=9606 GN=INA PE=1 SV=2 - [AINX_HUMAN]	3.21	1	1	1	3	3.97092e+06	4.97583e+06	5.63814e+06	5.80621	3.21	1	1	5.47416	3.21	1	1	5.76986	3.21	1	1	499	55.3574	5.40186
	Sequence	# PSMs	# Proteins	# Protein Groups	Protein Group Accessions	Modifications	MH+ [Da]	A5: Area	B5: Area	C5: Area	q-Value	PEP	A2	XCorr A2	B2	XCorr B2	C2	XCorr C2	# Missed Cleavages
	TEKSNIEETTISSQKI	3	1	1	Q16352		1807.94	3.97092e+06	4.97583e+06	5.63814e+06	0	1.141e-09	High	5.80621	High	5.47416	High	5.76986	0
P02686	Myelin basic protein OS=Homo sapiens OX=9606 GN=MBP PE=1 SV=3 - [MBP_HUMAN]	55.26	1	147	147	517	2.35179e+07	3.23544e+07	8.1016e+07	597.879	54.93	112	186	465.066	50.66	102	144	539.222	51.32	115	187	304	33.0973	9.78857
	Sequence	# PSMs	# Proteins	# Protein Groups	Protein Group Accessions	Modifications	MH+ [Da]	A5: Area	B5: Area	C5: Area	q-Value	PEP	A2	XCorr A2	B2	XCorr B2	C2	XCorr C2	# Missed Cleavages
	HYGSLPQKSHGRTQDENPVVH	11	1	1	P02686		2386.17	9.66656e+06	8.2537e+06	8.01325e+06	0	4.467e-07	High	5.43142	High	4.93155	High	5.08027	0
	ASQKRPSQRHGSKYLATASTMDHA	14	1	1	P02686	N-Term(Acetyl); M21(Oxidation)	2686.33	2.09746e+07	2.91388e+07	3.09831e+07	0	6.132e-06	High	5.422	High	4.36602	High	4.71193	0
	YGSLPQKSHGRTQDENPVVH	5	1	1	P02686		2249.11	1.51285e+07	1.35649e+07	1.16085e+07	0	2.973e-05	High	5.30767	High	5.12951	High	4.80895	0
	HYGSLPQKSHGRTQDENPVVHFF	6	1	1	P02686		2680.31	3.04726e+06	3.20749e+06	4.42136e+06	0	0.0002765	High	5.09518	High	3.72604	High	3.85842	0
	GSLPQKSHGRTQDENPVVHFF	3	1	1	P02686		2380.19	5.44926e+06	5.60974e+06	6.45436e+06	0	0.004215	High	4.89459	High	4.78887	High	4.53421	0
	YGSLPQKSHGRTQDENPVVHF	6	1	1	P02686		2396.19	1.58192e+06	2.14991e+06	2.13443e+06	0	0.0001719	High	4.89155	High	4.22394	High	4.16294	0
	AEGQRPGFGYGGRASD	3	1	1	P02686		1624.75	1.57038e+06	2.6279e+06	2.13687e+06	0	5.127e-05	High	4.81572	High	4.34075	High	4.12536	0
	HRDTGILDSIGRF	6	1	1	P02686		1486.78	4.76106e+06	6.05981e+06	6.31846e+06	0	0.0004478	High	4.73249	High	4.52829	High	4.07615	0
	ASQKRPSQRHGSKYLATASTMDH	8	1	1	P02686	N-Term(Acetyl); M21(Oxidation)	2615.28	9.20763e+06	1.50478e+07	1.47457e+07	0	0.0005346	High	4.57773	High	3.96621	High	4.07077	0
	GRTQDENPVVHFF	4	1	1	P02686		1545.75	4.12996e+06	5.0947e+06	5.52828e+06	0	1.687e-06	High	4.43018	High	3.37862	High	3.35515	0
	SHGRTQDENPVVHF	6	1	1	P02686		1622.77	4.86713e+06	5.29841e+06	5.45005e+06	0	7.248e-05	High	4.35861	High	4.93389	High	4.07454	0
	HGSKYLATASTMDH	3	1	1	P02686	M12(Oxidation)	1534.7	1553783	1.41323e+06	4.14183e+06	0	0.0005679	High	4.28781	High	3.19235	High	3.97212	0
	HGSKYLATASTMDHA	3	1	1	P02686		1589.75	8.3996e+06	3.48678e+06	3.09374e+06	0	0.009028	High	4.25445	High	4.42732	High	4.60303	0
	DTGILDSIGRF	4	1	1	P02686		1193.62	3.41778e+06	5.88707e+06	6.71432e+06	0	6.354e-06	High	4.23857	High	4.35832	High	3.54721	0
	HGSKYLATASTMDH	3	1	1	P02686		1518.71	6.4713e+06	2.59245e+06	1.44785e+06	0	0.001747	High	4.02805	High	3.0724	High	2.38402	0
	HRDTGILDSIGR	3	1	1	P02686		1339.71	1.85352e+07	1.39945e+07	14733173	0	0.0001173	High	3.97396	High	4.74442	High	4.00955	0
	TQDENPVVHFF	11	1	1	P02686		1332.63	2.2268e+07	2.25772e+07	2.30829e+07	0	0.006711	High	3.91491	High	4.02057	High	3.92686	0
	GFKGVDAQGTLS	7	1	1	P02686		1179.6	1.83849e+07	2.19985e+07	3.42049e+07	0	1.683e-05	High	3.88725	High	3.80574	High	3.75004	0
	DTGILDSIGR	5	1	1	P02686		1046.55	3.16339e+06	4.37454e+06	4644291	0	2.055e-05	High	3.78928	High	3.78646	High	3.88253	0
	YGSLPQKSHGRTQDENPVVHFF	3	1	1	P02686		2543.26	0	0	0	0	0.01933	High	3.75108	High	4.1993	High	3.85239	0
	FKGVDAQGTLS	4	1	1	P02686		1122.59	5.90443e+06	6626728	7.27938e+06	0	0.007447	High	3.69763	High	3.75596	High	3.80225	0
	FGYGGRASDY	3	1	1	P02686		1092.48	6.74052e+06	9.21433e+06	1.68842e+07	0	1.114e-05	High	3.59426	High	3.46553	High	3.45894	0
	GSLPQKSHGRTQDENPVVH	6	1	1	P02686		2086.05	7.38348e+06	8.97214e+06	1.1634e+07	0	0.0008064	High	3.58448	High	3.20513	High	3.16965	0
	GRTQDENPVVHF	5	1	1	P02686		1398.68	7.8259e+06	7.07936e+06	7.25555e+06	0	0.0001269	High	3.5741	High	4.09107	High	3.78084	0
	GFKGVDAQGTL	3	1	1	P02686		1092.57	0	0	2.80471e+06	0	4.111e-05	High	3.44933	High	3.17213	High	3.11709	0
	GFGYGGRASDY	3	1	1	P02686		1149.5	2.66622e+06	2.10242e+06	4311525	0	0.004473	High	3.4257	High	3.32636	High	3.66975	0
	QDENPVVHFF	7	1	1	P02686		1231.58	3.79802e+06	3.70317e+06	4.43021e+06	0	7.862e-05	High	3.3884	High	3.29602	High	2.84177	0
	SLPQKSHGRTQDENPVVHFF	6	1	1	P02686		2323.16	1.21112e+07	1.34521e+07	1.59232e+07	0	0.00529	High	3.35575	High	3.45233	High	3.13658	0
	GAEGQRPGFGYGGRASD	3	1	1	P02686		1681.78	1.25527e+06	1.42815e+06	1.51493e+06	0	0.00485	High	3.30522	High	4.2645	High	4.3358	0
	LPQKSHGRTQDENPVVH	3	1	1	P02686		1942	1.6484e+06	1.08958e+06	1.81714e+06	0	5.257e-05	High	3.19476	High	2.17141	High	1.94342	0
	SLPQKSHGRTQDENPVVHF	6	1	1	P02686		2176.1	1.84561e+07	2.14355e+07	2.14984e+07	0	0.0007184	High	3.16862	High	2.62891	High	2.9155	0
	AEGQRPGFGYG	3	1	1	P02686		1138.53	1.4735e+06	2.11792e+06	2.50632e+06	0	0.02407	High	3.07292	High	3.09657	High	2.70851	0
	GVDAQGTLSKIF	3	1	1	P02686		1235.67	744614	586476	863981	0	0.0001175	High	3.02729	High	2.35676	High	2.88775	0
	ASDYKSAHKGFKGVDA	5	1	1	P02686		1680.84	3.31427e+06	3.05723e+06	3.4089e+06	0	0.03465	High	2.9481	High	2.84543	High	2.54831	0
	QDENPVVHF	3	1	1	P02686		1084.51	1.12229e+06	0	0	0	0.02247	High	2.82554	High	2.21115	High	2.52793	0
	RTQDENPVVHFF	3	1	1	P02686		1488.73	562056	780830	915685	0	0.001646	High	2.69586	High	3.79638	High	4.24778	0
	DSIGRFFGGDRGAP	5	1	1	P02686		1451.71	2.33392e+06	2.31866e+06	2.50217e+06	0	0.01239	High	2.68079	High	2.74409	High	3.04196	0
	FGYGGRASD	3	1	1	P02686		929.413	3.82889e+06	4.02177e+06	5.86733e+06	0	0.000378	High	2.65851	High	2.8354	High	2.99913	0
	SAHKGFKGVDAQGTLS	6	1	1	P02686		1602.83	1.04098e+07	1.34971e+07	4.10445e+06	0	0.0007169	High	2.55802	High	3.59489	High	3.76414	0
	HRDTGILDSIG	3	1	1	P02686		1183.61	6.64453e+06	6.26184e+06	1.07606e+07	0	0.01248	High	2.53002	High	2.36917	High	2.54381	0
	GAEGQRPGFGY	3	1	1	P02686		1138.53	592795	933443	1.08492e+06	0	0.002849	High	2.49625	High	2.47979	High	2.90218	0
	GFKGVDAQGTLSK	3	1	1	P02686		1307.7	5.46887e+06	6.89337e+06	6.02351e+06	0	0.004687	High	2.49418	High	2.2404	High	3.30705	0
	TGILDSIGRF	3	1	1	P02686		1078.59	307594	368912	592452	0	0.02203	High	2.12715	High	3.11077	High	2.54304	0
	GFGYGGRASDYKSA	6	1	1	P02686		1435.67	0	7.85974e+06	1.35353e+07	0	0.001627	High	1.7063	High	2.54478	High	2.52097	0
	TQDENPVVHF	3	1	1	P02686		1185.56	27311152	34197659	3.32068e+07	0.002	0.156	High	3.49641	High	3.58778	High	3.15568	0
	AEGQRPGFGYGG	3	1	1	P02686		1195.56	4.3108e+06	6.17323e+06	7.31905e+06	0.002	0.09723	High	3.10363	High	3.23156	High	2.82644	0
	GFGYGGRASD	4	1	1	P02686		986.439	5.7837e+06	7.05562e+06	9.22857e+06	0.002	0.08772	High	2.87406	High	2.91014	High	2.86673	0
	ENPVVHFF	3	1	1	P02686		988.491	4.12254e+06	5.90439e+06	4.39347e+06	0.002	0.01789	High	2.48792	High	2.35846	High	2.25558	0
	PRTPPPSQGKGRGLSL	3	1	1	P02686		1647.94	2.02184e+06	2.48054e+06	3.05643e+06	0.002	0.1254	High	2.04204	High	2.26778	High	2.51611	0
	EGQRPGFGY	3	1	1	P02686		1010.47	2268147	3.12386e+06	3.25102e+06	0.002	0.01392	High	1.95938	High	2.2633	High	1.77861	0
	SLPQKSHGRTQDENPVVH	3	1	1	P02686		2029.03	3.02281e+07	3.20894e+07	3.97634e+07	0.002	0.01734	High	1.84368	High	2.14124	High	1.73443	0
	GAEGQRPGFGYGG	3	1	1	P02686		1252.58	3.23682e+06	4.05522e+06	4.06277e+06	0.003	0.008087	High	3.06966	High	2.94452	High	2.6128	0
P11166	Solute carrier family 2, facilitated glucose transporter member 1 OS=Homo sapiens OX=9606 GN=SLC2A1 PE=1 SV=2 - [GTR1_HUMAN]	3.46	1	1	1	4	1.22153e+06	1.84414e+06	1.0652e+06	5.13594	3.46	1	1	5.0781	3.46	1	1	8.29108	3.46	1	2	492	54.0485	8.71924
	Sequence	# PSMs	# Proteins	# Protein Groups	Protein Group Accessions	Modifications	MH+ [Da]	A5: Area	B5: Area	C5: Area	q-Value	PEP	A2	XCorr A2	B2	XCorr B2	C2	XCorr C2	# Missed Cleavages
	GASQSDKTPEELFHPLG	4	1	1	P11166		1812.88	1.22153e+06	1.84414e+06	1.0652e+06	0	1.303e-08	High	5.13594	High	5.0781	High	4.48592	0
P15104	Glutamine synthetase OS=Homo sapiens OX=9606 GN=GLUL PE=1 SV=4 - [GLNA_HUMAN]	3.49	1	1	1	3	2.413e+06	2.94672e+06	5.41548e+06	5.03791	3.49	1	1	5.03149	3.49	1	1	4.99305	3.49	1	1	373	42.0373	6.88818
	Sequence	# PSMs	# Proteins	# Protein Groups	Protein Group Accessions	Modifications	MH+ [Da]	A5: Area	B5: Area	C5: Area	q-Value	PEP	A2	XCorr A2	B2	XCorr B2	C2	XCorr C2	# Missed Cleavages
	LNETGDEPFQYKN	3	1	1	P15104		1554.71	2.413e+06	2.94672e+06	5.41548e+06	0	7.59e-05	High	5.03791	High	5.03149	High	4.99305	0
Q92686	Neurogranin OS=Homo sapiens OX=9606 GN=NRGN PE=1 SV=1 - [NEUG_HUMAN]	44.87	1	9	9	33	2.74123e+06	3.14378e+06	3.4596e+06	42.4985	44.87	8	14	35.0616	42.31	6	9	34.7438	42.31	6	10	78	7.61366	7.86963
	Sequence	# PSMs	# Proteins	# Protein Groups	Protein Group Accessions	Modifications	MH+ [Da]	A5: Area	B5: Area	C5: Area	q-Value	PEP	A2	XCorr A2	B2	XCorr B2	C2	XCorr C2	# Missed Cleavages
	GGPGGAGVARGGAGGGPSGD	4	1	1	Q92686		1510.7	357692	669023	735932	0	4.775e-05	High	4.90491	High	5.39763	High	5.31065	0
	GGPGGAGVARGGAGGGP	5	1	1	Q92686		1251.62	1.13495e+06	1.61214e+06	1.92613e+06	0	1.693e-08	High	4.83381	High	4.65659	High	4.11021	0
	RKGPGPGGPGGAGVARGGAGGGPSGD	7	1	1	Q92686		2103.05	5.05299e+06	6.09896e+06	6.29366e+06	0	2.868e-07	High	4.26777	High	5.40042	High	3.83529	0
	KGPGPGGPGGAGVARGGAGGGP	3	1	1	Q92686		1687.87	1.22327e+06	1.6604e+06	2.159e+06	0	0.01453	High	3.73372	High	2.69956	High	4.31151	0
	SGERGRKGPGPGGPGGAGVARGGAGGGPSGD	3	1	1	Q92686		2589.27	211618	325100	331888	0	0.00422	High	3.13897	High	2.65094	High	3.80669	0
P04083	Annexin A1 OS=Homo sapiens OX=9606 GN=ANXA1 PE=1 SV=2 - [ANXA1_HUMAN]	4.05	1	2	2	4	0	1.37576e+06	1.18015e+06	4.87169	4.05	1	1	6.2321	4.05	2	2	4.6443	4.05	1	1	346	38.69	7.02002
	Sequence	# PSMs	# Proteins	# Protein Groups	Protein Group Accessions	Modifications	MH+ [Da]	A5: Area	B5: Area	C5: Area	q-Value	PEP	A2	XCorr A2	B2	XCorr B2	C2	XCorr C2	# Missed Cleavages
	FIENEEQEYVQTVK	3	1	1	P04083		1755.84	0	921231	1.18015e+06	0	6.162e-05	High	4.87169	High	3.15123	High	4.6443	0
P69905	Hemoglobin subunit alpha OS=Homo sapiens OX=9606 GN=HBA1 PE=1 SV=2 - [HBA_HUMAN]	61.97	1	24	24	83	1.71369e+08	1.48423e+08	2.26663e+08	73.7842	61.97	17	28	62.324	57.04	14	20	94.0021	56.34	21	35	142	15.2479	8.67529
	Sequence	# PSMs	# Proteins	# Protein Groups	Protein Group Accessions	Modifications	MH+ [Da]	A5: Area	B5: Area	C5: Area	q-Value	PEP	A2	XCorr A2	B2	XCorr B2	C2	XCorr C2	# Missed Cleavages
	AAHLPAEFTPAVHASLDKF	11	1	1	P69905		2022.05	1.43212e+07	2.2859e+07	2.84458e+07	0	8.31028e-07	High	4.79873	High	5.26885	High	5.17863	0
	VLSPADKTNVKAAWGKVGAHAGEYGAEALERM	6	1	1	P69905	M32(Oxidation)	3342.71	3.63113e+06	3.11914e+06	5.25237e+06	0	0.001404	High	4.69934	High	4.95961	High	4.35464	0
	AHAGEYGAEALERM	5	1	1	P69905	M14(Oxidation)	1520.68	2.00011e+06	1.41616e+06	3.06461e+06	0	0.0004327	High	3.65989	High	4.55321	High	4.35171	0
	LASVSTVLTSKY	4	1	1	P69905		1268.71	3.95349e+07	2.24524e+07	4.04747e+07	0	1.888e-05	High	3.54529	High	3.37998	High	3.48059	0
	GKVGAHAGEYGAEALERM	5	1	1	P69905	M18(Oxidation)	1861.9	3.25593e+06	5.20876e+06	5.35879e+06	0	0.0001424	High	3.3047	High	4.66179	High	4.93182	0
	LASVSTVLTSKYR	6	1	1	P69905		1424.82	4.37183e+08	3.75103e+08	5.8212e+08	0	0.00018	High	3.21974	High	3.0551	High	3.04744	0
	FDLSHGSAQVK	7	1	1	P69905		1188.61	5.71036e+06	7.74229e+06	7.14422e+06	0	0.001223	High	2.71945	High	2.91497	High	2.24322	0
	ASVSTVLTSKYR	8	1	1	P69905		1311.73	3.73901e+07	4.73051e+07	5.4252e+07	0	0.0451	High	2.43112	High	2.37156	High	2.87226	0
	AHAGEYGAEALE	3	1	1	P69905		1217.55	1.6308e+06	2.44891e+06	2.13491e+06	0	0.002173	High	2.09094	High	2.33705	High	2.06809	0
	TYFPHFDLSHGSAQVK	3	1	1	P69905		1833.9	1.15377e+06	1.25135e+06	1.32659e+06	0	0.0005731	High	1.86578	High	1.6112	High	2.00576	0
	SVSTVLTSKYR	7	1	1	P69905		1240.69	2.37593e+07	24595882	4.36163e+07	0.002	0.008402	High	2.21068	High	2.2535	High	1.96054	0
	LASVSTVL	3	1	1	P69905		789.473	907363	1513088	994054	0.002	0.01979	High	1.90707	High	2.35085	High	2.12707	0
Q16555	Dihydropyrimidinase-related protein 2 OS=Homo sapiens OX=9606 GN=DPYSL2 PE=1 SV=1 - [DPYL2_HUMAN]	6.47	1	4	4	13	7.04156e+06	1.11064e+07	7.99013e+06	9.65242	5.77	3	4	8.28332	5.42	2	4	14.1249	6.47	4	5	572	62.2546	6.37939
	Sequence	# PSMs	# Proteins	# Protein Groups	Protein Group Accessions	Modifications	MH+ [Da]	A5: Area	B5: Area	C5: Area	q-Value	PEP	A2	XCorr A2	B2	XCorr B2	C2	XCorr C2	# Missed Cleavages
	SAKTSPAKQQAPPVRNLH	5	1	1	Q16555		1930.07	1.2623e+06	982124	984144	0	1.655e-05	High	4.5118	High	3.27555	High	3.64665	0
	APPGGRANITSLG	5	1	1	Q16555		1210.66	1.91092e+07	2.12307e+07	2.15202e+07	0.002	0.01208	High	2.52656	High	2.59595	High	2.18105	0
P02724	Glycophorin-A OS=Homo sapiens OX=9606 GN=GYPA PE=1 SV=2 - [GLPA_HUMAN]	8.67	1	4	4	16	8.61558e+06	1.83049e+07	2.03811e+07	16.3887	8.67	3	4	21.771	8.67	4	6	21.8851	8.67	4	6	150	16.3214	5.46533
	Sequence	# PSMs	# Proteins	# Protein Groups	Protein Group Accessions	Modifications	MH+ [Da]	A5: Area	B5: Area	C5: Area	q-Value	PEP	A2	XCorr A2	B2	XCorr B2	C2	XCorr C2	# Missed Cleavages
	SSVEIENPETSDQ	6	1	1	P02724		1434.63	2.05897e+07	3.94838e+07	4.40595e+07	0	0.0004579	High	4.4472	High	4.13842	High	4.04131	0
	SVEIENPETSDQ	4	1	1	P02724		1347.6	4.83989e+06	9.48389e+06	1.03574e+07	0	0.005646	High	4.00558	High	4.07634	High	3.88733	0
	VEIENPETSDQ	3	1	1	P02724		1260.56	417167	1.04247e+06	1.28099e+06	0	0.02248	High	3.56389	High	3.62874	High	3.62939	0
P30043	Flavin reductase (NADPH) OS=Homo sapiens OX=9606 GN=BLVRB PE=1 SV=3 - [BLVRB_HUMAN]	8.74	1	1	1	3	4.85751e+06	6.83528e+06	6.8055e+06	4.33152	8.74	1	1	3.66412	8.74	1	1	4.50145	8.74	1	1	206	22.1054	7.6499
	Sequence	# PSMs	# Proteins	# Protein Groups	Protein Group Accessions	Modifications	MH+ [Da]	A5: Area	B5: Area	C5: Area	q-Value	PEP	A2	XCorr A2	B2	XCorr B2	C2	XCorr C2	# Missed Cleavages
	LTTDEYDGHSTYPSHQYQ	3	1	1	P30043		2141.92	4.85751e+06	6.83528e+06	6.8055e+06	0	0.004422	High	4.33152	High	3.66412	High	4.50145	0
P17600	Synapsin-1 OS=Homo sapiens OX=9606 GN=SYN1 PE=1 SV=3 - [SYN1_HUMAN]	3.26	1	1	1	3	2.04367e+06	2.33611e+06	2.33265e+06	3.97321	3.26	1	1	4.58266	3.26	1	1	3.8072	3.26	1	1	705	74.0656	9.83252
	Sequence	# PSMs	# Proteins	# Protein Groups	Protein Group Accessions	Modifications	MH+ [Da]	A5: Area	B5: Area	C5: Area	q-Value	PEP	A2	XCorr A2	B2	XCorr B2	C2	XCorr C2	# Missed Cleavages
	RTGPPTTQQPRPSGPGPAGRPKP	3	1	1	P17600		2337.26	2.04367e+06	2.33611e+06	2.33265e+06	0	0.00018	High	3.97321	High	4.58266	High	3.8072	0
P54725	UV excision repair protein RAD23 homolog A OS=Homo sapiens OX=9606 GN=RAD23A PE=1 SV=1 - [RD23A_HUMAN]	3.58	1	2	2	6	395198	450028	597070	6.02733	3.58	2	2	7.15649	3.58	2	2	7.0261	3.58	2	2	363	39.5847	4.57666
	Sequence	# PSMs	# Proteins	# Protein Groups	Protein Group Accessions	Modifications	MH+ [Da]	A5: Area	B5: Area	C5: Area	q-Value	PEP	A2	XCorr A2	B2	XCorr B2	C2	XCorr C2	# Missed Cleavages
	FLLSQNFDDE	3	1	1	P54725		1227.56	395198	621431	818170	0	0.004013	High	3.88155	High	3.91888	High	3.93569	0
	AANFLLSQNFDDE	3	1	1	P54725		1483.68	0	278624	375969	0	0.01102	High	2.14579	High	3.23761	High	3.0904	0
P05204	Non-histone chromosomal protein HMG-17 OS=Homo sapiens OX=9606 GN=HMGN2 PE=1 SV=3 - [HMGN2_HUMAN]	20	1	2	2	7	2.06537e+06	1.24669e+06	1.92266e+06	6.78121	20	2	3	6.08203	20	2	2	8.01003	20	2	2	90	9.38706	9.99365
	Sequence	# PSMs	# Proteins	# Protein Groups	Protein Group Accessions	Modifications	MH+ [Da]	A5: Area	B5: Area	C5: Area	q-Value	PEP	A2	XCorr A2	B2	XCorr B2	C2	XCorr C2	# Missed Cleavages
	SARLSAKPAPPKPEPKPK	5	1	1	P05204		1899.12	2.30104e+06	1.24202e+06	2.16116e+06	0	0.0007759	High	3.7307	High	3.41703	High	4.18751	0
	LSAKPAPPKPEPKPK	3	1	1	P05204		1584.95	1.82971e+06	1.25136e+06	1.68415e+06	0	0.0009372	High	2.24019	High	2.66501	High	3.82252	0
P68363	Tubulin alpha-1B chain OS=Homo sapiens OX=9606 GN=TUBA1B PE=1 SV=1 - [TBA1B_HUMAN]	13.3	8	9	9	24	1.1102e+06	1.27374e+06	1.61371e+06	18.3357	10.2	7	7	20.1094	11.53	7	7	25.8565	13.3	9	10	451	50.1196	5.05908
	Sequence	# PSMs	# Proteins	# Protein Groups	Protein Group Accessions	Modifications	MH+ [Da]	A5: Area	B5: Area	C5: Area	q-Value	PEP	A2	XCorr A2	B2	XCorr B2	C2	XCorr C2	# Missed Cleavages
	VDLEPTVIDEVR	3	3	1	P68363		1384.73	1.22627e+06	0	1.37284e+06	0	1.556e-08	High	3.69515	High	3.09127	High	3.40798	0
	DLEPTVIDEVRTGTY	3	3	1	P68363		1707.85	0	215018	0	0	0.003164	High	2.94483	High	2.98358	High	2.60375	0
	DLEPTVIDEVR	3	3	1	P68363		1285.67	958687	1.17732e+06	1.6086e+06	0	0.003303	High	2.63705	High	2.92697	High	2.98484	0
	APVISAEKAYHEQ	3	6	1	P68363		1442.73	838325	972273	1.43871e+06	0.002	0.01408	High	2.04047	High	2.31388	High	1.61812	0
	EPTVIDEVR	3	3	1	P68363		1057.56	1.14564e+06	958830	1.15004e+06	0.002	0.1321	High	1.87925	High	1.86243	High	1.8969	0
P10412	Histone H1.4 OS=Homo sapiens OX=9606 GN=H1-4 PE=1 SV=2 - [H14_HUMAN]	54.34	3	14	36	105	2.35617e+07	2.94314e+07	3.12098e+07	91.9965	54.34	31	40	76.7585	48.4	24	29	63.4213	48.86	28	36	219	21.852	11.0337
	Sequence	# PSMs	# Proteins	# Protein Groups	Protein Group Accessions	Modifications	MH+ [Da]	A5: Area	B5: Area	C5: Area	q-Value	PEP	A2	XCorr A2	B2	XCorr B2	C2	XCorr C2	# Missed Cleavages
	AAKRKASGPPVSELITK	5	1	1	P10412		1753.04	1.41937e+06	1.7744e+06	1.96013e+06	0	0.001847	High	3.57378	High	3.66496	High	2.9877	0
	SETAPAAPAAPAPAEKTPVK	6	1	1	P10412	N-Term(Acetyl)	1946.03	2.35279e+06	3.11235e+06	4.60328e+06	0	2.383e-06	High	3.55174	High	3.34048	High	3.40958	0
	SETAPAAPAAPAPAEKTPVKKKARK	6	1	1	P10412	N-Term(Acetyl)	2557.45	2.95597e+07	3.1791e+07	3.3977e+07	0	6.516e-05	High	3.11744	High	2.76776	High	2.51901	0
	SETAPAAPAAPAPAEKTPVKKKAR	11	1	1	P10412	N-Term(Acetyl)	2429.35	2.11605e+07	2.66718e+07	2.84711e+07	0	0.0009792	High	3.02637	High	3.05856	High	2.57039	0
	SETAPAAPAAPAPAEKTPVKK	3	1	1	P10412	N-Term(Acetyl)	2074.13	1.02896e+07	1.63021e+07	1.8586e+07	0	0.0005633	High	2.577	High	1.78543	High	1.66178	0
	SETAPAAPAAPAPAEK	3	1	1	P10412	N-Term(Acetyl)	1520.77	0	867150	0	0	0.0001349	High	2.36639	High	2.02997	High	2.53758	0
	SETAPAAPAAPAPAEKTPVKKKA	7	1	1	P10412	N-Term(Acetyl)	2273.26	1.99649e+07	2.98314e+07	3.11813e+07	0	0.002034	High	2.36149	High	2.47972	High	2.38744	0
	SETAPAAPAAPAPAEKTPVKKK	4	1	1	P10412	N-Term(Acetyl)	2202.22	6.01285e+06	8.3786e+06	1.02217e+07	0.002	0.1081	High	2.88603	High	2.6822	High	2.34254	0
	SETAPAAPAAPAPAEKTPVKKKARKSAGAA	3	1	1	P10412	N-Term(Acetyl)	2914.62	7.70519e+06	1.17538e+07	1.04784e+07	0.002	0.01414	High	2.06162	High	2.21077	High	1.90069	0
P60709	Actin, cytoplasmic 1 OS=Homo sapiens OX=9606 GN=ACTB PE=1 SV=1 - [ACTB_HUMAN]	17.6	11	9	9	19	778214	2.21268e+06	2.04337e+06	19.9293	12.8	7	7	13.4558	11.73	5	5	21.9359	17.33	7	7	375	41.7097	5.47803
	Sequence	# PSMs	# Proteins	# Protein Groups	Protein Group Accessions	Modifications	MH+ [Da]	A5: Area	B5: Area	C5: Area	q-Value	PEP	A2	XCorr A2	B2	XCorr B2	C2	XCorr C2	# Missed Cleavages
	QEYDESGPSIVH	3	7	1	P60709		1360.61	0	5.56033e+06	3.5206e+06	0	0.0004031	High	3.56598	High	3.70897	High	3.87798	0
	EYDESGPSIVH	3	7	1	P60709		1232.55	0	1.32315e+06	1.13497e+06	0	0.01634	High	2.75668	High	3.09759	High	2.79603	0
	DDDIAALVVDNGSG	3	1	1	P60709	N-Term(Acetyl)	1402.64	104517	509312	705694	0	0.001255	High	2.06388	High	2.40594	High	2.65687	0
	DDDIAALVVDNG	3	1	1	P60709	N-Term(Acetyl)	1258.58	120554	372336	394657	0.002	0.09287	High	2.63226	High	2.19547	High	3.25317	0
P07437	Tubulin beta chain OS=Homo sapiens OX=9606 GN=TUBB PE=1 SV=2 - [TBB5_HUMAN]	14.19	10	8	8	13	2.03788e+06	2.7851e+06	3.31056e+06	13.423	9.46	5	5	5.64222	5.41	2	2	12.9736	7.88	5	6	444	49.639	4.89404
	Sequence	# PSMs	# Proteins	# Protein Groups	Protein Group Accessions	Modifications	MH+ [Da]	A5: Area	B5: Area	C5: Area	q-Value	PEP	A2	XCorr A2	B2	XCorr B2	C2	XCorr C2	# Missed Cleavages
	EIVHLQAGQCG	12	7	1	P07437		1154.57	3.68022e+06	5.08714e+06	5.30669e+06	0	0.0001491	High	3.53536	High	3.58377	High	3.31092	0
	SVVPSPKVSDTVVEPYN	3	4	1	P07437		1816.94	614889	792511	1.11035e+06	0	0.002099	High	2.32075	High	2.08653	High	2.40794	0
P02675	Fibrinogen beta chain OS=Homo sapiens OX=9606 GN=FGB PE=1 SV=2 - [FIBB_HUMAN]	2.24	1	1	1	3	2.6148e+06	4.00655e+06	4.01319e+06	3.4641	2.24	1	1	3.07977	2.24	1	1	3.02533	2.24	1	1	491	55.8923	8.26514
	Sequence	# PSMs	# Proteins	# Protein Groups	Protein Group Accessions	Modifications	MH+ [Da]	A5: Area	B5: Area	C5: Area	q-Value	PEP	A2	XCorr A2	B2	XCorr B2	C2	XCorr C2	# Missed Cleavages
	VNDNEEGFFSA	3	1	1	P02675		1228.52	2.6148e+06	4.00655e+06	4.01319e+06	0	0.001128	High	3.4641	High	3.07977	High	3.02533	0
P55087	Aquaporin-4 OS=Homo sapiens OX=9606 GN=AQP4 PE=1 SV=2 - [AQP4_HUMAN]	3.72	1	1	1	3	0	930474	1.21036e+06	3.33265	3.72	1	1	2.71844	3.72	1	1	2.99518	3.72	1	1	323	34.807	7.66455
	Sequence	# PSMs	# Proteins	# Protein Groups	Protein Group Accessions	Modifications	MH+ [Da]	A5: Area	B5: Area	C5: Area	q-Value	PEP	A2	XCorr A2	B2	XCorr B2	C2	XCorr C2	# Missed Cleavages
	GKDQSGEVLSSV	3	1	1	P55087		1205.6	0	930474	1.21036e+06	0	0.0006208	High	3.33265	High	2.71844	High	2.99518	0
P14209	CD99 antigen OS=Homo sapiens OX=9606 GN=CD99 PE=1 SV=1 - [CD99_HUMAN]	6.49	1	2	2	4	1.39513e+06	0	1.04129e+06	3.31032	5.95	1	1	6.45183	6.49	2	2	3.3356	5.95	1	1	185	18.8363	4.75439
	Sequence	# PSMs	# Proteins	# Protein Groups	Protein Group Accessions	Modifications	MH+ [Da]	A5: Area	B5: Area	C5: Area	q-Value	PEP	A2	XCorr A2	B2	XCorr B2	C2	XCorr C2	# Missed Cleavages
	AEPAVQRTLLE	3	1	1	P14209		1226.68	1.39513e+06	0	1.04129e+06	0	0.00665	High	3.31032	High	3.61725	High	3.3356	0
Q15651	High mobility group nucleosome-binding domain-containing protein 3 OS=Homo sapiens OX=9606 GN=HMGN3 PE=1 SV=2 - [HMGN3_HUMAN]	18.18	1	2	2	3	1.73166e+06	0	1.16284e+06	3.12999	18.18	1	1		0			2.61036	18.18	2	2	99	10.6595	9.65674
	Sequence	# PSMs	# Proteins	# Protein Groups	Protein Group Accessions	Modifications	MH+ [Da]	A5: Area	B5: Area	C5: Area	q-Value	PEP	A2	XCorr A2	B2	XCorr B2	C2	XCorr C2	# Missed Cleavages
	SARLSAKPAPPKPEPKPR	3	1	1	Q15651		1927.13	1.73166e+06	1.11123e+06	1.63796e+06	0	0.02502	High	3.12999	High	2.42267	High	2.53364	0
P02656	Apolipoprotein C-III OS=Homo sapiens OX=9606 GN=APOC3 PE=1 SV=1 - [APOC3_HUMAN]	26.26	1	2	2	4	246005	699931	818424	5.9187	26.26	2	2	3.33278	11.11	1	1	3.35927	11.11	1	1	99	10.8455	5.41455
	Sequence	# PSMs	# Proteins	# Protein Groups	Protein Group Accessions	Modifications	MH+ [Da]	A5: Area	B5: Area	C5: Area	q-Value	PEP	A2	XCorr A2	B2	XCorr B2	C2	XCorr C2	# Missed Cleavages
	SEAEDASLLSF	3	1	1	P02656		1168.54	246005	699931	818424	0	0.01061	High	3.08615	High	3.33278	High	3.35927	0
P10451	Osteopontin OS=Homo sapiens OX=9606 GN=SPP1 PE=1 SV=1 - [OSTP_HUMAN]	11.15	1	2	2	4	0	1.27346e+06	2.03742e+06	3.05181	4.14	1	1	3.31864	4.14	1	1	3.16975	11.15	2	2	314	35.4012	4.57666
	Sequence	# PSMs	# Proteins	# Protein Groups	Protein Group Accessions	Modifications	MH+ [Da]	A5: Area	B5: Area	C5: Area	q-Value	PEP	A2	XCorr A2	B2	XCorr B2	C2	XCorr C2	# Missed Cleavages
	ISHELDSASSEVN	3	1	1	P10451		1387.64	0	1.27346e+06	2.03742e+06	0	0.0006967	High	3.05181	High	3.31864	High	3.16975	0
P07197	Neurofilament medium polypeptide OS=Homo sapiens OX=9606 GN=NEFM PE=1 SV=3 - [NFM_HUMAN]	2.62	1	3	3	8	718185	912425	1.37418e+06	6.64859	2.62	2	2	8.57443	2.62	3	3	7.78229	2.62	3	3	916	102.411	4.90674
	Sequence	# PSMs	# Proteins	# Protein Groups	Protein Group Accessions	Modifications	MH+ [Da]	A5: Area	B5: Area	C5: Area	q-Value	PEP	A2	XCorr A2	B2	XCorr B2	C2	XCorr C2	# Missed Cleavages
	SYTLDSLGNPSA	3	1	1	P07197	N-Term(Acetyl)	1266.59	350934	1.4062e+06	1.56668e+06	0	0.0002716	High	3.04482	High	3.66784	High	3.11159	0
	SHAIVKEVTQSD	5	1	1	P07197		1313.67	1.08544e+06	1.86166e+06	2.14143e+06	0.003	0.008167	High	3.60377	High	2.85842	High	2.58193	0
Q6NXT2	Histone H3.3C OS=Homo sapiens OX=9606 GN=H3-5 PE=1 SV=3 - [H3C_HUMAN]	10.37	6	1	1	3	3.50256e+06	4.90979e+06	2.87665e+06	3.03295	10.37	1	1	3.38354	10.37	1	1	3.15457	10.37	1	1	135	15.2044	11.1069
	Sequence	# PSMs	# Proteins	# Protein Groups	Protein Group Accessions	Modifications	MH+ [Da]	A5: Area	B5: Area	C5: Area	q-Value	PEP	A2	XCorr A2	B2	XCorr B2	C2	XCorr C2	# Missed Cleavages
	EIRRYQKSTELLIR	3	6	1	Q6NXT2		1805.05	3.50256e+06	4.90979e+06	2.87665e+06	0	0.01792	High	3.03295	High	3.38354	High	3.15457	0
P62805	Histone H4 OS=Homo sapiens OX=9606 GN=H4C1 PE=1 SV=2 - [H4_HUMAN]	13.59	1	2	2	4	878777	739499	640544	2.92471	12.62	1	1	4.05031	12.62	1	1	6.04232	13.59	2	2	103	11.3604	11.356
	Sequence	# PSMs	# Proteins	# Protein Groups	Protein Group Accessions	Modifications	MH+ [Da]	A5: Area	B5: Area	C5: Area	q-Value	PEP	A2	XCorr A2	B2	XCorr B2	C2	XCorr C2	# Missed Cleavages
	RDNIQGITKPAIR	3	1	1	P62805		1481.86	878777	739499	700899	0	0.0001809	High	2.92471	High	4.05031	High	2.8209	0
P16402	Histone H1.3 OS=Homo sapiens OX=9606 GN=H1-3 PE=1 SV=2 - [H13_HUMAN]	37.1	3	3	24	56	5.95807e+06	5.2936e+06	1.19825e+07	63.8744	34.39	19	21	56.1155	37.1	16	17	46.3758	35.29	16	18	221	22.3363	11.019
	Sequence	# PSMs	# Proteins	# Protein Groups	Protein Group Accessions	Modifications	MH+ [Da]	A5: Area	B5: Area	C5: Area	q-Value	PEP	A2	XCorr A2	B2	XCorr B2	C2	XCorr C2	# Missed Cleavages
	GKRKASGPPVSELITK	4	1	1	P16402		1667.99	795897	883150	1.05044e+06	0	0.01774	High	2.89175	High	4.06	High	3.2166	0
P60174	Triosephosphate isomerase OS=Homo sapiens OX=9606 GN=TPI1 PE=1 SV=4 - [TPIS_HUMAN]	3.21	1	1	1	2	1.69281e+06	0	2.09644e+06	2.85704	3.21	1	1		0			3.07776	3.21	1	1	249	26.6527	6.90283
	Sequence	# PSMs	# Proteins	# Protein Groups	Protein Group Accessions	Modifications	MH+ [Da]	A5: Area	B5: Area	C5: Area	q-Value	PEP	A2	XCorr A2	B2	XCorr B2	C2	XCorr C2	# Missed Cleavages
	VDIINAKQ	3	1	1	P60174		900.516	1.69281e+06	1.64879e+06	2.09644e+06	0	0.0002374	High	2.85704	High	3.29385	High	3.07776	0
P04921	Glycophorin-C OS=Homo sapiens OX=9606 GN=GYPC PE=1 SV=1 - [GLPC_HUMAN]	14.06	1	2	2	5	2548726	3.37385e+06	2.52219e+06	0	14.06	1	2	0	14.06	1	1	0	14.06	2	2	128	13.8017	4.84326
	Sequence	# PSMs	# Proteins	# Protein Groups	Protein Group Accessions	Modifications	MH+ [Da]	A5: Area	B5: Area	C5: Area	q-Value	PEP	A2	XCorr A2	B2	XCorr B2	C2	XCorr C2	# Missed Cleavages
	GDPALQDAGDSSRKEYFI	4	1	1	P04921		1968.93	2548726	3.37385e+06	3.38462e+06	0	0.001681	High	1.96773	High	1.91532	High	1.29193	0
P02768	Albumin OS=Homo sapiens OX=9606 GN=ALB PE=1 SV=2 - [ALBU_HUMAN]	7.72	1	3	3	4	2.1626e+06	3.33778e+06	2.4366e+06	3.91046	3.61	1	1	0	2.63	1	1	7.52071	5.09	2	2	609	69.3215	6.27783
	Sequence	# PSMs	# Proteins	# Protein Groups	Protein Group Accessions	Modifications	MH+ [Da]	A5: Area	B5: Area	C5: Area	q-Value	PEP	A2	XCorr A2	B2	XCorr B2	C2	XCorr C2	# Missed Cleavages
	DAHKSEVAHRFKDLGEENFKAL	3	1	1	P02768		2541.29	2.1626e+06	2.70693e+06	2.4366e+06	0.002	0.1286	High	3.91046	High	2.83673	High	4.40433	0
P07384	Calpain-1 catalytic subunit OS=Homo sapiens OX=9606 GN=CAPN1 PE=1 SV=1 - [CAN1_HUMAN]	1.26	1	1	1	2	0	820788	0	2.40736	1.26	1	1	2.37108	1.26	1	1		0			714	81.8382	5.66846
	Sequence	# PSMs	# Proteins	# Protein Groups	Protein Group Accessions	Modifications	MH+ [Da]	A5: Area	B5: Area	C5: Area	q-Value	PEP	A2	XCorr A2	B2	XCorr B2	C2	XCorr C2	# Missed Cleavages
	SEEIITPVY	3	1	1	P07384	N-Term(Acetyl)	1092.55	0	820788	855554	0.002	0.05463	High	2.40736	High	2.37108	High	2.80162	0
P04075	Fructose-bisphosphate aldolase A OS=Homo sapiens OX=9606 GN=ALDOA PE=1 SV=2 - [ALDOA_HUMAN]	1.92	1	1	1	3	2.61227e+06	2.58412e+06	4.56135e+06	1.65828	1.92	1	1	1.78742	1.92	1	1	2.224	1.92	1	1	364	39.3953	8.08936
	Sequence	# PSMs	# Proteins	# Protein Groups	Protein Group Accessions	Modifications	MH+ [Da]	A5: Area	B5: Area	C5: Area	q-Value	PEP	A2	XCorr A2	B2	XCorr B2	C2	XCorr C2	# Missed Cleavages
	FVSNHAY	5	1	1	P04075		837.392	2.61227e+06	2.58412e+06	4.56135e+06	0.002	0.04951	High	1.65828	High	1.98936	High	2.224	0
P16403	Histone H1.2 OS=Homo sapiens OX=9606 GN=H1-2 PE=1 SV=2 - [H12_HUMAN]	46.95	3	3	24	58	5.95807e+06	5.28317e+06	1.21948e+07	65.8908	46.95	21	23	48.0198	46.95	16	17	43.1592	45.54	16	18	213	21.3517	10.9312
	Sequence	# PSMs	# Proteins	# Protein Groups	Protein Group Accessions	Modifications	MH+ [Da]	A5: Area	B5: Area	C5: Area	q-Value	PEP	A2	XCorr A2	B2	XCorr B2	C2	XCorr C2	# Missed Cleavages
	SETAPAAPAAAPPAEKAPVKKKAA	3	1	1	P16403	N-Term(Acetyl)	2314.29	2.01153e+06	2.70231e+06	3.0517e+06	0.003	0.007042	High	2.26141	High	2.18892	High	2.23306	0
